# Supplementary material for: 4-Chloro­curcumin
Source: IUCrdata. 2025 Jan 3;10(Pt 1):x241243. doi: 10.1107/S2414314624012434 (PMC11799780; doi:10.1107/S2414314624012434)
Supplement: Supplementary file 1 [file x-10-x241243-sup1.cif]

##############################################################################
#                                                                            #
# This CIF contains the data for a data article accepted for                 #
# publication in IUCrData. It conforms to the requirements of                #
# Notes for Authors for IUCrData, and has been                               #
# peer reviewed under the auspices of IUCrData.                              #
#                                                                            #
# Full details of the Crystallographic Information File format               #
# are given in the paper "The Crystallographic Information File (CIF):       #
# a New Standard Archive File for Crystallography" by S. R. Hall, F. H.      #
# Allen and I. D. Brown [Acta Cryst. (1991), A47, 655-685].                  #
#                                                                            #
# The current version of the core CIF dictionary is obtainable from          #
# ftp://ftp.iucr.org/pub/cif_core.dic.                                       #
#                                                                            #
# Software is freely available for graphical display of the structure(s)     #
# in this CIF. For information consult the CIF software page                 #
# http://www.iucr.org/resources/cif/software.                                #
#                                                                            #
# This file may be used for bona fide research purposes within the           #
# scientific community so long as proper attribution is given to the data    # 
# article from which it was obtained.                                        #
#                                                                            #
##############################################################################
data_I
_audit_creation_method
;
Olex2 1.5-ac5-024
(compiled 2022.04.12 svn.rca3783a0 for Rigaku Oxford Diffraction, GUI svn.r6498)
;
_journal_date_recd_electronic     2024-12-11
_journal_date_accepted     2024-12-24
_journal_name_full     'IUCrData'
_journal_year     2025
_journal_volume     10
_journal_issue      1
_journal_page_first     0
_journal_page_last     0
_journal_paper_category     HO
_journal_paper_doi     10.1107/S2414314624012434
_journal_coeditor_code     HB4501
_publ_contact_author_name     'Mamoun M. Bader'
_publ_contact_author_address
;
Department of Chemistry, Alfaisal University, Riyadh 15333, Saudi Arabia
;
_publ_contact_author_email     'mbader@alfaisal.edu'
_publ_contact_author_fax     ?
_publ_contact_author_phone     ?
_publ_section_title
;
4-Chlorocurcumin
;
_publ_section_title_footnote     .
loop_
    _publ_author_name
    _publ_author_footnote
    _publ_author_address
    'Pham, Phuong-Truc T.' .
;
Department of Chemistry, ennsylvania State Scranton, Dunmore, PA 18512, USA
;
    'Bader, Mamoun M.' .
;
Department of Chemistry, Alfaisal University, Riyadh 11533, Saudi Arabia
;
_publ_section_synopsis
;
Intra- and inter-molecular O---H...O hydrogen bonds are observed in the
structure of the title compound.
;
_chemical_name_systematic
;
4-Chloro-5-hydroxy-1,7-bis(4-hydroxy-3-methoxyphenyl)hepta-1,4,6-trien-3-one
;
_chemical_name_common
;
4-Chlorocurcumin
;
_chemical_formula_moiety     'C21 H19 Cl O6'
_chemical_formula_sum     'C21 H19 Cl O6'
_chemical_formula_iupac     'C21 H19 Cl O6'
_chemical_formula_weight     402.81
_chemical_melting_point     ?
_space_group_crystal_system     monoclinic
_space_group_name_H-M_alt     'P 1 21/c 1'
_space_group_name_Hall     '-P 2ybc'
loop_
    _space_group_symop_operation_xyz
    'x, y, z'
    '-x, y+1/2, -z+1/2'
    '-x, -y, -z'
    'x, -y-1/2, z-1/2'
_cell_length_a     16.7520(3)
_cell_length_b     7.27831(16)
_cell_length_c     15.9369(3)
_cell_angle_alpha     90
_cell_angle_beta     100.0131(17)
_cell_angle_gamma     90
_cell_volume     1913.53(7)
_cell_formula_units_Z     4
_cell_measurement_reflns_used     8805
_cell_measurement_theta_min     2.8760
_cell_measurement_theta_max     73.7100
_cell_measurement_temperature     298
_exptl_crystal_description     block
_exptl_crystal_colour     'clear orange'
_exptl_crystal_size_max     0.2
_exptl_crystal_size_mid     0.17
_exptl_crystal_size_min     0.13
_exptl_crystal_density_diffrn     1.398
_exptl_crystal_F_000     840
_exptl_absorpt_coefficient_mu     2.083
_exptl_absorpt_correction_type     multi-scan
_exptl_absorpt_process_details
;
(CrysAlisPro; Rigaku OD, 2022)
;
_exptl_absorpt_correction_T_min     0.76518
_exptl_absorpt_correction_T_max     1.00000
_diffrn_ambient_temperature     298
_diffrn_source     'Rotating-anode X-ray tube'
_diffrn_radiation_type     'Cu K\a'
_diffrn_radiation_wavelength     1.54184
_diffrn_radiation_monochromator     mirror
_diffrn_measurement_device_type     'four-circle diffractometer'
_diffrn_measurement_device
            'Rigaku Oxford Diffraction RO, Synergy Custom system, HyPix-Arc 150'
_diffrn_measurement_method     '\w scans'
_diffrn_detector     'Hybrid Pixel Array Detector'
_diffrn_detector_area_resol_mean     10.0000
_diffrn_reflns_number     13358
_diffrn_reflns_av_R_equivalents     0.0202
_diffrn_reflns_av_unetI/netI     0.0180
_diffrn_reflns_theta_min     2.678
_diffrn_reflns_theta_max     73.828
_diffrn_reflns_theta_full     67.684
_diffrn_measured_fraction_theta_max     0.959
_diffrn_measured_fraction_theta_full     0.997
_diffrn_reflns_limit_h_min     -20
_diffrn_reflns_limit_h_max     18
_diffrn_reflns_limit_k_min     -8
_diffrn_reflns_limit_k_max     8
_diffrn_reflns_limit_l_min     -18
_diffrn_reflns_limit_l_max     19
_diffrn_radiation_probe     x-ray
_refine_special_details     ?
_reflns_number_total     3710
_reflns_number_gt     3247
_reflns_threshold_expression     'I > 2\s(I)'
_refine_ls_structure_factor_coef     Fsqd
_refine_ls_matrix_type     full
_refine_ls_R_factor_all     0.0403
_refine_ls_R_factor_gt     0.0362
_refine_ls_wR_factor_gt     0.1036
_refine_ls_wR_factor_ref     0.1075
_refine_ls_goodness_of_fit_ref     1.068
_refine_ls_restrained_S_all     1.068
_refine_ls_number_reflns     3710
_refine_ls_number_parameters     259
_refine_ls_number_restraints     0
_refine_ls_hydrogen_treatment     constr
_refine_ls_weighting_scheme     calc
_refine_ls_weighting_details
              'w=1/[\s^2^(Fo^2^)+(0.0595P)^2^+0.3344P] where P=(Fo^2^+2Fc^2^)/3'
_atom_sites_solution_hydrogens     geom
_atom_sites_solution_primary     dual
_atom_sites_solution_secondary     ?
_refine_ls_shift/su_max     0.000
_refine_ls_shift/su_mean     0.000
_refine_diff_density_max     0.272
_refine_diff_density_min     -0.324
_refine_ls_extinction_method
;
<i>SHELXL2018/3</i> (Sheldrick, 2015b)
;
_refine_ls_extinction_coef     0.0016(3)
_refine_ls_extinction_expression
                                  'Fc^*^=kFc[1+0.001xFc^2^\l^3^/sin(2\q)]^-1/4^'
loop_
    _atom_type_symbol
    _atom_type_description
    _atom_type_scat_dispersion_real
    _atom_type_scat_dispersion_imag
    _atom_type_scat_source
    'C' 'C' 0.0181 0.0091
                         'International Tables Vol C Tables 4.2.6.8 and 6.1.1.4'
    'H' 'H' 0.0000 0.0000
                         'International Tables Vol C Tables 4.2.6.8 and 6.1.1.4'
    'Cl' 'Cl' 0.3639 0.7018
                         'International Tables Vol C Tables 4.2.6.8 and 6.1.1.4'
    'O' 'O' 0.0492 0.0322
                         'International Tables Vol C Tables 4.2.6.8 and 6.1.1.4'
_computing_data_collection
;
CrysAlisPro 1.171.42.63a (Rigaku OD, 2022)
;
_computing_cell_refinement
;
CrysAlisPro 1.171.42.63a (Rigaku OD, 2022)
;
_computing_data_reduction
;
CrysAlisPro 1.171.42.63a (Rigaku OD, 2022)
;
_computing_structure_solution
;
<i>SHELXT</i> (Sheldrick, 2015a)
;
_computing_structure_refinement
;
<i>SHELXL2018/3</i> (Sheldrick, 2015b)
;
_computing_molecular_graphics
;
Olex2 1.5-ac5-024 (Dolomanov <i>et al.</i>,  2009)
;
_computing_publication_material
;
Olex2 1.5-ac5-024 (Dolomanov <i>et al.</i>,  2009)
;
loop_
    _atom_site_type_symbol
    _atom_site_label
    _atom_site_fract_x
    _atom_site_fract_y
    _atom_site_fract_z
    _atom_site_U_iso_or_equiv
    _atom_site_adp_type
    _atom_site_calc_flag
    _atom_site_occupancy
    _atom_site_disorder_assembly
    _atom_site_disorder_group
    Cl Cl1 0.43756(2) 0.67682(7) 0.37034(2) 0.06172(16) Uani d 1 . .
    O O1 0.50652(7) 0.79498(18) 0.61198(7) 0.0570(3) Uani d 1 . .
    H H1 0.550936 0.829843 0.603374 0.086 Uiso calc 1 . .
    O O2 0.61937(6) 0.85947(18) 0.53705(7) 0.0565(3) Uani d 1 . .
    O O3 0.04255(6) 0.4600(2) 0.66977(7) 0.0641(4) Uani d 1 . .
    H H3 0.041337 0.463367 0.720969 0.096 Uiso calc 1 . .
    O O4 0.15138(7) 0.56430(19) 0.80133(6) 0.0581(3) Uani d 1 . .
    O O5 0.87723(7) 0.9296(2) 0.13546(7) 0.0682(4) Uani d 1 . .
    H H5 0.922848 0.967388 0.154746 0.102 Uiso calc 1 . .
    O O6 0.94585(6) 1.00942(19) 0.29885(6) 0.0573(3) Uani d 1 . .
    C C1 0.49645(8) 0.7455(2) 0.46575(9) 0.0434(3) Uani d 1 . .
    C C2 0.46339(8) 0.7392(2) 0.54077(9) 0.0443(3) Uani d 1 . .
    C C3 0.38188(9) 0.6737(2) 0.54378(10) 0.0477(4) Uani d 1 . .
    H H3A 0.349488 0.633170 0.493829 0.057 Uiso calc 1 . .
    C C4 0.35239(9) 0.6703(2) 0.61630(10) 0.0474(4) Uani d 1 . .
    H H4 0.387375 0.707950 0.665095 0.057 Uiso calc 1 . .
    C C5 0.27120(8) 0.6139(2) 0.62761(9) 0.0426(3) Uani d 1 . .
    C C6 0.21122(9) 0.5600(2) 0.56049(9) 0.0476(4) Uani d 1 . .
    H H6 0.222603 0.557438 0.505431 0.057 Uiso calc 1 . .
    C C7 0.13493(9) 0.5102(2) 0.57431(9) 0.0508(4) Uani d 1 . .
    H H7 0.095275 0.475143 0.528788 0.061 Uiso calc 1 . .
    C C8 0.11786(8) 0.5126(2) 0.65602(9) 0.0459(3) Uani d 1 . .
    C C9 0.17684(8) 0.5667(2) 0.72415(9) 0.0437(3) Uani d 1 . .
    C C10 0.25293(9) 0.6168(2) 0.71009(9) 0.0451(3) Uani d 1 . .
    H H10 0.292303 0.652633 0.755702 0.054 Uiso calc 1 . .
    C C11 0.20933(11) 0.6084(3) 0.87479(10) 0.0649(5) Uani d 1 . .
    H H11A 0.229870 0.730055 0.868938 0.097 Uiso calc 1 . .
    H H11B 0.253195 0.521893 0.880651 0.097 Uiso calc 1 . .
    H H11C 0.184072 0.603208 0.924386 0.097 Uiso calc 1 . .
    C C12 0.57657(9) 0.8078(2) 0.46588(9) 0.0435(3) Uani d 1 . .
    C C13 0.61302(9) 0.8162(2) 0.38921(10) 0.0464(4) Uani d 1 . .
    H H13 0.582583 0.783486 0.336848 0.056 Uiso calc 1 . .
    C C14 0.68960(9) 0.8704(2) 0.39371(10) 0.0453(3) Uani d 1 . .
    H H14 0.716934 0.901139 0.447769 0.054 Uiso calc 1 . .
    C C15 0.73604(8) 0.8876(2) 0.32490(9) 0.0423(3) Uani d 1 . .
    C C16 0.70374(9) 0.8547(2) 0.24003(10) 0.0487(4) Uani d 1 . .
    H H16 0.649540 0.821538 0.224812 0.058 Uiso calc 1 . .
    C C17 0.75172(9) 0.8709(2) 0.17775(10) 0.0521(4) Uani d 1 . .
    H H17 0.729421 0.848662 0.121046 0.063 Uiso calc 1 . .
    C C18 0.83262(9) 0.9199(2) 0.19931(9) 0.0471(3) Uani d 1 . .
    C C19 0.86553(8) 0.9572(2) 0.28391(9) 0.0434(3) Uani d 1 . .
    C C20 0.81761(8) 0.9398(2) 0.34580(9) 0.0442(3) Uani d 1 . .
    H H20 0.839899 0.963208 0.402395 0.053 Uiso calc 1 . .
    C C21 0.98395(10) 1.0319(3) 0.38498(10) 0.0639(5) Uani d 1 . .
    H H21A 1.038542 1.074016 0.386889 0.096 Uiso calc 1 . .
    H H21B 0.984627 0.916388 0.414174 0.096 Uiso calc 1 . .
    H H21C 0.954454 1.120490 0.412132 0.096 Uiso calc 1 . .
loop_
    _atom_site_aniso_label
    _atom_site_aniso_U_11
    _atom_site_aniso_U_22
    _atom_site_aniso_U_33
    _atom_site_aniso_U_12
    _atom_site_aniso_U_13
    _atom_site_aniso_U_23
    Cl1 0.0402(2) 0.0935(4) 0.0527(2) -0.01305(19) 0.01165(17) -0.00591(19)
    O1 0.0407(6) 0.0814(8) 0.0512(6) -0.0087(6) 0.0141(5) 0.0033(5)
    O2 0.0340(5) 0.0848(8) 0.0516(6) -0.0076(5) 0.0097(4) 0.0013(6)
    O3 0.0334(6) 0.1104(10) 0.0526(6) -0.0065(6) 0.0187(5) -0.0016(7)
    O4 0.0452(6) 0.0933(9) 0.0395(5) -0.0025(6) 0.0175(4) -0.0007(5)
    O5 0.0469(6) 0.1209(11) 0.0400(6) -0.0127(7) 0.0165(5) 0.0010(6)
    O6 0.0313(5) 0.1007(10) 0.0419(5) -0.0091(5) 0.0118(4) 0.0003(5)
    C1 0.0314(7) 0.0511(8) 0.0493(7) 0.0004(6) 0.0113(6) 0.0058(6)
    C2 0.0343(7) 0.0491(8) 0.0514(8) 0.0015(6) 0.0124(6) 0.0067(6)
    C3 0.0354(7) 0.0552(9) 0.0553(8) -0.0011(6) 0.0163(6) 0.0049(7)
    C4 0.0391(8) 0.0542(9) 0.0514(8) -0.0025(6) 0.0151(6) 0.0035(6)
    C5 0.0371(7) 0.0481(8) 0.0456(7) 0.0016(6) 0.0151(6) 0.0043(6)
    C6 0.0417(8) 0.0636(9) 0.0415(7) 0.0011(7) 0.0179(6) 0.0032(6)
    C7 0.0367(7) 0.0748(11) 0.0420(7) -0.0007(7) 0.0100(6) -0.0012(7)
    C8 0.0310(7) 0.0631(9) 0.0464(7) 0.0014(6) 0.0144(6) 0.0019(7)
    C9 0.0378(7) 0.0563(9) 0.0399(7) 0.0045(6) 0.0145(6) 0.0032(6)
    C10 0.0377(7) 0.0554(8) 0.0439(7) -0.0017(6) 0.0116(6) 0.0001(6)
    C11 0.0625(11) 0.0925(14) 0.0404(8) 0.0013(10) 0.0106(7) -0.0003(8)
    C12 0.0323(7) 0.0490(8) 0.0505(8) 0.0029(6) 0.0109(6) 0.0071(6)
    C13 0.0354(7) 0.0542(9) 0.0521(8) 0.0003(6) 0.0147(6) 0.0036(6)
    C14 0.0354(7) 0.0538(9) 0.0493(8) 0.0007(6) 0.0145(6) 0.0014(6)
    C15 0.0334(7) 0.0470(8) 0.0488(8) 0.0012(6) 0.0131(6) 0.0034(6)
    C16 0.0337(7) 0.0605(9) 0.0519(8) -0.0048(6) 0.0076(6) 0.0048(7)
    C17 0.0434(8) 0.0711(10) 0.0407(7) -0.0062(7) 0.0041(6) 0.0037(7)
    C18 0.0405(7) 0.0633(9) 0.0397(7) 0.0007(7) 0.0136(6) 0.0057(6)
    C19 0.0300(7) 0.0587(9) 0.0427(7) 0.0003(6) 0.0099(5) 0.0043(6)
    C20 0.0340(7) 0.0596(9) 0.0403(7) -0.0007(6) 0.0098(5) 0.0003(6)
    C21 0.0372(8) 0.1081(15) 0.0465(8) -0.0085(9) 0.0072(6) -0.0080(9)
_geom_special_details
;
 All esds (except the esd in the dihedral angle between two l.s. planes)
 are estimated using the full covariance matrix.  The cell esds are taken
 into account individually in the estimation of esds in distances, angles
 and torsion angles; correlations between esds in cell parameters are only
 used when they are defined by crystal symmetry.  An approximate (isotropic)
 treatment of cell esds is used for estimating esds involving l.s. planes.
;
loop_
    _geom_bond_atom_site_label_1
    _geom_bond_atom_site_label_2
    _geom_bond_site_symmetry_2
    _geom_bond_distance
    _geom_bond_publ_flag
    Cl1 C1 . 1.7359(15) ?
    O1 H1 . 0.8200 ?
    O1 C2 . 1.2999(18) ?
    O2 C12 . 1.2881(19) ?
    O3 H3 . 0.8200 ?
    O3 C8 . 1.3718(17) ?
    O4 C9 . 1.3703(16) ?
    O4 C11 . 1.422(2) ?
    O5 H5 . 0.8200 ?
    O5 C18 . 1.3650(17) ?
    O6 C19 . 1.3785(16) ?
    O6 C21 . 1.4190(18) ?
    C1 C2 . 1.4030(19) ?
    C1 C12 . 1.4164(19) ?
    C2 C3 . 1.4550(19) ?
    C3 H3A . 0.9300 ?
    C3 C4 . 1.334(2) ?
    C4 H4 . 0.9300 ?
    C4 C5 . 1.4614(19) ?
    C5 C6 . 1.391(2) ?
    C5 C10 . 1.4007(19) ?
    C6 H6 . 0.9300 ?
    C6 C7 . 1.383(2) ?
    C7 H7 . 0.9300 ?
    C7 C8 . 1.381(2) ?
    C8 C9 . 1.392(2) ?
    C9 C10 . 1.381(2) ?
    C10 H10 . 0.9300 ?
    C11 H11A . 0.9600 ?
    C11 H11B . 0.9600 ?
    C11 H11C . 0.9600 ?
    C12 C13 . 1.459(2) ?
    C13 H13 . 0.9300 ?
    C13 C14 . 1.332(2) ?
    C14 H14 . 0.9300 ?
    C14 C15 . 1.4561(19) ?
    C15 C16 . 1.387(2) ?
    C15 C20 . 1.4016(19) ?
    C16 H16 . 0.9300 ?
    C16 C17 . 1.387(2) ?
    C17 H17 . 0.9300 ?
    C17 C18 . 1.386(2) ?
    C18 C19 . 1.392(2) ?
    C19 C20 . 1.3814(19) ?
    C20 H20 . 0.9300 ?
    C21 H21A . 0.9600 ?
    C21 H21B . 0.9600 ?
    C21 H21C . 0.9600 ?
loop_
    _geom_angle_atom_site_label_1
    _geom_angle_atom_site_label_2
    _geom_angle_atom_site_label_3
    _geom_angle_site_symmetry_1
    _geom_angle_site_symmetry_3
    _geom_angle
    _geom_angle_publ_flag
    C2 O1 H1 . . 109.5 ?
    C8 O3 H3 . . 109.5 ?
    C9 O4 C11 . . 117.50(12) ?
    C18 O5 H5 . . 109.5 ?
    C19 O6 C21 . . 117.40(11) ?
    C2 C1 Cl1 . . 119.25(11) ?
    C2 C1 C12 . . 121.57(13) ?
    C12 C1 Cl1 . . 119.18(11) ?
    O1 C2 C1 . . 119.47(13) ?
    O1 C2 C3 . . 117.12(13) ?
    C1 C2 C3 . . 123.41(14) ?
    C2 C3 H3A . . 119.1 ?
    C4 C3 C2 . . 121.73(15) ?
    C4 C3 H3A . . 119.1 ?
    C3 C4 H4 . . 116.4 ?
    C3 C4 C5 . . 127.22(15) ?
    C5 C4 H4 . . 116.4 ?
    C6 C5 C4 . . 123.22(13) ?
    C6 C5 C10 . . 118.65(13) ?
    C10 C5 C4 . . 118.13(13) ?
    C5 C6 H6 . . 119.5 ?
    C7 C6 C5 . . 121.05(13) ?
    C7 C6 H6 . . 119.5 ?
    C6 C7 H7 . . 120.1 ?
    C8 C7 C6 . . 119.71(14) ?
    C8 C7 H7 . . 120.1 ?
    O3 C8 C7 . . 119.61(13) ?
    O3 C8 C9 . . 120.14(12) ?
    C7 C8 C9 . . 120.26(13) ?
    O4 C9 C8 . . 114.02(12) ?
    O4 C9 C10 . . 126.09(13) ?
    C10 C9 C8 . . 119.89(13) ?
    C5 C10 H10 . . 119.8 ?
    C9 C10 C5 . . 120.45(14) ?
    C9 C10 H10 . . 119.8 ?
    O4 C11 H11A . . 109.5 ?
    O4 C11 H11B . . 109.5 ?
    O4 C11 H11C . . 109.5 ?
    H11A C11 H11B . . 109.5 ?
    H11A C11 H11C . . 109.5 ?
    H11B C11 H11C . . 109.5 ?
    O2 C12 C1 . . 118.50(13) ?
    O2 C12 C13 . . 118.38(13) ?
    C1 C12 C13 . . 123.13(14) ?
    C12 C13 H13 . . 119.8 ?
    C14 C13 C12 . . 120.44(14) ?
    C14 C13 H13 . . 119.8 ?
    C13 C14 H14 . . 115.8 ?
    C13 C14 C15 . . 128.36(15) ?
    C15 C14 H14 . . 115.8 ?
    C16 C15 C14 . . 123.40(13) ?
    C16 C15 C20 . . 118.51(12) ?
    C20 C15 C14 . . 118.09(13) ?
    C15 C16 H16 . . 119.8 ?
    C17 C16 C15 . . 120.45(14) ?
    C17 C16 H16 . . 119.8 ?
    C16 C17 H17 . . 119.7 ?
    C18 C17 C16 . . 120.54(14) ?
    C18 C17 H17 . . 119.7 ?
    O5 C18 C17 . . 117.85(13) ?
    O5 C18 C19 . . 122.41(13) ?
    C17 C18 C19 . . 119.74(13) ?
    O6 C19 C18 . . 115.56(12) ?
    O6 C19 C20 . . 124.95(13) ?
    C20 C19 C18 . . 119.49(13) ?
    C15 C20 H20 . . 119.4 ?
    C19 C20 C15 . . 121.25(13) ?
    C19 C20 H20 . . 119.4 ?
    O6 C21 H21A . . 109.5 ?
    O6 C21 H21B . . 109.5 ?
    O6 C21 H21C . . 109.5 ?
    H21A C21 H21B . . 109.5 ?
    H21A C21 H21C . . 109.5 ?
    H21B C21 H21C . . 109.5 ?
loop_
    _geom_torsion_atom_site_label_1
    _geom_torsion_atom_site_label_2
    _geom_torsion_atom_site_label_3
    _geom_torsion_atom_site_label_4
    _geom_torsion_site_symmetry_1
    _geom_torsion_site_symmetry_2
    _geom_torsion_site_symmetry_3
    _geom_torsion_site_symmetry_4
    _geom_torsion
    _geom_torsion_publ_flag
    Cl1 C1 C2 O1 . . . . -178.22(12) ?
    Cl1 C1 C2 C3 . . . . 1.4(2) ?
    Cl1 C1 C12 O2 . . . . 179.55(11) ?
    Cl1 C1 C12 C13 . . . . -0.5(2) ?
    O1 C2 C3 C4 . . . . -0.2(2) ?
    O2 C12 C13 C14 . . . . 2.2(2) ?
    O3 C8 C9 O4 . . . . -1.1(2) ?
    O3 C8 C9 C10 . . . . 179.02(15) ?
    O4 C9 C10 C5 . . . . -179.74(14) ?
    O5 C18 C19 O6 . . . . 1.6(2) ?
    O5 C18 C19 C20 . . . . -178.20(16) ?
    O6 C19 C20 C15 . . . . 179.36(15) ?
    C1 C2 C3 C4 . . . . -179.78(15) ?
    C1 C12 C13 C14 . . . . -177.78(15) ?
    C2 C1 C12 O2 . . . . 0.0(2) ?
    C2 C1 C12 C13 . . . . 179.96(14) ?
    C2 C3 C4 C5 . . . . 177.85(15) ?
    C3 C4 C5 C6 . . . . -2.2(3) ?
    C3 C4 C5 C10 . . . . 178.62(16) ?
    C4 C5 C6 C7 . . . . -179.12(15) ?
    C4 C5 C10 C9 . . . . 179.31(14) ?
    C5 C6 C7 C8 . . . . -0.4(3) ?
    C6 C5 C10 C9 . . . . 0.1(2) ?
    C6 C7 C8 O3 . . . . -178.88(15) ?
    C6 C7 C8 C9 . . . . 0.6(2) ?
    C7 C8 C9 O4 . . . . 179.38(15) ?
    C7 C8 C9 C10 . . . . -0.5(2) ?
    C8 C9 C10 C5 . . . . 0.1(2) ?
    C10 C5 C6 C7 . . . . 0.0(2) ?
    C11 O4 C9 C8 . . . . 176.77(15) ?
    C11 O4 C9 C10 . . . . -3.4(2) ?
    C12 C1 C2 O1 . . . . 1.3(2) ?
    C12 C1 C2 C3 . . . . -179.07(14) ?
    C12 C13 C14 C15 . . . . -179.93(14) ?
    C13 C14 C15 C16 . . . . 2.7(3) ?
    C13 C14 C15 C20 . . . . -177.12(16) ?
    C14 C15 C16 C17 . . . . -178.99(15) ?
    C14 C15 C20 C19 . . . . 179.38(15) ?
    C15 C16 C17 C18 . . . . 0.1(3) ?
    C16 C15 C20 C19 . . . . -0.5(2) ?
    C16 C17 C18 O5 . . . . 178.57(16) ?
    C16 C17 C18 C19 . . . . -1.5(3) ?
    C17 C18 C19 O6 . . . . -178.37(15) ?
    C17 C18 C19 C20 . . . . 1.8(2) ?
    C18 C19 C20 C15 . . . . -0.9(2) ?
    C20 C15 C16 C17 . . . . 0.9(2) ?
    C21 O6 C19 C18 . . . . -174.18(16) ?
    C21 O6 C19 C20 . . . . 5.6(2) ?
loop_
    _geom_hbond_atom_site_label_D
    _geom_hbond_atom_site_label_H
    _geom_hbond_atom_site_label_A
    _geom_hbond_site_symmetry_A
    _geom_hbond_distance_DH
    _geom_hbond_distance_HA
    _geom_hbond_distance_DA
    _geom_hbond_angle_DHA
    O1 H1 O2 1_555 0.82 1.70 2.4506(16) 151
    O3 H3 O4 1_555 0.82 2.18 2.6395(15) 115
    O5 H5 O6 1_555 0.82 2.28 2.7200(15) 114
    O3 H3 O6 4_476 0.82 2.20 2.8398(15) 135
    O5 H5 O3 4_675 0.82 2.05 2.8439(16) 164
    C11 H11B O2 2_646 0.96 2.59 3.477(2) 154
    C17 H17 O2 4_575 0.93 2.57 3.3206(19) 138
_shelx_space_group_comment
;
The symmetry employed for this shelxl refinement is uniquely defined
by the following loop, which should always be used as a source of
symmetry information in preference to the above space-group names.
They are only intended as comments.
;
_shelx_estimated_absorpt_T_min     0.681
_shelx_estimated_absorpt_T_max     0.773
_shelx_hkl_file
;
   0   0  -1 2.07974 1.87692  10
   0   0  -1 3.06682 2.82973   5
   0   0   1-1.05316 2.59392  20
   0   0  -1 7.22006 1.93349  11
   0   0   1 1.27091 1.54963  22
   0   0  -1 0.17143 1.51992   1
   0   0   1 2.68076 1.50348   1
   0   0   2 48497.0 1022.27  10
   0   0  -2 47630.2 1023.21  10
   0   0  -2 50308.1 1029.41   5
   0   0   2 47722.6 1029.15  20
   0   0  -2 47841.2 1021.90  22
   0   0   2 48267.9 1021.93  11
   0   0   2 49298.8 1019.18   8
   0   0  -2 48647.6 1021.50   1
   0   0   2 49458.7 1021.02   1
   0   0   3 8.07356 6.30915  10
   0   0  -3 24.6785 10.8368   5
   0   0   3 5.16851 10.7046  20
   0   0  -3 3.43256 5.87145  22
   0   0   3 1.11021 5.90062  11
   0   0   3 3.48179 4.89166   1
   0   0  -3-2.80997 4.69880   1
   0   0   3 1.91313 4.03283   8
   0   0  -4 278920. 5691.70   5
   0   0   4 269878. 5674.39   1
   0   0   4 274192. 5676.30  10
   0   0  -4 266115. 5676.46  22
   0   0   4 273710. 5691.81  20
   0   0  -5-1.76442 10.7819   5
   0   0  -5-1.00693 7.30703  22
   0   0   5-0.86767 6.12235   1
   0   0   5 6.71622 7.39236  10
   0   0   6 14660.8 324.880   1
   0   0  -6 14130.2 328.384  22
   0   0   6 14279.9 317.732  18
   0   0  -6 14719.2 349.519   5
   0   0  -7 6.12356 9.47407  22
   0   0   7-0.81760 6.59723  18
   0   0   7 1.68263 11.0448  15
   0   0   7 1.63728 11.3284  19
   0   0   7 2.56880 7.43530   1
   0   0  -8 8333.37 211.394  22
   0   0   8 8257.55 211.462   6
   0   0   8 8047.54 213.350  15
   0   0   8 8072.25 219.917  14
   0   0   8 8406.93 212.117  19
   0   0   9-2.81248 16.0469  14
   0   0  10 19.5178 19.3680  14
   0   0  10 13.2396 13.9618  15
   0   0  10 47.5804 22.0824   2
   0   0 -10 29.9775 16.3395  23
   0   0  11-3.71357 20.8742  14
   0   0  11-11.4788 15.6343  15
   0   0  11-12.6847 18.0342   2
   0   0  11 8.09890 20.9670   3
   0   0 -11 10.1540 15.8834  23
   0   0  12 80521.8 1825.72   2
   0   0 -12 85424.3 1809.66  23
   0   0  12 82365.0 1824.09   3
   0   0  12 81341.8 1814.76  14
   0   0  13 4.94206 26.0415   2
   0   0 -13-8.21780 22.7437  23
   0   0  13-5.03047 24.6115   3
   0   0  13 4.48968 25.9902  14
   0   0  14 1569.54 99.6156   2
   0   0  14 1677.13 103.260   3
   0   0 -14 1759.90 95.7986  23
   0   0  14 1623.94 96.5203  14
   0   0  15 5.03577 27.4353  13
   0   0 -16 1164.91 78.6943  24
   0   0  16 1205.88 81.4689  13
   0   0  17 3.57322 18.8286  13
   0   0 -17-3.51260 17.1853  24
   0   0  18 24.0150 23.8280   9
   0   0  19-11.1682 17.2803   9
   0  -1   0 6.31217 4.40633  21
   0   1   0-7.02703 4.08006  21
   0  -1   1 11205.6 246.537   9
   0   1   1 10952.0 245.308  21
   0  -1   1 10952.6 241.123  21
   0  -1  -1 11228.5 244.878  21
   0   1  -1 11189.4 244.651  14
   0   1   2 820.558 26.8765  16
   0   1  -2 861.462 28.6752   3
   0   1  -2 771.417 27.1739  24
   0  -1   2 819.647 29.7139  15
   0  -1   2 910.579 29.4079   7
   0   1  -2 795.325 32.0980   6
   0  -1  -2 815.234 30.7177  21
   0   1   2 775.901 30.5985  21
   0  -1   2 817.787 29.8948  14
   0  -1   2 790.033 27.9665  19
   0  -1  -2 834.549 30.4180   8
   0  -1   2 836.339 31.2139  13
   0  -1  -3 8866.74 194.988   8
   0  -1   3 8748.67 193.802   3
   0   1  -3 8763.55 205.286   4
   0  -1   3 8156.42 190.140  19
   0   1   3 8040.44 192.236  16
   0  -1   3 8500.68 193.612  15
   0   1  -3 8241.42 196.988   6
   0   1  -3 8331.52 190.096  23
   0  -1   3 8526.62 194.612  12
   0  -1   3 8228.99 193.877  14
   0  -1   3 8182.84 196.477  13
   0   1  -4 5837.14 153.251   4
   0  -1   4 5713.03 137.381  19
   0  -1   4 5682.08 143.039   1
   0  -1  -4 5814.45 141.374   8
   0  -1   4 6006.97 142.700   3
   0  -1   4 5433.00 141.703  14
   0  -1   4 5726.19 140.453  15
   0   1   4 5556.93 128.411  11
   0  -1   4 5623.03 140.949  12
   0   1  -4 5600.82 137.101  23
   0  -1   4 5708.15 143.865   6
   0  -1  -4 5750.41 142.474  22
   0   1   5 207.819 15.0293  10
   0  -1   5 170.619 17.1843   1
   0  -1   5 150.809 17.5971   3
   0  -1   5 211.444 19.7420  14
   0  -1   5 172.620 17.4625  15
   0  -1  -5 179.236 18.6267  22
   0   1   5 184.473 11.9731  11
   0  -1   5 181.101 18.5474   6
   0  -1   5 159.678 16.8747  12
   0   1  -5 154.498 15.4748  23
   0  -1   6 36471.2 770.641  19
   0  -1   6 35980.3 775.267   1
   0   1   6 35605.6 764.152  10
   0  -1   6 36079.8 780.535  14
   0  -1   6 34539.4 748.223   8
   0  -1   6 35578.9 775.084  15
   0  -1   6 36708.4 780.254   6
   0   1  -6 35472.2 772.864  23
   0   1   6 36876.4 801.106  20
   0  -1   6 36182.5 775.942  12
   0   1  -6 36843.9 800.404   5
   0  -1  -6 36117.9 780.251  22
   0  -1   6 36375.8 781.023   3
   0  -1   7 10648.3 261.888   6
   0   1   7 10398.0 245.400  10
   0   1  -7 10595.9 256.795  23
   0  -1  -7 10236.2 260.936  22
   0  -1   7 10796.7 257.856  12
   0  -1   7 10633.0 257.677  15
   0  -1   7 10367.6 250.901  19
   0   1  -8 3832.42 117.307  23
   0  -1   8 3667.63 123.893   3
   0  -1   8 3820.10 109.846  19
   0   1  -8 3762.02 137.031   5
   0  -1   8 3894.15 124.282  14
   0  -1   8 3533.00 113.736  12
   0  -1   8 3787.07 116.401  15
   0   1   8 3572.12 121.401   2
   0  -1   8 3829.18 115.008   1
   0   1   9 9730.29 264.725   2
   0  -1   9 10007.3 251.218   1
   0  -1   9 9783.97 264.672  14
   0   1  -9 9621.56 255.833  23
   0   1  -9 10512.1 286.168   5
   0  -1   9 9977.47 268.638   3
   0  -1  -9 9913.84 261.609  22
   0  -1  10 156.911 23.0492  15
   0   1  10 114.240 23.8167  15
   0  -1 -10 127.944 23.8158  22
   0  -1  10 157.567 23.7743  12
   0   1 -10 136.440 23.9329  23
   0  -1  10 183.772 29.9284   3
   0  -1  10 172.025 23.0970   1
   0   1  10 95.1610 22.8927   2
   0  -1  10 164.666 33.2433   2
   0  -1  10 121.629 25.9925  14
   0  -1  11 6456.62 204.930  14
   0   1  11 6355.59 206.336   2
   0  -1  11 6708.67 224.888   2
   0   1  11 6596.62 201.672  15
   0   1  11 6759.84 215.341  14
   0   1 -11 6688.88 200.722  23
   0  -1 -11 6821.73 204.128  22
   0  -1  11 6635.99 211.655   3
   0  -1  12 145.188 32.7209  14
   0   1  12 138.230 35.0365  14
   0  -1  12 89.8613 33.0394  13
   0  -1  12 150.232 35.7673   3
   0   1  12 186.760 34.7657   2
   0  -1  12 110.634 36.6185   2
   0   1  12 192.838 34.2700  15
   0   1  13 9176.79 282.832   2
   0  -1  13 9282.02 300.189   2
   0  -1  13 9305.82 280.019  14
   0  -1  13 9797.05 293.875  13
   0  -1 -13 10329.6 292.653  23
   0   1  13 9465.65 302.175   3
   0  -1  13 9845.96 289.860   3
   0   1  13 9546.51 293.852  14
   0   1  14-24.9000 37.4321  14
   0   1 -14 4.55578 28.5472  24
   0  -1 -14 58.7967 29.0236  23
   0  -1  14 33.5501 25.2591  13
   0  -1  14 10.9502 26.7904   2
   0   1  14 48.5091 25.1648   2
   0   1  14 27.6225 25.9284   3
   0   1  15 1060.63 78.8091  14
   0   1  15 1088.87 85.3479   3
   0  -1  15 968.318 73.6667  13
   0  -1 -15 920.330 71.4421  23
   0  -1 -16 1109.75 72.4604  23
   0   1  16 1081.12 80.1616   3
   0  -1  16 1092.25 86.7163   9
   0   1  16 929.032 69.3847  14
   0  -1  16 986.723 70.7632  13
   0   1  17 1056.94 71.9390  13
   0  -1  17 1058.93 78.8729   9
   0  -1 -18 144.203 24.8861  24
   0  -1  18 165.745 32.2847   9
   0   1  18 146.877 25.9806  13
   0  -1  19 1135.43 62.5544   9
   0   1  19 1268.44 65.3085   9
   0  -2   0 49429.3 1076.94  21
   0  -2   0 50903.6 1060.77   2
   0  -2   1 334374. 7092.19  21
   0  -2  -1 336559. 7095.75  21
   0  -2   1 338253. 7085.85   2
   0  -2  -1 351681. 7099.17   8
   0  -2   2 179943. 3823.04   9
   0  -2  -2 186054. 3820.32   8
   0  -2   2 181693. 3809.95  21
   0   2  -2 179608. 3826.90   6
   0   2  -3 6223.34 165.676   6
   0  -2   3 6607.56 154.867   7
   0  -2  -3 6185.39 159.482   8
   0  -2   3 6127.46 162.850   9
   0   2   3 6116.28 145.886  16
   0  -2   3 6108.44 148.194  21
   0  -2   4 103.186 16.4965  13
   0  -2   4 73.5674 16.2719   9
   0   2  -4 71.3821 19.1822   4
   0   2   4 71.3080 11.6912  16
   0   2   4 84.3180 8.25669   2
   0   2  -4 56.3874 11.6721  24
   0  -2   4 76.0101 10.2177  21
   0   2   5 379.172 20.4312   2
   0   2  -5 438.168 39.3541   4
   0  -2  -5 430.751 30.7771   8
   0  -2   5 333.394 26.7783  14
   0  -2   5 335.441 28.2004  13
   0   2  -5 427.127 26.9726  24
   0  -2   6 8065.16 200.801   1
   0   2  -6 7941.23 192.207  24
   0  -2   6 8024.96 201.419  13
   0   2   6 8108.15 182.378   2
   0   2   6 7921.89 177.043  10
   0  -2   7 511.301 37.8284   1
   0  -2   7 484.846 37.6722  14
   0  -2  -7 524.446 39.7296  22
   0   2  -7 522.664 36.4000  24
   0  -2   8 36489.2 830.976  14
   0  -2   8 36665.3 828.063   1
   0  -2   8 37363.2 839.108  13
   0  -2  -8 37001.5 836.136  22
   0   2   8 38593.7 869.241  20
   0  -2  -9 4774.80 156.601  22
   0   2   9 4931.25 182.009  20
   0   2  -9 5040.63 154.985  24
   0  -2   9 4714.81 149.884   1
   0  -2   9 4778.38 161.841  13
   0   2  -9 5101.62 180.202   5
   0   2   9 4500.58 142.632   2
   0  -2   9 4846.29 171.531   2
   0  -2   9 4726.21 154.620  14
   0  -2 -10 5315.71 173.236  22
   0  -2  10 5043.94 161.242   1
   0  -2  10 5221.81 186.670   2
   0   2  10 5386.49 196.859  20
   0  -2  10 5189.16 168.620  14
   0   2 -10 5032.71 188.066   5
   0   2 -10 5147.24 167.273  24
   0  -2  10 5184.85 175.886  13
   0  -2  11 755.383 61.4177  13
   0  -2 -11 793.706 59.6663  22
   0  -2  11 776.515 58.1812  14
   0  -2  11 700.560 65.3043   2
   0  -2  11 886.061 55.9561   1
   0   2 -11 836.324 60.5684  24
   0   2  12 5542.14 188.363  15
   0  -2  12 5105.27 203.721   2
   0  -2  12 5620.27 195.321  13
   0  -2 -12 5602.15 189.631  22
   0   2  13 174.349 41.5910  14
   0  -2  13 173.219 44.7108   9
   0  -2  13 222.111 40.8694  13
   0  -2  13 247.199 48.8568   2
   0  -2 -14 11738.3 329.278  23
   0  -2  14 10913.6 345.848   9
   0  -2  14 10595.3 317.569  13
   0   2  15 144.684 38.5601   3
   0  -2  15 73.1890 31.6034   2
   0   2  15 98.6384 34.5278  14
   0   2  16 47.1949 25.5476  14
   0  -2 -16 38.6356 23.6210  23
   0   2  16 40.2071 26.4939   3
   0  -2  16 15.4188 26.6219   9
   0  -2 -17 152.903 26.6336  23
   0   2  17 155.524 27.4964  14
   0   2  17 206.217 35.1179   3
   0  -2  17 179.726 36.4305   9
   0  -2 -18 75.7521 19.8821  24
   0  -2  18 103.206 27.7521   9
   0   2  18 91.7999 21.5184  13
   0  -3   0 3.50355 11.3925   8
   0  -3   0 98.7903 16.3679  21
   0  -3  -1 2137.63 76.6523  21
   0  -3   1 2198.70 74.1639  21
   0  -3   1 2357.80 77.5169   8
   0  -3  -1 2128.87 78.1816   8
   0  -3   1 2171.94 61.6409   2
   0  -3   2 1539.15 58.3228  21
   0  -3  -2 1671.70 65.8607  21
   0  -3   2 1727.80 61.7120   8
   0  -3  -2 1617.90 65.8669   8
   0   3  -2 1482.37 71.8053   6
   0  -3   2 1502.37 54.2326   2
   0  -3  -3 30039.8 670.958  21
   0  -3   3 28992.3 658.538   2
   0   3  -3 29355.5 682.124   6
   0  -3   3 29864.2 657.879   7
   0  -3   3 31162.1 657.974   8
   0  -3  -3 29865.9 671.800   8
   0  -3   4 2794.08 87.9744   7
   0  -3  -4 2670.88 96.5515   8
   0  -3   4 2720.23 82.7726   8
   0  -3   5 4721.71 153.278   9
   0  -3  -5 4788.84 149.690   8
   0  -3   5 4817.00 125.204   8
   0  -3   5 4898.00 147.447   2
   0   3  -5 4757.71 157.163   6
   0   3  -5 4993.26 169.615   4
   0  -3   6 1714.16 80.3070   1
   0  -3  -6 1630.77 75.9543  22
   0   3  -6 1742.17 94.1255   4
   0  -3   6 1703.94 82.8836   9
   0  -3   6 1791.80 79.8554   2
   0  -3   7 6.42815 24.9700   2
   0  -3   7 52.9967 20.4621   9
   0   3  -7 31.2683 23.5459   4
   0  -3  -7 14.5507 15.8666  22
   0  -3   7 51.5570 18.7786   1
   0  -3  -8 82.2653 25.4185  22
   0  -3   8 96.5671 23.6404   1
   0  -3   8 96.9152 28.0750   2
   0  -3   8 72.1144 27.5019   9
   0  -3  -9 11206.1 312.107  22
   0   3   9 11608.1 349.000  20
   0  -3   9 11336.0 306.851   1
   0  -3   9 11372.8 326.828   9
   0  -3   9 11303.8 322.863   2
   0  -3 -10 6384.10 208.825  22
   0   3  10 6880.41 243.357  20
   0  -3  10 5985.96 197.651   1
   0  -3  10 6545.74 226.985   9
   0  -3  10 6555.26 220.490   2
   0  -3  11 5392.62 204.726   9
   0  -3 -11 5094.45 185.479  22
   0   3  11 5756.78 219.124  20
   0  -3  11 5110.52 175.019   1
   0  -3  11 5367.79 199.604   2
   0  -3 -12 1923.09 102.963  22
   0  -3  12 1943.27 116.705   9
   0  -3  12 1895.61 111.040   2
   0  -3  12 1966.49 95.0115   1
   0  -3  13 1511.59 101.944   9
   0  -3  13 1204.89 90.3601   2
   0  -3 -13 1394.46 87.2501  22
   0   3  13 1535.25 89.8552  15
   0  -3  14 837.971 74.0414   2
   0   3  14 775.217 72.9745  14
   0  -3 -15 4689.86 174.152  23
   0  -3  15 4704.50 187.504   9
   0   3  15 4938.94 185.681  14
   0   3  15 5072.20 196.206   3
   0   3  16 652.405 58.2978  14
   0  -3 -16 609.632 53.9255  23
   0  -3  16 657.878 60.9402   9
   0   3  16 647.281 61.6493   3
   0   3  17-5.78145 16.7343  14
   0   3  17 3.59540 19.5880   3
   0  -3 -17 13.3918 15.7248  23
   0  -3 -18 217.233 25.6270  24
   0   3  18 239.507 25.2554  13
   0  -4   0 13636.6 293.266   8
   0  -4   0 9124.42 271.270  21
   0  -4  -1 38541.0 859.022   8
   0  -4   1 37719.0 851.963   8
   0  -4  -1 38426.9 855.945  21
   0  -4   1 38605.7 849.728  21
   0  -4  -2 3774.56 133.959   8
   0  -4   2 4011.68 127.189   8
   0  -4  -2 4080.66 135.473  21
   0  -4   2 4131.11 125.525  21
   0  -4   3 73.0839 16.6920  21
   0  -4   3 76.0434 18.9593   8
   0  -4   4 2238.88 83.5166   2
   0  -4   4 2270.94 82.0503  21
   0  -4   5 8054.90 246.987   1
   0   4  -5 8457.71 259.013   6
   0   4  -5 8804.13 274.423   4
   0  -4  -5 8858.08 240.808  22
   0  -4   5 8428.94 229.409   2
   0   4  -6 113.842 38.6732   4
   0  -4   6 79.8987 21.5747   2
   0  -4  -6 114.623 29.0927  22
   0  -4   6 116.924 29.8275   1
   0  -4   7 714.012 55.8077   2
   0  -4   7 737.857 59.7848   1
   0   4  -7 829.046 75.2015   4
   0  -4  -7 892.581 63.8544  22
   0  -4   8 4682.43 167.868   2
   0  -4   8 4765.69 172.292   1
   0  -4   8 4703.97 180.545   9
   0   4  -8 4627.13 195.273   4
   0  -4  -8 5045.86 176.414  22
   0   4   9 73.3709 34.5425  20
   0  -4  -9 72.2616 26.9638  22
   0  -4   9 53.7095 24.2655   1
   0  -4   9-5.07020 26.2609   9
   0  -4   9 25.7818 22.6525   2
   0   4  10 366.815 58.8353  20
   0  -4 -10 373.043 47.4363  22
   0  -4  10 349.005 44.0322   1
   0  -4  10 340.367 51.5635   9
   0  -4  10 431.820 50.9778   2
   0   4  11 225.742 50.5911  20
   0  -4  11 239.206 36.7294   1
   0  -4  11 248.996 41.1470   2
   0  -4 -11 246.613 43.1764  22
   0  -4  11 297.638 49.1170   9
   0  -4  12 400.384 54.1597   9
   0  -4 -12 409.390 50.8646  22
   0  -4  13 8390.99 242.468   1
   0  -4 -14 597.561 57.1387  23
   0   4  14 694.560 66.3389  14
   0  -4 -15 837.501 62.0239  23
   0   4  15 828.792 69.7404   3
   0   4  15 915.069 68.9888  14
   0   4  16 1258.12 76.7203   3
   0   4  16 1222.69 71.0825  14
   0  -4 -16 1156.37 66.0317  23
   0   4  17 898.903 54.7414   3
   0  -4 -17 794.865 45.8250  23
   0   5   0-10.3265 27.6723   6
   0  -5   0 6.32575 16.9513  21
   0  -5   1 795.971 54.7734  21
   0   5  -1 632.102 66.1093   6
   0  -5   2 559.226 44.7772  21
   0   5  -2 613.348 66.9309   6
   0   5  -3 5.33720 23.3614   6
   0  -5   3 35.5221 17.3357  21
   0   5  -4 2316.31 126.846   6
   0  -5  -4 2413.01 106.611  22
   0   5  -5 1587.03 114.030   4
   0  -5  -5 1755.62 90.3237  22
   0  -5   5 1685.06 97.9022   1
   0   5  -6 8199.74 289.271   4
   0  -5   6 7463.94 249.903   1
   0  -5  -6 8048.09 245.200  22
   0  -5   7 3165.18 141.175   1
   0   5  -7 2910.71 158.421   4
   0  -5   8 1055.66 76.3564   1
   0  -5  -8 1018.47 76.1505  22
   0   5  -8 957.967 88.8705   4
   0  -5  -9 4149.98 165.431  22
   0   5   9 4328.77 199.527  20
   0  -5   9 3787.94 157.969   1
   0  -5 -10 262.066 44.4772  22
   0   5  10 246.158 50.8488  20
   0  -5  11 36.4603 23.1266   1
   0  -5 -12 76.1282 28.7055  22
   0  -5  12 60.9411 23.8311   1
   0  -5 -13 653.847 57.2095  22
   0  -5  13 564.611 45.7071   1
   0   5  14 810.124 64.3845  14
   0  -5 -14 940.335 63.8309  23
   0   5  15 9.23732 19.0572  14
   0  -5 -15 19.1433 18.7337  23
   0   5  15 10.4414 20.1498   3
   0  -5 -16 15.4971 13.5403  23
   0   6   0 1138.81 96.5978   6
   0  -6   0 1133.48 67.9906  22
   0   6  -1 1745.14 121.820   6
   0  -6  -1 1614.91 86.5400  22
   0  -6  -2 486.527 47.7688  22
   0   6  -2 474.058 64.4458   6
   0   6   2 457.225 65.6291   6
   0   6  -3-34.0605 42.6811   6
   0   6   3 12.7480 37.4221   6
   0  -6   3-14.6718 23.9277   1
   0  -6  -3 11.5078 24.6136  22
   0  -6   4 2825.10 136.105   1
   0   6   4 2826.00 150.742   6
   0   6  -4 2876.07 167.790   4
   0  -6  -4 3125.37 131.255  22
   0  -6   5 5282.32 202.318   1
   0   6  -5 5684.18 246.241   4
   0   6   5 5234.54 215.534   6
   0  -6  -5 5703.51 195.346  22
   0  -6   6 525.475 57.0044   1
   0   6   6 345.873 53.0077   6
   0   6  -6 529.426 73.7624   4
   0  -6  -6 438.021 52.5716  22
   0   6   7 1811.79 114.396   6
   0  -6  -7 2112.94 109.535  22
   0  -6  -8 2198.89 112.000  22
   0   6   9 110.475 41.6786  20
   0  -6   9 60.2816 27.9929   1
   0  -6  10-11.5831 22.6681   1
   0  -6 -10 8.28873 22.2116  22
   0  -6  11 140.421 28.4784   1
   0  -6 -11 136.254 31.1193  22
   0  -6  12 2.71805 15.7346   1
   0  -6 -12 3.31569 19.9999  22
   0   6  13 328.390 39.9646  14
   0   6  13 305.114 32.3325  15
   0  -6  13 262.331 26.7225   1
   0   6  13 288.306 37.4685   3
   0  -6 -13 334.175 36.5707  23
   0   6  14 80.7082 21.4676  14
   0  -6 -14 112.554 21.0834  23
   0   7   0-14.0526 27.5025   6
   0   7  -1 64.3129 36.3537   6
   0   7   1 55.0054 34.3276   6
   0   7   2 288.450 51.0848   6
   0  -7   2 175.933 35.7790   1
   0  -7  -2 281.329 39.9730   1
   0  -7   3 674.458 63.9451   1
   0   7  -3 691.648 84.5380   4
   0  -7   4 587.096 58.2751   1
   0   7  -4 727.239 85.6015   4
   0  -7  -5 160.757 31.9124  22
   0  -7   5 119.733 30.2035   1
   0   7  -5 140.824 45.9605   4
   0  -7  -6-3.77965 20.5924  22
   0  -7   6 12.7124 20.7325   1
   0   7  -6 20.0756 29.2838   4
   0  -7   7 442.087 47.9512   1
   0  -7  -7 401.733 44.5923  22
   0  -7   8-14.4670 24.2621   1
   0  -7  -8 10.4444 19.8639  22
   0  -7  -9-6.41686 21.2927  22
   0  -7   9 6.27409 18.9222   1
   0  -7  10 394.838 45.0044  18
   0  -7  10 393.009 37.3636   1
   0  -7 -10 462.216 41.5032  22
   0  -7 -11-4.75735 15.7860  22
   0  -7  11 4.08615 13.2608   1
   0   8   0 87.1378 40.4717   4
   0  -8   1 31.9976 19.3084   1
   0   8  -1 13.4521 32.2470   4
   0  -8   2-12.9752 21.2930   1
   0   8  -2 6.53244 31.9604   4
   0  -8   3-3.20823 20.3448   1
   0   8  -3-6.03700 27.0703   4
   0  -8   4 64.7667 23.6421   1
   0   8  -4 145.420 37.3110   4
   0  -8   5 209.580 30.9581   1
   0   8  -5 186.867 37.8086   4
   0  -8   6 69.7785 20.7288   1
   0  -8   7 122.832 21.9459   1
   0  -8   7 48.5530 23.1306  18
   0  -8   8 146.764 20.8739   1
   0  -8   8 182.038 30.1406  18
   0  -8   9-10.2319 14.5791  18
  -1   0  19-2.94981 17.5573   9
  -1   0  18 782.073 54.1803  13
  -1   0  18 887.184 67.3112   9
  -1   0  17-8.03076 20.7912  13
  -1   0  16 2715.77 124.433  14
  -1   0  16 2997.33 135.912  13
  -1   0  15 21.2459 26.5047  13
  -1   0  14 35450.9 835.469   3
  -1   0  14 33098.7 820.710   2
  -1   0  14 34135.0 819.566  14
  -1   0  13 18.7923 30.1457  14
   1   0 -13-23.1437 23.5719  23
  -1   0  13-20.5985 30.6512   3
  -1   0  13 4.85050 24.6630   2
  -1   0  12 8933.61 268.088  14
  -1   0  12 8644.74 271.612   3
   1   0 -12 8838.81 252.671  23
  -1   0  12 8546.78 247.480  15
  -1   0  12 8218.38 265.119   2
  -1   0  11-3.18370 17.0629  15
  -1   0  11 11.5041 22.5136  14
   1   0 -11-3.21915 16.0616  23
  -1   0  11 12.0877 19.7131   2
  -1   0  11-12.4060 19.8233   3
  -1   0  11 25.1885 17.7478  12
  -1   0  10 2954.11 119.693  14
  -1   0  10 3139.57 114.836  15
  -1   0  10 3037.58 109.170  12
  -1   0  10 2975.81 122.546   2
  -1   0   9 3.09656 13.8851   2
  -1   0   9-12.6951 15.3150  15
  -1   0   9 14.4906 17.2496  14
  -1   0   8 94576.8 1994.99  14
  -1   0   8 92915.3 1970.17  19
  -1   0   8 90658.0 1968.69   6
   1   0  -8 93181.5 1975.92  22
  -1   0   8 96156.7 1999.58   2
  -1   0   7 1.85368 13.0797  15
  -1   0   7 2.17578 11.2656   2
  -1   0   7 1.08372 8.21405  18
  -1   0   7 8.32369 8.78452   6
  -1   0   7 7.68904 10.5332  10
  -1   0   7-1.43331 8.98038   1
   1   0  -7-1.36597 9.16331  22
  -1   0   7-2.49820 9.06446  19
  -1   0   6 49461.7 1053.13   1
  -1   0   6 49272.2 1047.93   6
  -1   0   6 49544.5 1054.59  11
  -1   0   6 48903.9 1056.07  10
  -1   0   6 50000.9 1048.39  18
   1   0  -6 47972.3 1050.51  22
   1   0  -5 5.24854 6.95807  22
  -1   0   5 24.3280 6.49748  21
  -1   0   5 1.97311 7.16335   1
  -1   0   5 3.35750 8.55654  10
  -1   0   5 3.46230 7.24061  18
  -1   0   4 24572.1 543.935  10
  -1   0   4 26038.7 541.985   1
   1   0  -4 25018.6 538.063  22
  -1   0   4 24982.1 543.261  11
  -1   0   4 25092.0 535.140  21
  -1   0   4 24845.0 539.918  18
  -1   0   4 25062.5 551.762  16
  -1   0   3 14.0096 7.90498  10
   1   0  -3 4.88623 3.36659   8
  -1   0   3 6.17357 6.22124   1
  -1   0   3 1.49278 3.52482  21
  -1   0   3 2.79805 7.21294  11
  -1   0   3 3.81720 9.24517  16
  -1   0   3-4.22329 7.23190  18
  -1   0   2 122027. 2662.03  16
  -1   0   2 125997. 2666.53  17
  -1   0   2 124276. 2658.24  18
  -1   0   2 126768. 2652.60  21
  -1   0   2 119759. 2659.85   2
  -1   0   2 130195. 2658.10   1
  -1   0   1 7.35557 3.18015  18
  -1   0   1 5.72325 3.83044  17
  -1   0   1 2.55612 2.65211   3
  -1   0   1 0.65481 2.56524  14
  -1   0   1 4.10246 2.78211   1
   1   0  -1 2.46445 2.23813   1
   1   0   0 12446.3 261.685  24
   1   0   0 12153.1 261.651  23
  -1   0  -1-0.72392 3.10790  22
   1   0   1 2.58552 5.58592  20
   1   0   3 9.42892 13.8236  20
  -1   0  -3-8.13330 14.0999   5
  -1   0  -3 1.46053 7.18130  22
   1   0   3 2.42598 4.61391   1
  -1   0  -3-0.54917 6.26667  10
  -1   0  -4 5761.68 156.008   5
   1   0   4 5813.06 132.279   1
  -1   0  -4 5614.45 139.786  22
   1   0   4 5625.15 154.925  20
   1   0   5 2.24170 5.37301   1
   1   0   5 0.84993 6.05462   8
  -1   0  -5 4.22531 12.7433   5
  -1   0  -5-1.17795 7.81753  22
   1   0   6 532.624 30.0492  15
  -1   0  -6 594.713 33.1077  22
   1   0   6 602.963 28.2033   8
   1   0   7-3.50696 8.00696   8
   1   0   7 15.6972 9.66357  12
   1   0   7 1.50554 9.77191  15
   1   0   7-3.38709 7.15962   1
   1   0   7 5.99369 11.5656  19
   1   0   8 36150.3 792.377  12
   1   0   8 37903.8 812.854   6
   1   0   8 35408.9 798.416  15
   1   0   9 2.70359 14.9650  14
  -1   0  -9 8.26871 17.8898  23
   1   0   9-7.84185 12.7888   6
   1   0   9-5.13339 13.5250  19
  -1   0 -10 24857.1 573.594  23
   1   0  10 23202.2 568.464  14
   1   0  11 14.3047 19.1673  14
  -1   0 -11 3.60681 19.3314  23
   1   0  11 8.64903 22.7882   2
   1   0  12 26403.2 675.818   2
  -1   0 -12 27946.6 662.991  23
   1   0  12 27579.8 669.979   3
   1   0  12 27698.0 661.255  14
   1   0  13 5.06604 24.7856   2
  -1   0 -13 8.72424 23.3786  23
   1   0  13-4.85949 24.2459   3
   1   0  13 4.24616 21.9855  14
   1   0  14 2737.54 135.101   2
  -1   0 -14 2737.79 127.510  23
   1   0  14 3058.28 138.390   3
   1   0  15-4.90640 21.4705   2
   1   0  16 659.018 57.8952  13
  -1   0 -16 695.447 61.6165  24
  -1   0 -17-7.08007 18.6543  24
   1   0  18 1864.50 94.7179   9
   1   0  19-12.6351 14.8384   9
  -1  -1  19 151.771 27.3329   9
  -1   1  19 203.639 29.1081   9
  -1   1  18 688.020 52.7578  13
   1  -1 -18 727.386 49.1731  24
  -1  -1  18 716.712 59.5276   9
  -1   1  18 696.458 59.1695   9
  -1  -1  17 43.1932 23.3807  13
  -1   1  17 51.0689 27.0030  13
  -1  -1  17 44.5402 31.7677   9
  -1   1  17 40.7330 22.0594  14
  -1   1  16 145.569 37.1126   3
  -1   1  16 104.508 30.8973  14
  -1  -1  16 114.397 31.7286  13
  -1  -1  16 102.489 37.4513   9
  -1  -1  15 2388.24 123.616  13
   1  -1 -15 2651.49 119.544  23
   1  -1 -14 8065.97 250.680  23
  -1  -1  14 7718.68 259.318  13
  -1   1  14 7813.77 261.639  14
  -1  -1  14 7902.97 251.162  14
  -1  -1  14 7887.66 265.787   2
  -1   1  14 8108.98 271.512   3
  -1  -1  13 179.678 38.0683   3
   1  -1 -13 207.678 36.3781  23
  -1   1  13 131.220 31.3663  15
  -1   1  13 166.913 41.5032  14
  -1  -1  13 164.765 36.9190  14
  -1   1  13 208.022 36.6566   2
  -1   1  13 205.131 40.4129   3
  -1  -1  13 236.970 45.0871   2
  -1  -1  13 230.234 45.5817  13
  -1   1  12 3342.62 132.859  15
  -1  -1  12 2987.50 136.640   3
  -1  -1  12 3287.89 143.810  13
  -1   1  12 3396.17 144.596  14
  -1  -1  12 3485.95 139.807  14
  -1  -1  12 3180.55 143.300   2
  -1   1  12 2993.59 129.296   2
  -1   1  11 382.953 41.9053   2
   1  -1 -11 450.455 42.4160  22
  -1  -1  11 416.028 46.2713   3
  -1  -1  11 470.947 41.8136  12
  -1  -1  11 517.730 49.7392  14
  -1   1  11 450.069 45.3072  15
  -1  -1  11 486.333 43.0209  15
  -1   1  11 506.790 52.2299  14
  -1  -1  10 4021.68 137.548  15
  -1  -1  10 4204.65 150.826   3
  -1   1  10 4065.70 142.276   2
  -1  -1  10 4039.69 154.401   2
  -1  -1  10 4125.50 133.326   1
  -1  -1  10 4156.86 148.070  14
  -1  -1  10 4230.35 136.664  12
   1  -1 -10 4364.73 140.337  22
   1   1 -10 4305.82 135.814  23
  -1  -1   9 26206.1 609.432   2
  -1  -1   9 25439.4 579.995   1
  -1   1   9 25387.2 590.977   2
  -1  -1   9 24319.3 582.396  12
  -1  -1   9 26156.0 601.389   3
   1  -1  -9 25866.7 586.542  22
  -1  -1   9 25641.6 598.121  14
  -1  -1   9 25223.2 585.563  15
  -1   1   8 824.365 48.1335   2
  -1  -1   8 923.948 57.3675   2
  -1  -1   8 785.993 44.1625   1
   1   1  -8 806.120 42.7155  23
  -1  -1   8 936.352 54.3633   3
  -1   1   8 832.202 41.7601  10
  -1   1   8 870.797 55.9882  20
  -1  -1   8 826.412 51.5188  14
   1   1  -7 8154.44 203.140  23
  -1  -1   7 8244.41 212.427  15
  -1   1   7 8914.14 229.113  20
  -1  -1   7 8616.92 226.148   2
   1  -1  -7 8584.44 212.129  22
  -1  -1   7 8341.77 212.477  12
  -1   1   7 7983.37 202.167  10
   1   1  -7 8475.43 223.237   5
  -1  -1   7 7966.84 191.720  19
  -1   1   7 8248.50 197.277  11
  -1  -1   6 9230.28 212.725  21
  -1   1   6 9781.11 248.213  20
  -1  -1   6 9385.59 217.847  19
  -1  -1   6 9925.44 241.822   3
  -1   1   6 9689.91 228.691  10
   1   1  -6 10211.7 247.378   5
  -1  -1   6 9537.88 235.923  15
  -1   1   6 9990.03 223.503  11
  -1  -1   6 9614.58 239.467  14
  -1  -1   6 9966.39 237.312  12
   1   1  -6 9617.42 225.954  23
  -1   1   6 9776.73 235.236   2
   1  -1  -6 9614.60 233.453  22
  -1   1   5 30882.0 672.028  16
  -1  -1   5 30383.0 667.896  15
  -1  -1   5 29970.7 666.082   1
  -1   1   5 30746.4 664.466   2
  -1  -1   5 30081.2 651.247  19
   1  -1  -5 30643.6 664.821  22
   1   1  -5 30228.6 656.188  23
  -1  -1   5 30962.5 669.117  12
  -1  -1   5 30262.3 671.028  14
  -1  -1   5 30787.8 671.620   3
   1  -1  -5 31566.6 661.956   8
  -1   1   4 739.072 34.7802  16
  -1  -1   4 732.436 33.9701  15
  -1  -1   4 679.771 32.0753   1
  -1  -1   4 701.773 33.7902  14
  -1  -1   4 657.507 24.0980  19
   1   1  -4 691.569 34.7538   4
  -1  -1   4 708.147 33.4826  12
  -1  -1   4 745.220 34.3138   3
  -1   1   4 684.381 29.2840   2
   1   1  -4 695.579 25.9915  23
   1  -1  -4 734.161 30.5256   8
  -1  -1   3 47464.1 1002.87  11
   1   1  -3 43866.9 992.537  19
  -1  -1   3 48507.0 1002.84   3
   1   1  -3 48239.9 1003.58   4
  -1   1   3 48294.0 993.541   2
  -1  -1   3 49225.1 1003.31   1
  -1  -1   3 47418.8 1002.09  15
   1   1  -3 47004.6 999.461   6
   1   1  -3 46479.9 988.854  23
  -1  -1   3 46924.8 1004.97  13
  -1  -1   3 47956.3 1002.41  12
  -1  -1   3 47043.9 1002.74  14
   1  -1  -3 47789.9 999.372  21
  -1   1   3 44920.0 999.966  21
  -1  -1   2 1300.48 41.1687  17
  -1  -1   2 1340.31 33.8139   8
  -1  -1   2 1340.95 43.4800  15
  -1  -1   2 1355.67 43.9024  14
  -1   1   2 1259.11 41.7703  21
  -1  -1   2 1287.15 32.9525  21
   1  -1  -2 1349.40 41.9597  21
  -1  -1   2 1406.40 43.0755   2
  -1  -1   2 1409.03 43.6015  11
   1   1  -2 1221.78 36.7530  19
   1  -1  -2 1238.81 32.0589  25
   1   1  -2 1250.34 33.6565  24
  -1  -1   2 1339.15 44.6530  13
  -1  -1   2 1308.08 43.3233  12
  -1  -1   1 680.076 18.8720  24
   1   1  -1 735.716 22.7398  21
   1  -1  -1 784.421 27.8077  21
  -1  -1   1 711.585 22.4123  21
  -1  -1   1 741.037 26.5302  11
  -1  -1   1 785.272 25.4026   2
  -1  -1   1 850.295 30.7418   9
  -1  -1   1 788.665 23.9814   8
   1   1   0 219.915 10.0693   2
  -1  -1   0 222.038 12.3630  21
   1   1   0 217.118 12.4022  21
   1   1   0 217.699 8.25453  16
  -1   1   0 215.905 9.52393  17
  -1  -1   0 247.981 13.0738   8
   1   1   0 212.681 13.2258   8
  -1   1  -1 10569.8 241.163   6
  -1   1  -1 10851.0 231.319  14
   1  -1   1 10164.0 237.050  19
  -1   1  -1 10969.0 227.054   3
   1  -1   1 10417.7 234.064   9
  -1  -1  -1 11042.3 237.571   8
   1   1   1 10799.7 237.644   8
  -1  -1  -1 10319.4 229.783  25
   1   1   1 10073.5 236.326  21
  -1   1  -2 20130.7 436.092  24
  -1   1  -2 20031.2 429.401  14
  -1   1  -2 20133.6 441.384   6
   1  -1   2 21077.6 437.508   7
   1  -1   2 20649.9 441.309   6
   1   1   2 20752.2 437.174   8
  -1  -1  -2 19858.2 435.324  22
   1  -1   2 20183.2 432.903  13
   1  -1   2 19689.8 437.059  19
   1  -1   2 20186.7 430.023  14
   1  -1   3 2413.26 70.2380  19
   1  -1   3 2460.69 63.4800   3
   1   1   3 2487.76 69.4221   8
   1   1   3 2294.69 55.4584  10
   1  -1   3 2377.83 64.4756  14
   1  -1   3 2385.59 63.7978  15
  -1   1  -3 2434.38 68.5721  23
  -1  -1  -3 2344.51 69.5513  22
  -1   1  -3 2389.69 80.4717   4
   1  -1   3 2432.46 67.8626  13
   1  -1   3 2370.68 73.0244   6
   1   1   4 14768.0 327.207  10
   1   1   4 15940.6 345.821   8
   1  -1   4 15242.1 343.638   1
   1  -1   4 15549.6 346.512  19
   1  -1   4 14820.0 339.935  14
   1  -1   4 15060.9 337.679  15
  -1   1  -4 15599.9 344.014  23
  -1  -1  -4 15394.5 347.189  22
  -1   1  -4 15067.6 362.436   4
  -1  -1  -4 16055.1 330.996   1
   1  -1   4 15226.2 351.467   6
   1  -1   4 15200.7 339.264   3
  -1  -1  -5 35004.3 760.106  22
   1  -1   5 35256.9 757.592  19
   1  -1   5 33736.9 752.331  14
   1  -1   5 34780.9 748.792  15
  -1   1  -5 34931.0 755.476  23
   1  -1   5 35096.8 750.331  12
   1   1   5 33583.3 781.410  20
   1  -1   5 34809.5 754.094   1
   1  -1   5 35406.1 764.467   6
   1  -1   5 35001.4 753.195   3
  -1  -1  -6 32995.7 732.377  22
   1  -1   6 33379.4 723.565   1
   1  -1   6 32289.3 719.773  15
   1  -1   6 34275.5 737.562   6
   1   1   6 34671.4 758.614  20
   1  -1   6 33380.4 729.797  19
   1  -1   6 33402.5 721.356  12
   1  -1   6 33169.3 726.951   3
  -1   1  -6 32673.0 727.302  23
   1  -1   6 32825.3 726.564  14
   1  -1   7 2150.23 72.9358  15
  -1   1  -7 2215.49 79.3159  23
  -1   1  -7 2213.73 97.7151   5
   1  -1   7 2299.08 80.3079  19
   1  -1   7 2110.48 72.2700  12
   1  -1   7 2139.65 83.0191   6
   1  -1   7 2115.03 59.8598   8
   1  -1   8 9302.62 244.631   6
   1  -1   8 9304.01 241.279   3
   1  -1   8 8924.83 227.817   1
  -1   1  -8 9872.15 272.241   5
   1   1   8 9869.42 271.611  20
   1  -1   8 8807.03 227.335  15
  -1  -1  -8 9142.68 241.942  22
   1  -1   8 9025.02 238.178  14
   1  -1   9 16477.1 385.218   1
   1  -1   9 16107.5 402.537   6
  -1  -1  -9 16306.9 401.144  22
   1  -1   9 16086.2 401.965   3
  -1   1  -9 16995.0 401.224  23
   1  -1   9 16229.5 399.316  14
  -1   1  -9 16513.6 432.094   5
   1   1  10 4718.51 159.770  19
  -1   1 -10 4838.98 156.375  23
   1   1  10 4509.26 147.837  15
   1  -1  10 4772.80 154.285  14
   1   1  10 4463.63 157.843   2
  -1  -1 -10 4601.99 154.462  22
   1  -1  10 4808.86 158.950   3
   1  -1  11 311.380 37.4141  14
   1  -1  11 302.478 37.9659   3
  -1   1 -11 359.398 41.1228  23
   1  -1  11 284.994 44.1503   2
   1   1  11 410.985 45.0299   2
   1  -1  12 10819.5 329.834   2
   1   1  12 10120.3 306.889   2
   1  -1  12 11102.0 314.371  13
   1   1  12 11060.6 315.139  14
   1  -1  12 10746.6 307.428   3
  -1  -1 -12 11210.7 315.954  23
   1   1  13 10917.7 327.309   2
   1  -1  13 11558.9 350.023   2
   1  -1  13 11480.5 331.189  13
   1   1  13 11581.6 335.106  14
  -1  -1 -13 11879.9 337.331  23
  -1   1 -13 12341.1 339.550  24
   1   1  14 1371.87 88.4046  14
   1  -1  14 1141.34 79.8022  13
  -1  -1 -14 1212.09 83.5304  23
   1  -1  14 1213.69 89.1209   2
   1   1  14 1174.68 79.9395   2
   1   1  14 1275.04 89.3396   3
  -1   1 -14 1324.91 86.8194  24
   1   1  15 3163.49 146.167   3
   1  -1  15 2977.06 142.334   2
   1  -1  16 4019.58 173.900   9
   1  -1  16 3965.27 163.301   2
   1   1  16 4375.14 164.868  13
  -1  -1 -16 4340.09 158.738  23
  -1  -1 -17 40.8202 22.0924  24
   1   1  17 23.0743 19.6253  13
   1  -1  17 4.58281 24.1532   9
   1  -1  18 450.567 45.2966   9
  -1  -1 -18 508.515 41.4294  24
   1  -1  19 347.289 32.6240   9
   1   1  19 352.363 34.0187   9
  -1   2  19 729.616 44.1053   9
  -1   2  18-2.91004 16.3575  13
  -1   2  18-2.43255 15.6083  14
  -1  -2  18-3.46238 20.8846   9
   1  -2 -18 5.28934 14.6388  24
  -1  -2  17 909.842 70.7897   9
  -1   2  17 994.537 73.0896   3
  -1   2  17 1020.95 67.5893  14
   1  -2 -17 850.081 56.5222  23
  -1  -2  16-5.30465 26.4671   9
  -1   2  16-20.9256 25.0777   3
   1  -2 -16 3.79598 19.3007  23
  -1   2  16 4.61261 25.9279  14
  -1   2  15 1960.75 112.558  14
  -1   2  15 1822.78 113.982   3
  -1   2  14 337.898 51.4574  14
   1  -2 -14 389.569 49.2059  23
  -1  -2  14 370.833 53.8882   2
  -1   2  14 410.684 56.9840   3
  -1  -2  14 366.513 49.1853  13
  -1  -2  14 336.079 55.0099   9
  -1  -2  13 4790.65 195.813   2
  -1  -2  13 5148.78 190.551  13
  -1  -2  13 5025.40 206.588   9
  -1   2  13 5140.31 184.625  15
   1  -2 -13 5023.96 177.779  22
  -1   2  13 5194.03 197.824  14
   1  -2 -12 41549.4 935.177  22
  -1   2  12 42060.6 945.089  15
  -1  -2  12 40512.8 949.838  13
  -1  -2  12 40098.9 919.205   1
  -1  -2  12 39971.6 960.509   2
  -1  -2  12 39681.9 935.370  14
   1  -2 -11 11298.8 309.701  22
  -1  -2  11 11022.7 320.517  13
  -1  -2  11 11221.0 300.428   1
  -1  -2  11 10980.5 329.301   2
  -1  -2  11 11678.4 315.728  14
  -1  -2  10 985.157 64.2545  14
  -1  -2  10 1014.50 68.5912  13
   1  -2 -10 944.686 61.4102  22
  -1  -2  10 884.456 68.2867   2
  -1  -2  10 940.720 57.6820   1
  -1   2  10 984.765 72.7319  20
  -1   2   9 840.410 64.3714  20
  -1  -2   9 729.716 55.6551  13
  -1  -2   9 777.486 53.9394  14
   1   2  -9 730.808 56.8844   5
   1  -2  -9 787.710 53.4589  22
  -1  -2   9 728.674 58.3041   2
  -1  -2   9 646.157 47.1389   1
  -1   2   9 661.817 42.6899   2
  -1  -2   9 726.150 50.0899  15
  -1  -2   8 217.770 27.3821  15
   1  -2  -8 204.226 27.7683  22
  -1  -2   8 155.489 24.4982   1
   1   2  -8 168.936 22.4347  24
   1   2  -8 245.553 34.0422   5
  -1  -2   8 195.031 27.7018  14
  -1  -2   8 158.115 28.7471   2
  -1  -2   8 241.765 31.6882  13
  -1   2   7 1249.26 51.2952   2
  -1  -2   7 1434.27 71.1870   2
  -1  -2   7 1239.78 62.8856  14
   1   2  -7 1259.73 54.9833  24
   1  -2  -7 1328.37 62.3244  22
  -1  -2   7 1204.06 60.2975   1
  -1   2   7 1313.41 52.5939  10
  -1  -2   7 1317.56 66.6716  13
  -1   2   6 11729.7 275.438  16
   1   2  -6 12102.6 295.486   4
  -1   2   6 10903.0 250.960  11
  -1  -2   6 11290.8 279.604   1
  -1   2   6 10934.0 259.050   2
  -1  -2   6 11740.6 286.371   2
   1  -2  -6 11771.7 276.648   8
  -1  -2   6 10820.4 245.034  21
  -1  -2   6 11711.6 278.041  15
   1   2  -6 11366.8 265.573  24
  -1  -2   5 49.4974 15.3225  13
   1   2  -5 69.8737 11.3381  24
   1   2  -5 51.9905 16.3810   6
  -1  -2   5 64.5071 7.89527  21
  -1  -2   5 95.1396 21.0397   9
   1  -2  -5 56.1420 14.0022   8
   1   2  -5 69.2703 20.0216   4
  -1  -2   4 50467.7 1119.02  13
  -1   2   4 52702.9 1108.05  16
  -1  -2   4 51556.0 1092.00   8
   1  -2  -4 51463.3 1114.80   8
   1  -2  -4 52930.3 1115.92  21
  -1  -2   4 52333.2 1093.35  21
   1   2  -4 49904.6 1118.54   6
  -1  -2   4 52363.0 1116.67   2
  -1  -2   4 51176.1 1123.40   9
   1  -2  -3 105.690 15.4265   8
  -1  -2   3 119.366 18.3226   9
  -1  -2   3 119.976 11.2068   8
  -1  -2   3 114.514 10.6344  21
  -1  -2   3 99.2399 11.4925   7
   1   2  -3 100.492 17.8175   6
  -1  -2   3 143.134 17.6418   2
  -1  -2   2 12547.4 265.366   7
  -1  -2   2 11928.6 265.733  21
  -1  -2   2 11428.7 262.052  17
  -1  -2   2 12007.9 267.598   8
  -1  -2   2 11787.1 282.616   9
  -1  -2   2 11821.1 270.296   2
  -1  -2   1 24414.7 541.841  21
  -1  -2   1 25636.1 544.314   8
  -1  -2   1 25112.1 537.489   2
  -1  -2  -1 204736. 4266.95  21
   1  -2   1 198172. 4264.45  21
  -1   2  -1 205769. 4277.90   6
  -1  -2  -1 207199. 4269.29   8
  -1   2  -2 12338.0 301.103   6
  -1  -2  -2 12720.9 293.774   8
   1  -2   2 12391.5 292.199   9
  -1   2  -2 12864.5 280.158   3
   1  -2   3 6063.08 158.180   9
  -1  -2  -3 6389.95 159.604   8
  -1   2  -3 6169.42 164.687   6
   1  -2   3 6424.05 155.614   7
   1  -2   4 18560.7 424.448  19
  -1   2  -4 19439.7 427.579  24
   1  -2   4 18529.7 426.978  13
  -1  -2  -4 17998.0 427.985  22
   1  -2   4 20136.8 429.736   7
  -1   2  -4 18081.6 449.419   4
   1   2   5 27205.7 596.637  10
  -1   2  -5 29682.7 625.841  24
   1  -2   5 28906.8 626.137  13
   1  -2   5 28657.2 621.863  19
   1  -2   6 911.088 48.4146  13
  -1   2  -6 849.119 61.0888   4
   1  -2   6 860.863 48.1165   1
   1  -2   6 771.686 42.2673  14
  -1   2  -6 830.104 45.5483  24
   1   2   7 388.790 44.8760  20
   1  -2   7 286.550 29.5254   1
  -1  -2  -7 332.288 33.5669  22
  -1   2  -8 619.911 45.4769  24
  -1  -2  -8 659.387 48.2043  22
  -1   2  -8 623.173 57.8811   5
   1  -2   8 595.399 45.7777  13
   1   2   8 727.163 63.9808  20
   1   2   8 609.596 40.1635   2
   1  -2   8 621.121 39.5502  19
   1  -2   8 594.553 41.6466   1
   1  -2   8 619.456 42.0165  14
   1  -2   9 4788.97 152.890  14
  -1   2  -9 4911.80 188.367   5
   1   2   9 4851.24 150.619   2
   1  -2   9 5093.89 154.658   1
  -1   2  -9 5145.10 162.345  24
   1   2   9 5213.34 194.033  20
  -1  -2  -9 4762.68 161.791  22
   1  -2   9 4950.17 161.858  13
   1  -2  10 325.639 33.6064   1
   1  -2  10 322.040 44.4440   2
  -1   2 -10 327.644 50.0061   5
   1  -2  10 341.756 38.1444  13
  -1  -2 -10 258.302 35.5441  22
   1   2  10 289.142 49.6272  20
  -1   2 -10 286.179 36.2187  24
  -1   2 -11 1093.79 72.4278  24
   1  -2  11 1084.49 61.5977   1
   1  -2  11 973.197 78.7169   2
  -1  -2 -11 1238.36 76.3314  22
  -1   2 -11 1090.73 86.1888   5
   1  -2  11 1155.67 73.2511  13
   1  -2  12 2296.75 111.298  13
  -1   2 -12 2604.91 118.742  24
   1  -2  12 2455.73 130.013   2
  -1  -2 -13 7991.91 258.034  23
   1   2  13 7988.88 259.838  14
   1  -2  13 7676.58 264.376   2
   1  -2  14 3322.32 157.801   9
  -1  -2 -14 3258.47 145.184  23
   1   2  15 214.133 42.1378   3
   1  -2  15 215.943 40.8006   2
   1   2  15 207.103 38.9900  14
   1   2  16 7.71723 20.6837  14
  -1  -2 -16 27.0405 22.6826  23
   1   2  16 14.1740 23.5764   3
   1  -2  16 34.1710 27.8549   9
   1   2  17 1070.83 67.1012  13
   1  -2  17 1204.03 76.9196   9
   1  -2  18 63.2553 23.0829   9
  -1  -2 -18 85.6327 20.3837  24
  -1   3  18 9.41977 16.4572  13
  -1   3  17 982.960 63.7491  14
  -1   3  17 858.207 64.3690   3
   1  -3 -17 843.897 54.7242  23
   1  -3 -16 472.847 47.1902  23
  -1  -3  16 519.302 56.5386   9
  -1   3  16 638.656 63.7226   3
  -1   3  16 433.874 51.8526  14
  -1   3  15 258.111 46.1517  14
  -1   3  15 250.214 47.4405   3
   1  -3 -15 322.860 42.7494  23
  -1  -3  15 221.468 44.2505   9
  -1  -3  14 2717.47 141.357   9
  -1   3  14 2769.03 137.999  14
  -1  -3  13 9262.13 302.138   9
   1  -3 -13 8890.37 270.453  22
  -1   3  13 9521.45 281.752  15
  -1  -3  13 8521.82 255.791   1
  -1  -3  13 8772.19 286.131   2
  -1  -3  12 1518.22 85.0558   1
  -1  -3  12 1580.96 100.460   2
  -1  -3  12 1634.14 108.005   9
   1  -3 -12 1573.34 91.7417  22
  -1  -3  11 12651.4 361.921   9
   1  -3 -11 11923.4 332.558  22
  -1  -3  11 11360.6 322.064   1
  -1  -3  11 12052.1 348.983   2
  -1  -3  10 779.493 60.1114   1
  -1  -3  10 944.788 71.8677   2
   1  -3 -10 886.959 64.4121  22
  -1  -3  10 987.978 77.2755   9
  -1   3  10 992.695 79.8186  20
  -1  -3   9 7360.05 239.797   9
  -1  -3   9 7351.01 221.246   1
  -1   3   9 7846.39 254.509  20
   1  -3  -9 7455.28 225.282  22
  -1  -3   9 6940.36 227.519   2
   1  -3  -8 5105.24 165.330  22
  -1  -3   8 5004.77 170.400   2
  -1  -3   8 4813.87 162.957   1
  -1  -3   8 5075.00 178.267   9
  -1  -3   7 8447.68 236.996   1
   1  -3  -7 7967.46 230.849  22
  -1  -3   7 8168.38 238.327   2
  -1  -3   7 8375.40 246.217   9
  -1  -3   6 559.010 42.3109   2
  -1  -3   6 475.096 44.3161   9
   1  -3  -6 467.785 40.1703   8
   1   3  -6 566.371 50.9646   4
  -1  -3   6 573.428 45.0575   1
  -1  -3   5 9194.96 248.466   1
   1  -3  -5 9207.28 243.001   8
  -1  -3   5 8944.53 250.433   9
   1   3  -5 9600.75 261.631   4
  -1  -3   5 9590.66 241.100   2
   1   3  -5 9190.45 250.495   6
  -1  -3   5 8979.43 213.444  21
  -1   3   5 9052.75 223.497  16
  -1   3   4 109.633 14.4681  16
  -1  -3   4 92.0164 13.0213   8
   1  -3  -4 63.2759 17.6631   8
   1   3  -4 111.126 22.7464   6
   1  -3  -4 103.069 19.8826  21
   1  -3  -3 4130.84 125.082  21
   1   3  -3 3752.67 130.002   6
  -1  -3   3 4037.68 109.566   7
  -1  -3   3 3908.35 113.870   2
  -1  -3   3 4101.69 112.785   8
   1  -3  -3 4207.71 126.316   8
   1  -3  -2 63.9875 16.5802  21
   1  -3  -2 66.3714 16.8068   8
  -1  -3   2 63.8533 13.2145   8
  -1  -3   1 16118.9 372.953  21
   1  -3  -1 16445.8 380.767  21
  -1  -3   1 16478.8 376.921   8
  -1  -3   0 1761.25 62.8526  21
   1  -3   0 1616.72 62.7974  21
  -1  -3   0 1711.66 64.3205   8
   1  -3   1 2879.53 90.3744  21
  -1  -3  -1 2711.83 90.7417  21
  -1  -3  -1 2767.35 92.9983   8
   1  -3   1 2693.31 75.6692   2
  -1   3  -1 2859.15 103.544   6
  -1  -3  -2 2259.22 83.8052   8
   1  -3   2 2396.98 79.6401  21
  -1   3  -2 2278.67 91.9782   6
  -1  -3  -3 8719.68 229.270   8
   1  -3   3 8924.58 217.144  21
   1  -3   3 8792.49 220.530   7
  -1   3  -3 8225.05 235.765   6
   1  -3   4 8189.28 203.271  21
  -1  -3  -4 7772.86 212.896  22
  -1  -3  -4 8141.22 220.462   8
   1  -3   4 8517.82 213.263   7
  -1   3  -4 7973.29 229.096   6
   1  -3   5 648.655 35.9895  21
  -1  -3  -5 599.290 43.6236  22
  -1  -3  -6 26144.7 604.641  22
   1  -3   6 25908.7 578.669  21
  -1   3  -6 27286.1 644.541   4
   1  -3   6 25687.6 607.132   1
   1  -3   6 25829.7 610.865   9
   1  -3   7 16172.8 408.447   1
  -1   3  -7 16816.7 445.141   4
  -1  -3  -7 16493.5 408.520  22
   1  -3   7 16124.2 416.708   9
   1  -3   8 1785.28 85.2032   1
   1  -3   8 1765.27 92.6603   2
  -1  -3  -8 1772.79 88.2828  22
   1  -3   8 1781.94 93.1155   9
   1  -3   9 1168.20 68.5185   1
   1  -3   9 1175.51 78.1455   2
   1   3   9 1127.52 91.2603  20
   1  -3   9 1303.09 82.5925   9
  -1  -3  -9 1121.92 73.2883  22
  -1  -3 -10 1892.43 97.4324  22
   1  -3  10 1767.26 104.984   9
  -1   3 -10 1642.03 109.884   5
   1   3  10 2021.35 124.610  20
   1  -3  10 1769.95 88.4026   1
   1  -3  10 1646.99 98.5462   2
   1  -3  11 32.2712 27.3542   9
   1  -3  11 23.8570 20.0194   1
  -1  -3 -11 21.5558 23.8719  22
   1  -3  11 35.8175 27.4307   2
   1   3  11 72.1795 40.1023  20
   1  -3  12 2250.03 123.858   2
  -1  -3 -12 2445.26 118.930  22
   1  -3  12 2469.57 130.564   9
   1  -3  13 39.6976 28.3072   9
   1  -3  14 316.425 47.9953   2
   1   3  14 431.874 53.2520  14
  -1  -3 -15 1986.76 103.021  23
   1  -3  15 2116.85 113.344   9
   1  -3  15 1858.70 105.211   2
   1   3  15 2033.37 107.482  14
   1   3  15 2171.97 117.984   3
   1  -3  16 4.03129 20.5102   9
  -1  -3 -16 55.9465 24.9197  23
   1   3  16 92.0852 29.7362   3
   1   3  16 28.7341 22.2403  14
  -1  -3 -17 46.8362 18.5661  23
   1   3  17 49.4005 17.8616  14
   1   3  17 58.3408 20.0863   3
  -1  -3 -18 162.624 22.1299  24
   1  -4 -17 789.990 47.4776  23
  -1   4  17 870.570 52.6259  14
   1  -4 -16 98.0549 25.2945  23
  -1   4  16 151.282 31.8301  14
  -1   4  16 108.745 30.3670   3
  -1   4  15 2365.13 121.618   3
  -1   4  15 2361.97 116.528  14
   1  -4 -15 2434.45 110.170  23
   1  -4 -14 280.339 40.6111  22
  -1   4  14 330.699 44.0397  15
  -1   4  14 295.859 48.9797  14
  -1  -4  13 7332.57 223.562   1
  -1  -4  12 169.172 40.4632   9
   1  -4 -12 117.237 31.9447  22
  -1  -4  11 9.71807 20.7252   2
   1  -4 -11 9.06805 24.3003  22
  -1  -4  11 5.77619 28.8200   9
  -1  -4  11 4.16661 21.9559   1
  -1  -4  10 34.0087 25.3081   1
  -1  -4  10 22.1533 26.5543   9
  -1  -4  10 27.6223 23.8429   2
   1  -4 -10 35.2991 22.8526  22
  -1   4  10 6.31251 28.3107  20
  -1  -4   9 29.2375 21.6558   1
  -1  -4   9 72.6940 29.6474   9
   1  -4  -9 84.1413 32.4339  22
  -1  -4   9 42.2418 22.6675   2
  -1   4   9 87.3008 35.0697  20
   1  -4  -8 1483.67 83.4077  22
  -1  -4   8 1294.26 80.2589   1
   1   4  -8 1251.84 90.8361   4
  -1  -4   8 1308.63 78.2091   2
   1  -4  -7 13214.3 355.556  22
  -1  -4   7 13653.9 351.986   2
  -1  -4   7 13215.6 360.458   1
   1   4  -7 13624.7 386.711   4
   1  -4  -6 3690.43 137.009  22
   1   4  -6 3928.56 162.271   4
  -1  -4   6 3713.74 130.382   2
  -1  -4   6 3700.41 144.544   1
   1   4  -5 4587.39 167.859   6
  -1  -4   5 4477.61 158.228   1
  -1  -4   5 4379.65 139.941   2
   1  -4  -4 2039.54 94.5313  21
  -1  -4   4 2233.33 78.2097  21
  -1  -4   3 6661.59 175.714  21
   1  -4  -3 6716.27 192.121  21
  -1  -4   2 2214.35 85.5650   8
   1  -4  -2 2368.86 93.4169  21
  -1  -4   2 2281.99 83.4225  21
  -1  -4   2 2149.43 76.4923   7
   1  -4  -1 10105.2 265.422  21
  -1  -4   1 9701.72 262.011   8
   1  -4  -1 9973.61 268.459   8
  -1  -4   0 14246.1 343.332  21
   1  -4   0 14262.6 344.908  21
   1  -4   0 14080.6 349.545   8
  -1  -4   0 13396.9 345.455   8
   1  -4   1 3040.69 106.509  21
   1  -4   1 3235.26 111.430   8
   1  -4   2 8099.04 216.490  21
   1  -4   2 8112.32 219.683   8
   1  -4   3 302.959 30.4723   8
   1  -4   3 318.331 32.3162   7
   1  -4   3 367.611 32.3130  21
  -1   4  -4 1952.36 101.480   6
   1  -4   4 2252.10 86.8123   7
  -1  -4  -4 2026.00 88.3946  22
   1  -4   4 2021.04 80.2646  21
   1  -4   4 2086.33 81.3562   2
  -1   4  -5 20869.8 536.127   4
  -1  -4  -5 20100.6 486.513  22
   1  -4   5 20292.7 478.459   2
   1  -4   5 19665.6 464.725  21
   1  -4   6 2309.82 107.870   1
  -1  -4  -6 2332.60 105.338  22
  -1   4  -6 2443.67 131.613   4
   1  -4   6 2397.88 101.365   2
  -1  -4  -7 63.7496 25.1871  22
   1  -4   7 80.6194 26.1936   1
   1  -4   7 53.7124 22.4706   2
  -1   4  -7 42.2856 29.5812   4
   1  -4   8 825.454 63.7703   1
  -1  -4  -8 947.199 68.5740  22
   1  -4   8 843.884 68.6174   9
   1  -4   8 903.029 66.8887   2
  -1   4  -8 803.608 78.6812   4
  -1  -4  -9 3043.71 130.508  22
   1   4   9 3323.79 168.994  20
   1  -4   9 2836.45 136.248   9
   1  -4   9 2630.73 126.231   2
   1  -4   9 3058.02 129.330   1
   1  -4  10 1046.44 73.1794   1
  -1  -4 -10 1055.76 76.3298  22
   1   4  10 1251.24 105.612  20
   1  -4  10 995.223 80.1423   9
   1  -4  10 971.572 75.8052   2
  -1   4 -10 1151.28 94.9141   5
  -1  -4 -11 27.7063 25.1594  22
   1  -4  11 3.90578 19.4899   1
   1  -4  11 32.4575 26.9922   9
   1   4  11 28.3098 35.3134  20
   1  -4  11 4.92922 23.1335   2
   1   4  12 567.363 68.5200  20
  -1  -4 -12 515.827 55.5321  22
   1  -4  12 451.952 56.9482   9
   1  -4  13 6703.03 226.295   2
   1   4  14 156.470 36.7439  14
  -1  -4 -14 172.208 34.3114  23
  -1  -4 -15 21.3693 20.6210  23
   1   4  15 31.4343 26.3672   3
   1   4  15 7.69636 21.3040  14
   1   4  16 8.63136 17.5814  14
   1   4  16 3.56689 18.4684   3
  -1  -4 -16-2.81547 16.9826  23
  -1  -4 -17 64.6313 16.2750  23
  -1  -4 -17 69.5873 18.6222  24
   1  -5 -16 36.3776 15.4635  23
  -1   5  15 825.932 61.2802   3
  -1   5  15 831.370 58.6775  14
   1  -5 -15 836.755 55.1292  23
  -1   5  14 1021.38 64.5535  15
  -1   5  14 1151.61 76.2884  14
  -1   5  14 1107.48 77.6204   3
   1  -5 -13 3502.09 137.473  22
  -1  -5  13 3344.00 126.091   1
  -1  -5  12 880.721 72.6072  18
   1  -5 -12 1050.06 75.0603  22
  -1  -5  12 1020.23 68.6004   1
  -1  -5  11 241.282 39.1565   1
   1  -5 -11 242.628 40.6287  22
   1  -5 -10 74.8859 30.4185  22
  -1  -5   9 1480.26 92.0382   1
   1  -5  -9 1482.83 92.8770  22
  -1  -5   8 2497.16 121.422   1
   1  -5  -8 2448.25 120.617  22
  -1  -5   7 1764.29 100.627   1
   1  -5  -7 1975.51 103.612  22
   1   5  -7 1842.83 119.128   4
  -1  -5   6 4442.86 174.870   1
   1  -5  -6 4704.38 169.222  22
   1   5  -6 4685.26 200.563   4
  -1  -5   5 1990.14 106.698   1
   1   5  -5 1861.74 113.704   6
   1  -5  -5 1994.42 97.7933  22
   1   5  -5 1943.52 120.950   4
  -1  -5   4 221.149 38.3137   1
   1   5  -4 335.861 48.6069   6
   1   5  -3 799.428 73.4823   6
  -1   5   3 908.377 75.3423   6
  -1   5   2 1261.49 88.2549   6
   1   5  -2 1274.15 91.2114   6
   1  -5  -2 1337.30 77.4686  21
   1   5  -1 89.3939 33.4231   6
  -1   5   1 96.6568 31.9542   6
   1  -5  -1 131.432 27.6828  21
  -1   5   0 1079.28 82.5465   6
   1  -5   0 1099.00 67.2429  21
   1  -5   1 18.7497 17.5687  21
  -1   5  -1 10.5265 25.2323   6
   1  -5   2 335.895 35.7416   7
  -1  -5  -2 311.469 36.0336  22
   1  -5   2 359.135 36.5071  21
  -1   5  -2 274.682 50.0428   6
   1  -5   3 219.180 30.2872  21
  -1  -5  -3 185.349 31.1306  22
  -1   5  -3 190.121 42.3948   6
  -1   5  -4 9405.85 309.433   6
  -1  -5  -4 10162.7 280.454  22
   1  -5   4 9950.25 264.787  21
  -1  -5  -5 123.247 29.7095  22
   1  -5   5 67.4316 30.1910   1
  -1  -5  -6 41.5572 26.7072  22
  -1   5  -6 42.8856 34.2959   4
   1  -5   7 1443.00 92.0778   1
  -1   5  -7 1558.83 117.014   4
  -1  -5  -7 1624.58 93.6953  22
   1  -5   8 887.735 70.9142   1
  -1   5  -8 925.170 90.3551   4
  -1  -5  -8 837.753 68.8474  22
  -1  -5  -9 214.600 40.4342  22
   1  -5   9 126.845 32.1139   1
   1   5   9 107.384 47.5683  20
   1   5  10 14.7172 38.1163  20
  -1  -5 -10 79.1365 31.2463  22
   1  -5  11 5339.19 183.402   1
   1  -5  12 441.947 43.8610   1
  -1  -5 -12 540.228 54.5031  22
  -1  -5 -13 707.692 61.2736  23
   1   5  14 592.087 53.6650  14
  -1  -5 -14 575.883 50.2199  23
  -1  -5 -15 328.901 33.6980  23
   1   5  15 334.328 37.8096   3
   1   5  15 236.489 31.6379  14
  -1  -5 -16 1.78636 11.7257  23
   1  -6 -14 249.321 28.5145  23
  -1   6  14 287.684 33.6320  14
  -1   6  13 1205.53 65.8158  15
  -1   6  13 1151.97 70.6837   3
  -1   6  13 1316.61 75.7064  14
   1  -6 -13 1295.11 67.8147  22
  -1  -6  13 1132.88 57.4875   1
   1  -6 -12 2938.07 116.595  22
  -1  -6  12 2660.34 107.069   1
  -1  -6  11 179.880 31.9652   1
   1  -6 -11 181.182 35.5758  22
  -1  -6  11 167.578 37.5234  18
   1  -6 -10 97.0163 32.3033  22
  -1  -6  10 102.429 28.6642   1
  -1   6   9 19.6935 32.1233  20
  -1  -6   9 39.3027 25.6467   1
   1  -6  -8 3226.59 141.553  22
   1  -6  -7 1202.09 82.9596  22
   1   6  -6 7.26205 29.2984   4
   1  -6  -6-4.48530 26.3331  22
  -1   6   6 5.78033 24.6541   6
  -1  -6   6-4.84313 22.7274   1
   1   6  -5 310.804 55.4800   4
  -1   6   5 348.004 53.9708   6
  -1  -6   5 381.455 51.3759   1
   1  -6  -5 341.455 46.1253  22
  -1  -6   4 3329.48 146.458   1
   1   6  -4 3157.24 166.458   6
  -1   6   4 3173.59 158.606   6
   1  -6  -4 3170.75 133.695  22
   1   6  -3 451.492 65.1001   6
  -1   6   3 383.350 57.9133   6
  -1  -6   3 318.345 45.7297   1
   1  -6  -3 418.914 46.5544  22
  -1   6   2 692.573 76.3510   6
   1   6  -2 859.197 84.8895   6
  -1  -6   2 708.942 65.0177   1
   1   6  -1 356.258 58.8274   6
  -1   6   1 281.101 53.5381   6
  -1   6   0 3484.38 171.027   6
   1   6   0 3539.01 173.114   6
  -1  -6   0 3235.75 124.420  22
   1   6   1 1016.33 92.1713   6
  -1   6  -1 1092.91 93.3945   6
  -1  -6  -1 981.588 65.3034  22
  -1  -6  -2 3.62751 18.7823  22
   1   6   2-13.1618 37.5479   6
  -1   6  -2 20.3121 33.1256   6
  -1  -6  -3 7.75507 20.0782  22
   1   6   3 6.55526 32.7075   6
  -1   6  -3 27.3704 33.4782   6
  -1   6  -4 1384.46 117.597   4
   1  -6   4 1347.85 91.2842   1
  -1  -6  -4 1452.11 87.0254  22
  -1   6  -5 463.132 72.1301   4
   1  -6   5 502.897 57.5031   1
  -1  -6  -5 441.334 52.2644  22
  -1   6  -6 95.6953 43.5123   4
  -1  -6  -6 154.518 32.9868  22
   1  -6   6 90.0937 31.4516   1
  -1  -6  -7 1522.58 91.6124  22
  -1  -6  -8 1520.16 90.1453  22
   1  -6   8 1357.93 87.9473   1
   1   6   9 384.292 63.3716  20
   1  -6   9 497.644 52.2280   1
  -1  -6 -10 4.06189 22.8322  22
   1   6  10-6.27243 30.0679  20
   1  -6  10-7.45077 20.2962   1
  -1  -6 -11 627.928 54.0210  22
   1  -6  11 513.494 45.9595   1
   1  -6  12 2.46261 15.0485   1
  -1  -6 -12 6.39228 20.0253  23
   1   6  13 43.7201 21.8300  14
  -1  -6 -13 18.2331 17.2961  23
  -1  -6 -14 183.315 23.2931  23
   1  -7 -12 304.599 27.1503  23
  -1   7  12 254.340 26.5816  15
   1  -7 -11 7.43148 16.2707  22
  -1  -7  11 30.4205 15.3434   1
  -1  -7  11 64.4055 23.0954  18
  -1  -7  10 296.237 40.1815  18
  -1  -7  10 291.003 32.4355   1
   1  -7 -10 318.697 36.6167  22
  -1  -7   9 88.9430 23.9322   1
   1  -7  -9 69.0744 25.1920  22
  -1  -7   8 551.336 51.4356   1
   1  -7  -8 601.255 52.4973  22
  -1  -7   7 228.235 37.3640   1
   1  -7  -7 177.097 33.0326  22
  -1  -7   6 895.587 68.2427   1
   1  -7  -6 947.048 68.5750  22
   1   7  -6 857.285 81.2325   4
  -1  -7   5 187.785 36.1941   1
   1  -7  -5 181.079 35.9096  22
   1   7  -5 154.865 44.2577   4
  -1  -7   4 379.863 47.5877   1
   1   7  -4 251.712 58.2132   4
  -1  -7   3 945.552 72.5131   1
   1   7  -3 1052.57 101.845   4
  -1  -7   2 186.553 37.4188   1
  -1   7   2 199.506 46.1496   6
   1   7  -2 129.217 40.5078   6
  -1   7   1 20.6348 30.1024   6
   1   7  -1 21.3587 29.5595   6
  -1   7   0 35.0931 30.7381   6
   1   7   0 98.2393 38.8608   6
  -1  -7  -1 8.26278 22.8681   1
   1   7   1-13.9860 28.2129   6
   1   7   2 638.173 72.8058   6
  -1  -7  -2 584.145 53.2317   1
   1  -7   2 596.198 60.9529   1
  -1   7  -2 668.025 85.7294   4
   1  -7   3 53.2648 28.0413   1
  -1   7  -3 8.44224 36.0155   4
   1  -7   4 4.75401 23.2602   1
  -1   7  -4 32.5791 40.6380   4
   1  -7   5 366.172 47.0341   1
  -1  -7  -5 428.609 45.8251  22
  -1   7  -5 472.604 68.8985   4
   1  -7   6 207.256 38.5997   1
  -1  -7  -6 219.807 35.5422  22
  -1   7  -6 147.186 45.1583   4
   1  -7   7 70.2300 25.6741   1
  -1  -7  -7 106.513 28.2815  22
   1  -7   8 98.7585 27.3189   1
  -1  -7  -8 137.784 28.6149  22
   1  -7   9 931.460 59.8993   1
  -1  -7  -9 904.306 59.5854  22
   1  -7  10 96.3233 21.8179   1
   1  -7  10 84.6053 27.3606  18
  -1  -7 -10 67.4879 21.0359  22
   1  -7  11 5.49074 12.4082   1
  -1  -8   9 2.12923 14.1307  18
  -1  -8   8 45.3600 15.3254   1
  -1  -8   8 8.26103 18.6746  18
   1  -8  -8 16.2908 13.4982  22
  -1  -8   7 9.21004 14.4273   1
  -1  -8   7 6.49826 22.0273  18
  -1  -8   6 150.575 25.8448   1
  -1  -8   6 148.517 35.0482  18
  -1  -8   5 31.4396 18.7721   1
   1   8  -4 1293.20 91.9349   4
  -1  -8   4 1527.32 76.4242   1
   1   8  -3-23.0519 30.3677   4
  -1  -8   3-3.05764 16.9257   1
   1   8  -2 119.044 38.8076   4
  -1  -8   2 64.2052 21.8390   1
  -1   8   1 140.045 44.8739   4
   1   8  -1 201.723 48.6191   4
  -1   8   0-40.7477 36.3983   4
   1  -8   0 3.29375 17.6542   1
  -1   8  -1 33.8787 35.7280   4
   1  -8   1 77.5540 25.5907   1
  -1   8  -2 6.55883 29.4101   4
   1  -8   2-3.35903 20.2612   1
  -1   8  -3-6.13675 28.7994   4
   1  -8   3-16.4118 23.6034   1
  -1   8  -4 72.7591 32.8897   4
   1  -8   4 65.9384 22.6221   1
  -1   8  -5 57.4175 30.0046   4
   1  -8   5 61.0718 22.4411   1
   1  -8   6 52.9020 19.4044   1
   1   8   6 65.8474 30.5507  20
   1  -8   7 33.8361 16.5325   1
   1  -8   8 408.582 37.9995  18
   1  -8   8 363.792 29.7819   1
  -2   0  19 3.01435 16.6852   9
  -2   0  18 46.5013 22.5285  13
  -2   0  18 20.8058 22.6813   9
  -2   0  17-3.81552 18.6676  14
  -2   0  17-21.6379 22.4072  13
  -2   0  17 20.4179 25.9534   9
  -2   0  16 45.7867 26.1413  14
  -2   0  15 16.5284 24.7070  13
  -2   0  14 604.566 63.2617  14
  -2   0  14 658.317 68.8674   3
  -2   0  13 15.8271 27.3188   3
  -2   0  13 23.1980 24.8111  15
  -2   0  13 28.7788 25.7093   2
  -2   0  13 4.89119 28.7187  14
  -2   0  12 45794.9 1042.53  15
  -2   0  12 46670.9 1070.12   3
   2   0 -12 47816.2 1037.82  23
  -2   0  12 46860.0 1061.20  14
  -2   0  12 43683.7 1054.29   2
  -2   0  12 45189.2 1032.57  12
  -2   0  11 3.09657 16.8702  12
  -2   0  11-3.98867 22.4205  14
  -2   0  11 3.46604 18.5761  15
  -2   0  11 21.4606 21.8230   3
  -2   0  11-7.87133 21.0930   2
  -2   0  10 1813.29 92.5223   3
  -2   0  10 1663.45 86.0996   2
  -2   0  10 1905.79 91.1955  14
  -2   0  10 1867.42 87.0488  15
  -2   0  10 1807.39 81.6109  12
   2   0  -9 1.77117 9.33300  22
  -2   0   9-3.21787 15.7434   3
  -2   0   9-2.96409 13.9096   2
  -2   0   9-12.0307 17.9015  14
  -2   0   9 10.9842 15.2000  15
  -2   0   8 12109.7 296.826  10
  -2   0   8 12250.5 308.157   2
  -2   0   8 12911.8 311.489  14
  -2   0   8 11980.7 293.436  11
   2   0  -8 11845.3 285.648  22
   2   0  -7 4.92783 8.69305  22
  -2   0   7 8.08335 13.6999  15
  -2   0   7-4.27209 11.8237   2
  -2   0   7 3.28798 10.5488  11
  -2   0   7 5.42739 9.38833  18
  -2   0   7 3.23471 6.52553  19
  -2   0   7 4.33101 13.0622  14
  -2   0   6 30390.4 640.854   1
   2   0  -6 29685.0 632.289  22
  -2   0   6 29956.0 637.533  18
  -2   0   6 28502.8 623.774  19
  -2   0   6 29445.0 641.816  11
  -2   0   6 28935.3 643.141  10
  -2   0   6 29580.5 649.353  15
  -2   0   6 28544.1 626.311  21
  -2   0   5 4.27563 9.03837   2
   2   0  -5-0.77734 5.99003  22
  -2   0   5 4.41433 7.86210   1
  -2   0   5 3.63821 4.51980  21
  -2   0   5 5.20903 9.53618  10
  -2   0   5 7.63988 8.87158  18
   2   0  -5 4.98497 3.96749   8
  -2   0   5 2.49689 8.55179  11
  -2   0   4 47511.1 1009.72  21
  -2   0   4 47238.1 1022.27  18
  -2   0   4 47795.8 1030.51  16
  -2   0   4 48497.8 1016.04   4
  -2   0   4 48478.4 1025.55  10
  -2   0   4 47670.9 1025.45   2
  -2   0   4 48790.9 1020.74   1
  -2   0   3 5.90297 6.38136   1
   2   0  -3 12.8180 4.24108  21
  -2   0   3 9.69498 2.78420  19
  -2   0   3-1.67511 9.49013  18
  -2   0   3 2.59536 12.2478  17
  -2   0   3 6.32037 8.96989  14
  -2   0   3 55.0996 12.4443  16
  -2   0   3 51.4022 9.45780   2
  -2   0   2 149298. 3102.97  17
  -2   0   2 153801. 3095.87   1
  -2   0   2 156673. 3099.34  18
  -2   0   2 154191. 3099.78   3
  -2   0   2 151329. 3097.65  14
  -2   0   1 0.74996 3.28261   9
   2   0  -1 1.41146 3.22340   1
  -2   0   1 10.8419 6.20960  18
   2   0  -1 0.38203 3.54702  19
   2   0  -1 2.14223 2.94695  20
  -2   0   1 1.55519 3.62747   4
   2   0  -1 0.57633 4.44102   3
  -2   0   1 0.56608 4.70061   3
   2   0  -1 0.93135 3.70250  14
  -2   0   1 8.47627 5.08997  14
   2   0   0 2978.50 69.8256  14
  -2   0   0 3217.83 70.2656  14
   2   0   0 2813.32 74.8993  20
   2   0   0 2916.76 75.2353  19
  -2   0   0 3123.72 73.5021  24
  -2   0   0 2991.20 69.2398  15
   2   0   0 3125.54 77.1502   4
   2   0   0 2935.76 68.2357  13
  -2   0  -1 28.1342 6.59737  23
   2   0   1 21.0697 9.52395   4
   2   0   1 12.6122 5.33154   7
   2   0   2 109541. 2307.41  20
  -2   0  -2 109211. 2308.75   5
  -2   0  -2 109211. 2294.63  23
   2   0   3 1.30532 3.71092   1
   2   0   3 21.5989 15.7622  20
  -2   0  -3 10.1719 15.7376   5
   2   0   3 5.06448 3.98069  12
   2   0   4 2933.73 73.2287  12
  -2   0  -4 2976.11 102.385   5
   2   0   4 2760.09 101.291  20
   2   0   5 8.53258 5.63786  12
   2   0   5 7.35308 4.60821   1
  -2   0  -5-4.97331 17.0331   5
   2   0   5 27.2123 18.5940  20
   2   0   6 2843.90 77.9207  12
   2   0   6 2716.86 81.1836  15
   2   0   6 2931.92 86.0342   8
   2   0   6 3028.22 77.3335   1
   2   0   6 3082.27 100.499  19
   2   0   7 2.62021 9.24659  15
  -2   0  -7 3.46148 19.1612   5
   2   0   7 3.08311 7.59511  12
   2   0   7 39.6248 11.0800   8
   2   0   8 3906.00 111.197   8
   2   0   8 3686.09 109.586  15
  -2   0  -8 3787.60 125.995  23
   2   0   8 3627.78 126.417  19
  -2   0  -9-5.91868 17.6144  23
   2   0   9-7.84300 13.2930  14
   2   0   9-3.00116 14.9744  19
   2   0   9-6.27819 14.4076   6
  -2   0 -10 34.0262 17.9419  23
   2   0  10 24.2254 15.9703  14
   2   0  10 39.8998 18.9825  19
   2   0  11-3.40730 19.1527  14
   2   0  12 1040.89 75.3459   3
   2   0  12 1243.92 87.1158   2
  -2   0 -12 1330.71 82.3394  23
   2   0  12 1218.24 75.1290  14
   2   0  13-5.24540 24.0741   2
  -2   0 -13 27.4941 25.3643  23
   2   0  13-14.0113 21.4352   3
  -2   0 -14 12386.0 349.240  23
   2   0  14 12120.8 357.892   2
   2   0  14 12095.3 345.640  13
   2   0  15-9.68023 21.7042   2
  -2   0 -16 646.509 59.5977  24
   2   0  16 584.095 55.2614   2
  -2   0 -17-20.8462 20.6839  24
   2   0  18 766.118 57.5234   9
  -2   0 -18 789.764 47.7988  24
   2   0  19 2.14138 13.4168   9
  -2  -1  19 429.646 41.1677   9
  -2   1  19 492.199 36.9038  13
  -2   1  19 387.595 37.8657   9
  -2   1  18 1305.49 70.3648  14
  -2   1  18 1443.67 83.2657   9
  -2   1  18 1314.78 75.8988  13
  -2  -1  18 1371.35 82.8500   9
   2  -1 -18 1180.18 63.3640  24
  -2  -1  17 24.9675 24.4412   9
  -2   1  17 63.2620 27.9736  13
  -2  -1  17 35.7628 25.2087  13
  -2   1  17 32.4447 22.8080  14
  -2   1  17 27.1752 22.1708   3
  -2  -1  16 18.8412 23.5072  13
  -2   1  16 19.2410 24.9114  14
  -2   1  16 43.1588 30.3290   3
  -2  -1  15 1428.99 95.9245  13
   2  -1 -14 4640.20 170.733  23
  -2   1  14 4710.82 193.549   3
  -2   1  14 4571.93 169.909  15
  -2   1  14 4723.22 187.800  14
  -2  -1  14 4411.57 176.114  14
  -2  -1  14 4612.26 184.589  13
  -2  -1  13 4662.89 184.266  13
  -2  -1  13 4490.67 160.984  15
  -2   1  13 4660.67 182.575  14
  -2  -1  13 4727.54 180.896   3
  -2   1  13 4367.79 184.686   3
  -2  -1  13 4182.43 177.545   2
  -2   1  13 4712.45 172.306  15
  -2  -1  13 4621.99 176.468  14
  -2  -1  12-32.6849 42.6159   3
  -2  -1  12 14.4451 24.9313  13
  -2  -1  12 53.1637 24.0278  15
  -2   1  12-4.07551 24.5834  15
  -2   1  12 15.1858 28.0194   3
  -2  -1  12-9.64256 28.3061   2
  -2  -1  12 13.3029 22.7800  12
  -2  -1  12 26.2387 24.9516  14
  -2   1  12-13.8894 28.2918  14
  -2  -1  11 2145.34 95.6969  15
  -2   1  11 2166.15 105.446  14
  -2  -1  11 1940.73 102.857   3
  -2  -1  11 2071.95 91.9489  12
  -2  -1  11 1882.35 103.247   2
  -2   1  11 1920.02 93.3578   2
   2  -1 -11 2076.63 89.7941  22
  -2   1  11 2170.20 100.760  15
  -2  -1  11 2004.78 100.778  14
  -2  -1  10 13920.2 354.573  15
  -2  -1  10 13694.5 345.866   1
  -2   1  10 13150.2 352.601   2
  -2  -1  10 13764.3 370.229   2
  -2   1  10 14113.0 339.857  10
  -2  -1  10 13913.4 365.994  14
  -2  -1  10 14367.2 371.479   3
  -2  -1  10 13809.5 351.411  12
   2  -1 -10 14295.7 348.089  22
  -2   1  10 14314.7 362.459  15
  -2  -1   9 26965.8 619.238   1
  -2  -1   9 27423.1 641.973   2
  -2   1   9 26639.9 624.482   2
  -2  -1   9 26817.1 636.860  14
  -2  -1   9 27803.5 626.465  12
  -2   1   9 27395.5 614.028  10
  -2  -1   9 26921.2 626.874  15
   2  -1  -9 27412.3 619.979  22
  -2  -1   9 27383.2 640.174   3
  -2  -1   8 789.766 54.2075   2
  -2  -1   8 839.158 46.5752   1
  -2   1   8 1008.29 52.1347   2
  -2  -1   8 906.005 54.5871  14
   2   1  -8 993.820 44.4136  23
  -2  -1   8 845.923 49.2928  18
  -2   1   8 891.921 43.3256  11
  -2  -1   8 946.534 56.5971   3
   2   1  -8 830.808 48.7104   5
  -2  -1   7 25968.2 586.153   3
  -2   1   7 25992.5 579.995  20
  -2  -1   7 24794.8 577.948  15
  -2   1   7 25992.1 585.904  16
   2  -1  -7 25641.1 570.063  22
  -2  -1   7 26263.4 588.871   2
  -2  -1   7 24720.6 571.673   1
  -2  -1   7 26081.9 584.506  14
  -2   1   7 24965.1 569.985  10
  -2  -1   7 25434.0 577.851  12
   2   1  -7 25514.6 573.817   5
  -2   1   7 25708.7 564.449  11
   2   1  -7 25247.6 559.394  23
   2  -1  -6 448.674 25.8734   8
  -2   1   6 520.660 36.3528  16
  -2  -1   6 422.616 31.6701  15
   2  -1  -6 475.584 28.9033  22
  -2  -1   6 446.373 32.5333  12
   2   1  -6 483.941 24.2212  23
  -2   1   6 418.412 31.4317  20
  -2   1   6 488.714 30.4789  10
  -2  -1   6 432.586 30.7837  11
  -2   1   6 475.912 30.2566   2
   2   1  -6 427.097 29.2256   5
  -2  -1   5 2207.23 72.9344  10
  -2  -1   5 2032.37 69.0399   1
   2  -1  -5 2124.11 65.3346   8
  -2  -1   5 2154.07 75.1086   3
  -2   1   5 2125.32 74.1562  16
  -2  -1   5 2047.58 71.9130  15
  -2  -1   5 2125.23 74.2045  14
   2  -1  -5 2103.69 66.1536  21
  -2  -1   5 2061.27 71.5466  11
  -2  -1   5 2138.97 74.8879   2
  -2   1   5 2243.59 68.2889   2
   2   1  -5 2053.15 57.5687  23
  -2  -1   5 2060.68 72.5611  12
  -2  -1   4 7670.35 186.996  11
  -2  -1   4 7914.26 189.827   3
  -2  -1   4 7578.99 186.700  10
  -2  -1   4 7323.26 183.184   1
  -2   1   4 7696.52 188.901  16
  -2  -1   4 7627.73 192.568  17
  -2  -1   4 7695.97 187.043  15
  -2  -1   4 7652.79 188.144  14
   2  -1  -4 7814.89 180.319  21
   2   1  -4 7280.52 167.020  23
  -2   1   4 7707.93 179.212   2
  -2  -1   4 7633.93 188.154   2
  -2  -1   4 7641.74 187.003  12
   2   1  -4 7453.70 176.463   6
   2   1  -4 7720.52 180.105   4
  -2  -1   3 88.2323 13.4181  10
  -2  -1   3 106.932 12.7073   1
  -2  -1   3 70.5177 13.8894  17
  -2  -1   3 106.050 15.0052  14
  -2  -1   3 73.4484 13.9809  16
  -2  -1   3 106.851 14.0863  15
  -2  -1   3 118.650 15.3939  13
  -2  -1   3 105.842 13.8176   2
  -2  -1   3 97.9022 13.8794  12
  -2  -1   3 116.781 14.8870  11
   2   1  -3 88.8938 7.34013  19
   2  -1  -3 74.8380 10.9211  21
  -2   1   2 13209.2 309.439  17
  -2  -1   2 13978.6 308.002   9
   2   1  -2 13629.2 293.035   8
   2   1  -2 13001.8 289.138  21
   2  -1  -2 13835.9 302.154  21
  -2  -1   2 13586.3 303.450  16
  -2  -1   2 13883.8 305.623  15
   2  -1  -2 13960.2 296.399   2
  -2  -1   2 13928.6 303.078   2
  -2  -1   2 13960.5 304.365  10
  -2  -1   2 13529.8 302.786   1
  -2  -1   2 13763.9 306.886  14
  -2  -1   2 13801.1 305.023  12
  -2  -1   2 13777.6 306.709  13
  -2  -1   2 13808.1 304.979  11
  -2  -1   1 54.2765 5.58734  22
  -2   1   1 50.4582 9.97940  17
  -2  -1   1 69.0580 8.68768  16
  -2  -1   1 56.8196 10.4898  15
  -2  -1   1 46.7938 8.55385   1
  -2  -1   1 40.2976 9.80724  12
  -2  -1   1 57.6464 9.49942  11
  -2   1   1 54.0348 9.39964   6
  -2   1   1 70.2822 7.17468  25
   2   1  -1 62.3955 7.47866   8
   2   1  -1 51.4865 6.25154  21
  -2  -1   0 1118.66 37.4743  25
   2   1   0 1112.94 37.1885   8
  -2   1   0 1163.44 41.3016   6
  -2  -1   0 1166.65 34.6674  22
  -2  -1   0 1196.62 35.5867  11
   2  -1   0 1193.78 41.3989   6
   2  -1   0 1198.92 40.1400  19
   2   1   0 1116.00 34.7295  10
  -2  -1   0 1215.10 35.4090   1
  -2  -1  -1 17801.2 387.128  25
   2  -1   1 17691.1 396.595   6
  -2  -1  -1 17714.8 380.042  11
  -2  -1  -1 18021.7 388.737  22
   2  -1   1 17753.4 393.901  19
  -2   1  -1 18294.3 393.776  24
   2   1   1 17456.7 390.963   8
  -2   1  -1 18012.1 377.910  14
   2  -1   2 1085.63 44.3449   6
   2  -1   2 1144.97 41.7635   7
  -2   1  -2 1054.98 41.2455  24
   2  -1   2 1118.58 43.6048  19
  -2  -1  -2 1048.79 39.2981  22
  -2  -1  -2 1124.63 33.5168  18
   2   1   2 1093.48 40.1328   8
  -2   1  -2 1186.25 52.0985   4
   2  -1   2 1083.93 26.9712   3
   2  -1   2 1133.02 33.6464  13
   2  -1   3 14086.0 322.663   6
   2  -1   3 14808.7 319.613   7
   2  -1   3 13453.0 301.810  14
   2   1   3 13532.5 314.550   8
  -2  -1  -3 13992.6 293.728   1
   2  -1   3 13884.9 319.786  19
  -2   1  -3 13375.1 332.009   4
   2  -1   3 13805.4 307.009  13
  -2   1  -3 14186.8 317.169  24
  -2  -1  -3 13945.2 315.525  22
   2  -1   4 74777.0 1523.92   6
   2  -1   4 72902.9 1518.85  19
  -2   1  -4 72689.4 1537.48   4
  -2  -1  -4 69778.2 1488.07   1
  -2   1  -4 72911.4 1514.52  23
  -2  -1  -4 72744.6 1514.83  22
   2   1   4 72974.8 1512.90   8
   2  -1   4 69972.4 1500.87  14
   2  -1   5 2443.01 68.0488  15
   2  -1   5 2543.37 88.1933   6
   2  -1   5 2524.09 84.8991  19
   2  -1   5 2438.43 75.8032   1
  -2   1  -5 2425.26 81.4185  23
  -2  -1  -5 2557.12 83.1045  22
   2  -1   5 2394.46 72.4268  14
   2   1   5 2569.14 99.5488  20
   2   1   5 2449.79 78.6196   8
   2  -1   6 25148.9 566.301   6
   2  -1   6 24713.2 544.080   1
  -2   1  -6 24572.7 555.310  23
   2  -1   6 24269.9 536.281  15
   2  -1   6 23578.3 544.074  14
   2   1   6 25594.0 553.577   8
   2   1   6 26037.1 588.387  20
   2  -1   7 49049.9 1065.49  15
   2  -1   7 52131.2 1100.86   6
  -2   1  -7 50725.6 1125.13   5
   2  -1   7 50338.6 1072.68   1
  -2  -1  -7 49103.9 1088.56  22
   2  -1   7 49045.0 1077.16  14
  -2   1  -8 12354.9 312.853  23
   2   1   8 13326.4 349.984  20
   2  -1   8 12551.6 307.686   3
   2  -1   8 12523.9 321.265   6
  -2   1  -8 12593.8 347.626   5
   2  -1   8 13208.2 316.171  19
   2  -1   8 11725.2 282.922   8
  -2  -1  -8 12351.4 314.882  22
  -2   1  -9 3408.13 146.396   5
   2  -1   9 3305.95 125.772   6
   2  -1   9 3629.55 122.459  19
  -2  -1  -9 3209.78 120.342  22
   2  -1   9 3301.17 116.929   3
  -2   1  -9 3394.07 122.441  23
   2  -1   9 3272.08 114.055  14
  -2   1 -10 207.510 30.6777  23
   2   1  10 180.056 31.4447  19
  -2   1 -10 229.565 42.0149   5
   2  -1  10 222.232 30.0081   3
  -2  -1 -11 5275.15 179.371  23
   2  -1  11 4678.03 167.578  13
   2   1  11 4865.66 174.249   2
   2   1  11 4854.79 172.776  19
  -2  -1 -12 7022.62 225.740  23
   2   1  12 6488.73 220.036   2
   2  -1  12 6832.34 236.143   2
   2   1  12 6715.27 218.559  14
  -2   1 -12 6950.12 226.273  24
   2  -1  12 6132.88 209.655  13
   2   1  13 39.4912 28.4938  14
   2   1  13 22.8166 23.2185   2
   2  -1  13 22.3211 30.4143   2
  -2  -1 -13 56.7012 30.3310  23
  -2   1 -13 92.5903 33.0481  24
   2  -1  14 674.515 70.0786   2
  -2  -1 -14 746.306 68.1571  23
  -2   1 -14 750.846 68.3173  24
   2  -1  15 227.349 42.8618   2
   2   1  15 225.519 39.8383   3
  -2  -1 -16 2978.38 132.036  24
  -2   1 -16 3063.39 128.212  24
   2  -1  16 3017.91 134.070   2
   2  -1  16 2774.88 137.564   9
  -2  -1 -17 97.5844 28.8260  24
   2  -1  17 131.527 32.5092   9
  -2  -1 -18 65.4821 19.4669  24
   2  -1  18 90.0436 24.7314   9
   2   1  19 955.928 50.5626   9
  -2   2  18 325.364 35.3708  14
  -2  -2  18 298.684 38.1268   9
  -2   2  18 286.047 36.2770  13
  -2   2  17 572.547 54.1487  14
  -2   2  17 477.378 52.7488   3
  -2  -2  17 464.763 54.1180   9
   2  -2 -16 1014.43 69.9722  23
  -2   2  16 1175.22 86.2022   3
  -2   2  16 1206.76 84.5925  14
  -2  -2  16 1083.79 84.5887   9
  -2  -2  15 7159.56 258.129   9
  -2   2  15 7682.91 264.281   3
  -2   2  15 7323.39 252.805  14
  -2   2  14 3056.92 137.152  15
  -2  -2  14 3073.41 142.892  13
  -2  -2  14 2940.49 152.634   9
  -2   2  14 3103.34 148.975  14
  -2   2  14 3210.61 155.075   3
   2  -2 -13 11616.6 323.355  22
  -2  -2  13 11488.0 350.898   2
  -2   2  13 11973.3 341.371  15
  -2  -2  13 12350.4 366.722   9
  -2  -2  13 11356.8 333.659  14
  -2  -2  13 11492.7 343.972  13
  -2   2  13 12414.9 356.545  14
  -2  -2  12 3509.44 147.796  14
  -2  -2  12 3789.43 168.769   9
  -2   2  12 3584.20 151.960  15
  -2  -2  12 3910.23 160.552  13
  -2  -2  12 3924.98 141.582   1
  -2  -2  12 3959.26 168.335   2
   2  -2 -12 3995.19 147.183  22
  -2  -2  11 13481.4 381.839   2
  -2  -2  11 13404.6 352.645   1
  -2  -2  11 13729.3 375.975  13
  -2  -2  11 13476.0 367.359  14
  -2  -2  11 13628.5 389.438   9
   2  -2 -11 13870.5 358.231  22
  -2  -2  10 110.297 24.2553   1
  -2  -2  10 108.779 28.7717  13
  -2  -2  10 60.6726 22.4067  15
  -2  -2  10 127.222 28.6682  14
   2  -2 -10 85.5962 22.4614  22
  -2  -2  10 94.3743 24.7469  18
  -2  -2  10 134.240 32.1237   2
   2  -2  -9 745.261 51.1016  22
  -2  -2   9 705.824 48.8760   1
  -2  -2   9 733.141 56.9740   2
  -2  -2   9 675.645 51.0111  15
  -2  -2   9 637.804 53.8743  13
  -2  -2   9 791.263 55.5929  14
  -2   2   9 736.813 56.8172  20
  -2  -2   8 1377.29 68.8228  15
  -2  -2   8 1382.70 71.7576  14
  -2  -2   8 1442.81 76.3781   2
   2  -2  -8 1449.10 68.0221  22
  -2  -2   8 1334.00 66.8599   1
  -2  -2   8 1422.25 75.9678  13
  -2  -2   7 35485.8 808.446   1
  -2  -2   7 36763.8 816.864  14
   2   2  -7 36166.7 788.298  24
  -2  -2   7 36253.7 825.318   9
  -2   2   7 36756.5 811.016  16
   2  -2  -7 36235.1 804.892  22
   2  -2  -7 36011.7 802.748   8
  -2  -2   7 37213.7 820.670   2
  -2  -2   7 35745.2 818.825  13
   2  -2  -6 31544.3 695.817   8
  -2  -2   6 31918.2 707.876   2
  -2  -2   6 30310.1 704.240  14
   2   2  -6 32323.1 707.852   4
  -2  -2   6 30641.5 700.905   1
  -2   2   6 31909.0 701.269  16
   2   2  -6 31130.5 678.370  24
   2  -2  -5 8508.33 207.641   8
   2   2  -5 8502.99 215.337   4
  -2  -2   5 7854.40 209.160  15
   2  -2  -5 8160.65 206.775  21
  -2  -2   5 7777.49 212.751  13
   2   2  -5 8080.75 186.474  24
  -2   2   5 8241.43 207.355  16
  -2  -2   5 8059.19 209.306   1
   2   2  -5 8039.17 206.900   6
  -2  -2   5 7839.13 216.734   9
  -2  -2   4 5485.67 148.597   2
  -2  -2   4 5582.63 154.855  13
  -2  -2   4 5380.19 146.059  17
  -2  -2   4 5572.15 156.481   9
   2  -2  -4 5645.86 148.469  21
   2   2  -4 5523.22 149.464   6
  -2  -2   3 62131.1 1308.51  17
   2  -2  -3 59525.6 1313.75  21
  -2  -2   3 61416.8 1295.06  21
  -2  -2   3 61500.0 1312.23   2
  -2  -2   3 62425.8 1324.99   9
  -2  -2   3 62518.6 1318.78   1
   2  -2  -2 885.350 26.4043   2
  -2  -2   2 959.566 28.3721   7
  -2  -2   1 35847.0 770.942   8
  -2  -2   0 75275.2 1590.26   8
  -2   2   0 74674.1 1599.89   6
   2   2   1 999999. 20840.7   2
  -2  -2  -2 125066. 2650.20  25
  -2  -2  -2 129192. 2661.60  22
   2  -2   2 126834. 2666.88  19
  -2   2  -2 125922. 2676.52   6
   2  -2   2 125739. 2659.74   9
  -2  -2  -3 1061.64 45.4299  22
   2  -2   3 987.842 45.3441  19
   2   2   3 903.124 27.1467  10
   2  -2   3 975.927 43.8583   9
  -2  -2  -3 944.441 34.7686  25
   2  -2   3 1030.20 45.7357   7
   2  -2   4 1253.71 54.1664  19
  -2   2  -4 1298.82 56.2681  24
  -2  -2  -4 1222.62 54.5115  22
   2  -2   4 1330.22 56.0747   7
  -2  -2  -4 1146.19 35.0992  18
  -2   2  -5 61406.8 1329.79  24
  -2   2  -5 62946.4 1362.45   4
   2  -2   5 61105.1 1320.36  13
  -2  -2  -6 10451.3 264.124  22
   2  -2   6 10090.5 253.873  13
  -2   2  -6 10604.6 293.048   4
   2  -2   6 9940.33 257.175  19
   2  -2   6 10263.6 259.550   1
   2  -2   7 994.460 47.8695  14
  -2  -2  -7 1067.95 59.1298  22
   2   2   7 1069.46 75.8041  20
  -2   2  -7 1006.38 56.9145  24
   2  -2   7 1013.79 53.1469   1
   2  -2   7 923.715 52.3055  19
  -2  -2  -8 1611.04 77.9964  22
   2   2   8 1564.10 98.3908  20
  -2   2  -8 1754.32 103.414   5
  -2   2  -8 1460.68 75.0399  24
   2  -2   8 1452.51 71.2558  13
   2  -2   8 1586.51 70.0567   1
   2  -2   8 1581.20 71.8027  19
   2  -2   9 4525.84 140.962   1
  -2  -2  -9 4454.40 154.133  22
   2   2   9 4047.81 139.668   2
   2   2   9 4957.32 191.770  20
   2  -2   9 4318.00 141.138  19
   2  -2   9 4213.13 145.170  13
  -2   2  -9 4771.55 187.087   5
  -2   2  -9 4663.44 155.777  24
   2  -2  10 8418.19 230.035   1
  -2  -2 -10 8351.16 251.802  22
   2   2  10 9233.60 295.865  20
   2  -2  10 8088.24 241.294  13
  -2   2 -10 8726.07 254.178  24
  -2   2 -10 9080.92 292.451   5
  -2   2 -11 71.0714 26.5456  24
   2  -2  11 30.5014 27.7284   2
  -2   2 -11 98.5710 32.4910   5
  -2  -2 -11 64.9591 26.3861  22
   2  -2  12 6657.21 244.410   2
  -2   2 -12 7299.37 233.559  24
  -2  -2 -12 7262.64 238.410  23
   2  -2  13 26284.0 689.057   2
  -2  -2 -13 28007.3 677.440  23
  -2   2 -13 27275.8 671.110  24
   2   2  13 27578.8 675.976  14
  -2  -2 -14 2044.16 110.902  23
   2  -2  14 1961.93 117.361   9
   2  -2  15 153.120 36.0914   9
  -2  -2 -15 271.069 41.9619  23
   2  -2  15 161.130 39.0700   2
   2   2  15 303.626 45.6171   3
   2   2  15 254.905 38.6350  14
   2  -2  16 1084.28 77.6013   9
  -2  -2 -16 1115.60 72.3455  23
   2  -2  16 992.989 72.9536   2
  -2  -2 -17 172.983 30.2406  24
   2  -2  17 170.703 31.3468   9
   2   2  17 189.396 27.8528  13
  -2  -2 -18 916.430 51.6913  24
   2  -2  18 849.772 51.8590   9
  -2   3  18 120.604 24.2361   3
  -2   3  18 141.499 24.4766  13
  -2   3  17 412.388 46.5157   3
   2  -3 -17 357.199 35.7101  23
  -2   3  17 430.982 45.2769  14
   2  -3 -16-7.04607 18.8821  23
  -2   3  16 26.9145 28.1056  14
  -2  -3  16 14.3758 24.3646   9
  -2   3  16 15.0571 26.4476   3
  -2   3  15 1995.84 117.000   3
  -2  -3  15 1727.74 109.384   9
  -2   3  15 2068.45 113.524  14
   2  -3 -15 2103.70 105.879  23
  -2   3  15 1837.97 98.5372  15
  -2  -3  14 662.663 70.4828   9
  -2  -3  13 2839.60 147.415   9
   2  -3 -13 2950.47 129.159  22
  -2   3  13 3131.93 141.520  15
  -2  -3  13 2947.19 124.101   1
  -2   3  13 2736.51 141.562  14
   2  -3 -12 1009.20 73.0929  22
  -2  -3  12 1182.11 92.7444   9
  -2  -3  12 972.548 79.2772   2
  -2  -3  12 1059.14 70.7324   1
   2  -3 -11 1200.14 77.0824  22
  -2  -3  11 1347.37 86.9030  18
  -2  -3  11 1110.52 87.8461   9
  -2  -3  11 1241.60 76.6025   1
  -2  -3  11 1273.67 88.8027   2
  -2  -3  10-4.44299 26.0863  13
  -2  -3  10-4.48038 27.0266   2
  -2  -3  10 25.4481 25.8794   9
   2  -3 -10 26.5433 21.9527  22
  -2  -3  10 29.3944 22.4544   1
  -2   3   9 3155.80 138.469  20
  -2  -3   9 2725.10 125.186   2
  -2  -3   9 2914.17 127.352  13
  -2  -3   9 2990.57 134.953   9
   2  -3  -9 3172.12 123.046  22
  -2  -3   9 3091.79 123.241   1
  -2  -3   8 10129.5 283.976   2
   2  -3  -8 10041.3 273.478  22
  -2  -3   8 10247.6 293.506   9
  -2  -3   8 9849.34 276.709   1
  -2  -3   7 14669.9 373.493   2
  -2  -3   7 14808.2 373.701   1
   2   3  -7 14842.0 384.922   4
  -2  -3   7 14689.6 386.901   9
   2   3  -6 75.5319 25.8125   4
  -2  -3   6 18.4188 16.0919   2
  -2  -3   6 53.8423 20.7604   1
  -2   3   6 54.4644 15.2150  16
   2   3  -6 8.89389 15.0873   6
  -2  -3   6 23.3037 18.4387   9
   2  -3  -6 18.6192 15.4113   8
   2  -3  -5 27366.1 606.397  21
   2   3  -5 25635.3 609.903   6
  -2  -3   5 26907.8 612.960   1
  -2  -3   5 26426.0 600.123   2
   2  -3  -5 26608.6 604.833   8
  -2  -3   5 27033.9 619.469   9
  -2   3   5 25206.5 589.643  16
   2  -3  -4 2634.31 96.1581  21
   2  -3  -4 2703.20 98.4019   8
   2   3  -4 2673.95 101.642   6
  -2  -3   4 2825.24 102.024   1
  -2  -3   3 2331.62 64.8989   7
   2  -3  -3 2454.49 85.6243  21
  -2  -3   2 4028.37 112.505   8
  -2  -3   2 3742.18 98.0670   7
  -2  -3   2 3696.49 98.9480  17
   2  -3  -2 4064.53 119.753  21
  -2   3   1 8950.21 242.219   6
  -2  -3   1 9330.30 227.816   8
   2  -3  -1 9079.58 230.710  21
  -2   3   0 1801.85 78.7842   6
  -2  -3   0 1926.65 71.6462   8
   2  -3   0 1816.56 69.7544  21
  -2   3  -1 3138.97 112.904   6
  -2  -3  -1 3247.84 103.876   8
   2  -3   1 3072.35 99.6496  21
   2  -3   2 793.760 42.9701  21
  -2   3  -2 831.794 53.2727   6
  -2  -3  -2 846.420 43.7837  22
  -2   3  -3 2911.63 113.316   6
   2  -3   3 2800.84 98.3735   7
   2  -3   4 7840.51 200.171  21
   2  -3   4 7564.80 208.210   9
  -2  -3  -4 7853.08 208.760  22
  -2   3  -4 7456.80 237.450   4
  -2  -3  -5 1867.27 81.2951  22
  -2   3  -5 1988.15 102.786   4
   2  -3   5 1735.78 69.2082  21
   2  -3   6 13287.9 348.851   1
  -2   3  -6 14143.4 388.339   4
  -2  -3  -6 14387.8 352.271  22
   2  -3   6 13936.1 353.156   9
   2  -3   6 13637.4 329.790  21
  -2  -3  -7 17991.9 443.735  22
   2  -3   7 17565.2 441.142   1
  -2   3  -7 18682.0 488.529   4
   2  -3   7 17752.9 447.569   9
   2  -3   8 438.491 42.4560   1
  -2  -3  -8 502.626 48.8493  22
   2   3   8 482.562 60.2136  20
   2  -3   8 433.441 46.7717   9
   2  -3   9-6.52623 15.9653   1
   2   3   9 19.3403 30.9037  20
  -2  -3  -9 30.8539 22.3266  22
   2  -3   9 4.43482 20.3543   9
  -2   3  -9 38.3681 31.2862   5
  -2  -3 -10 121.402 32.8641  22
   2  -3  10 83.1761 27.1960   9
   2  -3  10 117.133 27.7048   1
   2  -3  10 130.834 33.6194   2
   2   3  10 200.554 50.2465  20
  -2   3 -10 131.609 38.7136   5
  -2  -3 -11 8322.70 262.487  22
  -2   3 -11 8458.98 296.553   5
   2  -3  11 7934.75 272.822   2
   2  -3  11 8500.19 275.842   9
   2  -3  12-5.45787 27.2327   9
   2  -3  12 37.9335 30.9201   2
  -2  -3 -12 27.2529 26.2953  22
  -2  -3 -13 63.7735 29.2129  23
   2  -3  13 27.1177 28.0968   9
   2   3  14 19.0191 26.3213  14
   2  -3  14 15.2295 25.8138   9
   2  -3  14 20.1371 26.5302   2
   2  -3  15 2056.58 108.118   2
  -2  -3 -15 2013.13 103.478  23
   2   3  15 2159.15 106.034  14
   2  -3  15 1890.12 105.159   9
   2   3  15 2294.62 116.904   3
  -2  -3 -16 259.624 35.4441  23
   2   3  16 219.304 31.2528  14
   2   3  16 320.316 42.1442   3
   2  -3  16 220.882 33.8273   9
   2   3  17 257.603 28.0703  13
  -2  -3 -17 275.963 32.4236  24
  -2  -3 -18-5.29376 11.7112  24
  -2   4  17 21.3421 16.9205  14
  -2   4  17 6.11238 16.6535   3
   2  -4 -17 18.5088 12.8893  23
  -2   4  16 313.858 41.9342  14
   2  -4 -16 352.397 36.8088  23
  -2   4  16 329.451 43.3962   3
  -2   4  15 211.092 34.2383  15
  -2   4  15 239.532 45.3028   3
   2  -4 -15 262.091 37.6950  23
  -2   4  15 279.484 43.9585  14
  -2   4  14 2643.26 132.926  14
   2  -4 -14 2293.14 109.286  22
  -2   4  14 2449.74 118.071  15
  -2   4  14 2640.16 135.832   3
  -2  -4  13 18.7778 22.0522   1
   2  -4 -12 867.951 70.3102  22
  -2  -4  12 968.758 77.6665  18
   2  -4 -11 8977.54 270.864  22
  -2  -4  11 8210.87 261.171   1
  -2  -4  11 8777.35 291.573   9
  -2  -4  10 8.57103 21.7917   1
  -2  -4  10 39.5698 29.2705   9
   2  -4 -10 8.79995 25.1064  22
   2  -4  -9 386.542 47.0044  22
  -2  -4   9 452.387 49.5446   1
   2  -4  -8 3686.02 142.879  22
  -2  -4   8 3565.44 145.332   1
   2  -4  -7 20549.4 497.134  22
   2   4  -7 20143.6 521.352   4
  -2  -4   7 19604.0 503.459   1
   2   4  -6 18.7684 22.4924   4
  -2  -4   6-3.69090 21.0590   1
   2   4  -6 4.19780 23.2360   6
  -2  -4   5 950.410 64.9830   1
   2  -4  -5 977.635 63.2516  21
   2   4  -5 970.577 69.3921   6
  -2  -4   4 5492.85 178.038   1
   2  -4  -4 5543.67 176.589  21
   2  -4  -3 180.349 29.0829  21
   2  -4  -2 2235.98 92.1623  21
   2  -4  -1 45850.9 1016.13  21
   2  -4   0 97067.3 2081.59  21
  -2  -4  -1 10608.9 271.769  22
   2  -4   1 11162.7 280.606  21
  -2  -4  -2 30225.4 710.359  22
   2  -4   2 32546.4 714.644  21
   2  -4   2 32146.5 717.941   7
  -2  -4  -3 4193.53 136.771  22
   2  -4   3 4329.85 133.936  21
   2  -4   3 4107.69 136.932   7
  -2   4  -3 3969.43 156.492   6
   2  -4   4 2203.93 92.4277   7
   2  -4   4 2128.43 85.3014   2
  -2  -4  -4 2147.08 93.5374  22
   2  -4   4 2244.25 87.1512  21
  -2   4  -4 2185.86 120.118   4
   2  -4   5 14566.8 370.049   2
  -2   4  -5 14696.1 426.606   4
   2  -4   5 14845.0 362.215  21
  -2  -4  -5 15460.2 382.699  22
  -2   4  -6 3958.67 178.000   4
  -2  -4  -6 4230.37 150.211  22
   2  -4   6 3853.44 148.150   1
   2  -4   6 3777.79 139.580   2
  -2   4  -7 6024.51 234.755   4
   2  -4   7 5737.25 193.516   2
  -2  -4  -7 6265.35 200.488  22
   2  -4   7 5872.47 199.294   1
   2  -4   8 568.724 53.6370   2
  -2  -4  -8 655.933 58.0361  22
   2  -4   8 592.359 56.4731   9
   2  -4   8 607.961 55.3889   1
   2  -4   9 3470.56 149.046   9
  -2  -4  -9 3503.40 144.446  22
   2  -4   9 3114.77 140.796   2
   2   4   9 3777.57 186.984  20
   2  -4   9 3424.41 139.241   1
  -2  -4 -10 1697.13 96.8186  22
   2  -4  10 1549.32 97.5170   9
  -2   4 -10 1486.34 114.236   5
   2   4  10 1707.78 124.372  20
   2  -4  10 1457.91 93.3482   2
   2  -4  10 1524.55 87.0932   1
   2  -4  11 2784.81 120.416   1
   2  -4  11 2817.81 134.986   2
   2   4  11 3107.82 167.049  20
   2  -4  11 2967.62 139.728   9
  -2  -4 -11 2949.18 134.785  22
   2  -4  12 1291.07 90.6871   9
  -2  -4 -12 1292.22 85.2727  22
   2  -4  13 60.0640 26.3912   2
  -2  -4 -14 1404.40 85.3898  23
   2   4  14 1404.49 87.4610  14
   2   4  15 1320.00 82.2847   3
  -2  -4 -15 1337.05 76.1639  23
   2   4  15 1143.59 71.8840  14
   2   4  16 185.830 30.2527   3
   2   4  16 152.983 25.1300  14
  -2  -4 -16 145.901 26.2963  23
  -2  -4 -17 498.511 34.7036  24
  -2   5  16 343.904 34.4392  14
   2  -5 -16 302.655 29.4144  23
  -2   5  15 872.532 52.9271  15
  -2   5  15 895.159 63.0472  14
   2  -5 -15 1016.92 60.6349  23
  -2   5  15 1088.62 69.9006   3
  -2   5  14 743.139 64.7903   3
  -2   5  14 769.668 65.4666  14
  -2   5  14 725.483 57.4539  15
   2  -5 -14 769.260 55.7926  22
  -2  -5  13 42.8399 22.8234   1
   2  -5 -13 57.1582 26.6470  22
   2  -5 -12 85.3409 30.9910  22
  -2  -5  12 58.1580 26.3153   1
  -2  -5  12 43.4128 30.2491  18
   2  -5 -11 2341.00 118.009  22
  -2  -5  11 2289.26 113.010   1
   2  -5 -10 700.009 64.5004  22
  -2  -5  10 586.475 59.0679   1
  -2  -5   9 902.389 72.2339   1
   2  -5  -9 1156.58 80.8749  22
  -2  -5   8 18.5286 21.7387   1
   2  -5  -8 4.49925 24.1147  22
  -2  -5   7 36.6566 25.7678   1
   2  -5  -7 37.9963 26.7834  22
  -2  -5   6 1190.99 82.1918   1
   2  -5  -6 1273.49 80.4645  22
   2   5  -6 1439.10 100.618   4
  -2   5   6 1248.13 86.7697   6
   2   5  -6 1327.60 93.9585   6
   2   5  -5 394.597 55.3159   6
  -2   5   5 380.841 51.2055   6
  -2  -5   5 420.352 49.5521   1
  -2   5   4 59.5748 25.2980   6
   2   5  -4 142.609 39.8384   6
  -2  -5   4 76.5536 28.2749   1
  -2  -5   3 2910.45 126.325   1
   2  -5  -3 3066.00 126.778  21
  -2   5   3 2816.30 135.952   6
   2   5  -3 3015.36 143.444   6
  -2  -5   2 2444.95 112.577   1
   2   5  -2 2341.73 127.817   6
  -2   5   2 2445.70 126.162   6
   2  -5  -2 2737.78 114.148  21
  -2   5   1 465.643 58.4555   6
   2  -5  -1 420.351 44.8613  21
  -2  -5   0 483.122 39.6007  22
  -2   5   0 438.810 53.5219   6
   2  -5   0 466.609 45.7657  21
  -2   5  -1 1340.61 94.6546   6
  -2  -5  -1 1422.99 72.9693  22
  -2   5  -2 2005.79 117.017   6
   2  -5   2 1788.96 87.5965   7
  -2  -5  -2 1972.79 90.1864  22
   2  -5   2 2041.80 91.4158  21
   2  -5   3 3623.55 134.722   7
  -2   5  -3 3564.89 163.073   6
  -2  -5  -3 3786.53 137.732  22
   2  -5   3 3865.39 134.547  21
   2  -5   4 3189.92 122.383   7
   2  -5   4 3005.31 116.123  21
  -2   5  -4 3427.05 171.726   4
  -2  -5  -4 3215.15 127.538  22
  -2   5  -5 4217.05 197.674   4
  -2  -5  -5 3898.75 151.554  22
  -2   5  -6 2878.44 164.655   4
   2  -5   6 2944.85 135.386   1
  -2  -5  -6 3065.34 131.543  22
  -2  -5  -7 35.0909 26.1101  22
   2  -5   7 4.77176 20.8844   1
  -2   5  -7 30.4698 38.7321   4
  -2  -5  -8 9.14118 22.3617  22
  -2   5  -8-15.0799 32.1592   4
   2  -5   8 9.23868 21.6773   1
  -2  -5  -9 1386.65 89.0120  22
   2   5   9 1621.68 123.514  20
   2  -5   9 1435.34 88.7640   1
  -2  -5 -10 1961.84 105.772  22
   2   5  10 1845.37 130.272  20
  -2   5 -10 1834.43 124.168   5
   2   5  11 451.198 66.6969  20
   2  -5  11 355.470 41.8482   1
  -2  -5 -12 224.065 38.6784  22
   2  -5  12 186.418 29.2883   1
  -2  -5 -12 220.577 37.3687  23
  -2  -5 -13 363.355 43.5887  23
  -2  -5 -14 6.19356 17.6739  23
   2   5  14 43.6652 22.5360  14
   2   5  15 142.311 26.5274   3
   2   5  15 114.073 22.0554  14
  -2  -5 -15 82.0578 21.5052  23
  -2   6  14 13.5558 17.7969  14
  -2   6  14 1.99001 13.4920  15
   2  -6 -14 18.7011 16.3362  23
   2  -6 -13 22.5480 19.7069  22
  -2   6  13 69.2858 26.0463  14
  -2  -6  13 30.3674 15.6847   1
  -2   6  13 48.0335 22.7641  15
  -2   6  13 13.3124 19.8203   3
  -2  -6  12 679.315 51.0992   1
   2  -6 -12 736.114 57.5562  22
  -2   6  12 651.624 57.2626   3
  -2  -6  12 726.335 59.1877  18
  -2  -6  11 109.864 27.1920   1
   2  -6 -11 135.815 33.1895  22
  -2  -6  11 105.990 33.2235  18
   2  -6 -10 122.758 32.4508  22
  -2  -6  10 122.349 30.7589   1
  -2  -6   9 4.33929 24.0191   1
   2  -6  -8 176.381 35.9503  22
   2  -6  -7 708.866 65.6949  22
  -2   6   6 192.210 40.1076   6
   2  -6  -6 213.258 38.6213  22
  -2  -6   6 196.277 40.2402   1
   2  -6  -5 4.28596 22.5845  22
  -2  -6   5 28.6136 25.1295   1
   2   6  -5-14.2845 29.6507   4
   2   6  -5-6.73400 25.5201   6
  -2   6   5 17.7235 28.3202   6
  -2   6   4 6642.29 249.966   6
   2   6  -4 6770.14 260.809   6
  -2  -6   4 7427.76 238.769   1
   2  -6  -4 7092.52 225.923  22
  -2   6   3 274.132 50.4528   6
   2   6  -3 142.329 45.1818   6
  -2  -6   3 210.575 40.2381   1
  -2   6   2-6.33334 32.7925   6
   2   6  -2 34.0535 32.6483   6
  -2  -6   2 4.61270 24.3064   1
   2   6  -1 155.235 44.0144   6
  -2   6   1 230.814 47.9684   6
  -2  -6   1 226.964 39.9007   1
  -2  -6   0 3032.59 132.881   1
   2   6   0 3061.52 162.741   6
  -2   6   0 3174.74 161.411   6
   2  -6   0 3020.35 125.846   7
   2  -6   0 3193.11 132.618  21
  -2  -6  -1 342.359 45.2550   1
  -2  -6  -1 580.784 50.0433  22
   2   6   1 454.032 64.6593   6
  -2   6  -1 469.902 65.3979   6
   2  -6   1 477.729 50.2875  21
  -2  -6  -2 5004.37 172.157  22
  -2  -6  -2 4873.75 173.842   1
   2  -6   2 5228.05 175.729  21
  -2  -6  -3 204.149 34.9526  22
  -2   6  -3 132.249 49.3404   4
  -2  -6  -4 60.7533 27.1921  22
  -2   6  -4 67.4694 44.4537   4
   2  -6   4 40.7508 25.4389   1
  -2  -6  -5 50.5392 26.7155  22
  -2   6  -5 58.8886 41.9791   4
   2  -6   5 10.2224 22.3763   1
  -2  -6  -6 238.452 39.5845  22
  -2   6  -6 164.060 52.2029   4
   2  -6   6 209.599 38.9944   1
  -2  -6  -7 4.40279 22.7966  22
   2  -6   8 22.3668 20.9973   1
  -2  -6  -9 8.40623 24.3332  22
   2   6   9-14.3049 36.3675  20
   2  -6   9 48.8851 24.5743   1
  -2  -6 -10 349.583 43.9938  22
   2   6  10 293.840 53.8203  20
   2  -6  10 313.111 39.6474   1
   2  -6  11 57.5369 20.1158   1
  -2  -6 -11 10.3543 20.8308  23
  -2  -6 -11 31.8031 23.7156  22
   2  -6  12 77.8428 17.3195   1
  -2  -6 -12 108.834 24.8260  23
   2   6  13 795.885 54.7980  14
  -2  -6 -13 890.976 51.7329  23
  -2  -6 -14 950.614 46.9030  23
   2  -7 -12 19.6547 14.9013  22
   2  -7 -12 13.2303 13.2121  23
  -2   7  12 18.9656 15.2961  15
   2  -7 -11 198.439 28.5677  22
  -2   7  11 208.441 30.6248  14
  -2  -7  11 189.674 29.6752  18
  -2  -7  11 229.163 26.7467   1
  -2  -7  10 3.69490 23.9823  18
  -2  -7  10 5.50544 17.2472   1
   2  -7 -10 2.97068 18.1532  22
  -2  -7   9 205.530 40.0987  18
  -2  -7   9 161.655 29.3515   1
   2  -7  -9 204.144 33.6188  22
  -2  -7   8 3.54488 20.8119   1
   2  -7  -8-7.24992 21.5757  22
  -2  -7   7 323.318 43.5745   1
   2  -7  -7 280.413 40.4413  22
  -2  -7   6 126.846 31.9647   1
   2  -7  -6 217.961 37.7527  22
  -2  -7   5 2256.86 110.975   1
   2  -7  -5 2306.59 110.358  22
   2   7  -5 2269.46 135.714   4
  -2  -7   4 781.421 65.7820   1
   2   7  -4 757.184 83.5472   4
  -2  -7   3 108.394 29.4796   1
  -2  -7   2 504.915 53.0406   1
  -2   7   2 514.431 65.2244   6
  -2  -7   1 321.297 42.9821   1
   2   7  -1 398.483 62.6533   6
  -2   7   1 292.037 53.6047   6
  -2  -7   0 264.396 39.4091   1
   2   7   0 285.021 54.7477   6
  -2  -7  -1-14.9650 22.8620   1
   2   7   1 14.1434 29.3578   6
   2  -7   2 29.4910 26.3538   1
   2   7   2 47.9449 30.7220   6
  -2   7  -2 34.3180 40.2684   4
   2  -7   3 14.6135 24.3062   1
  -2   7  -3 17.0663 40.0449   4
   2  -7   4 52.7949 28.1933   1
  -2  -7  -4 34.9373 21.3694  22
  -2   7  -4 65.5719 40.9059   4
   2  -7   5-27.0092 26.4288   1
  -2   7  -5 30.8337 37.7136   4
  -2  -7  -5 3.53262 18.6152  22
  -2   7  -6 78.6714 39.6032   4
   2  -7   6 54.3694 24.5793   1
  -2  -7  -6 45.5381 21.4344  22
   2  -7   7 102.994 28.0362   1
  -2  -7  -7 128.610 28.0093  22
   2  -7   8 826.352 59.3904   1
  -2  -7  -8 738.622 55.0825  22
   2  -7   9 147.552 26.2234   1
  -2  -7  -9 144.624 27.3173  22
   2  -7  10 96.0515 20.3680   1
  -2  -8   9 12.8701 14.6942  18
   2  -8  -9 10.7624 10.3165  22
  -2  -8   8 125.214 26.3580  18
  -2  -8   8 133.904 20.8733   1
   2  -8  -8 112.370 20.2383  22
  -2  -8   7 105.378 27.3288  18
  -2  -8   7 101.124 20.2734   1
   2  -8  -7 110.898 20.2449  22
  -2  -8   6 53.0550 27.4937  18
  -2  -8   6 54.9168 19.4200   1
  -2  -8   5 297.492 41.3734  18
  -2  -8   5 319.315 35.4268   1
  -2  -8   4 1704.87 91.8183  18
  -2  -8   4 1461.77 74.7310   1
  -2  -8   3 3.83974 22.2296  18
   2   8  -3 5.31834 31.6559   4
  -2  -8   3 25.8234 19.0440   1
  -2  -8   2 335.564 41.9384  18
   2   8  -2 381.746 56.4860   4
  -2   8   2 346.307 58.9847   4
  -2  -8   1 10.1681 19.3382  18
   2  -8  -1 6.65897 19.8170   1
  -2   8   1-26.5933 36.2203   4
   2   8  -1-12.3427 27.0056   4
   2  -8   0 318.451 39.4951   1
  -2   8   0 357.400 58.6799   4
   2  -8   1 17.4545 20.7866   1
  -2   8  -1 67.5680 37.4053   4
   2  -8   2 99.1983 26.6613   1
  -2   8  -2 129.730 42.6364   4
   2  -8   3 42.7734 23.4624   1
  -2   8  -3 67.1131 33.2565   4
   2  -8   4 192.622 32.0693   1
  -2   8  -4 281.974 48.0095   4
   2  -8   5 62.6167 21.7907   1
   2   8   6 286.388 45.2991  20
   2  -8   6 228.168 28.8472   1
   2  -8   7-10.6300 13.6431   1
   2  -8   8 449.973 38.7492  18
  -3   0  19-14.9506 18.2728   9
  -3   0  19-4.80021 15.4013  13
  -3   0  18 5.99479 16.8485  14
  -3   0  18-12.3307 22.3928   9
  -3   0  18-3.57097 18.8168  13
  -3   0  17 8.25787 22.1295  14
  -3   0  17 25.2165 26.1133   9
  -3   0  17-4.52505 22.5778  13
  -3   0  16 2403.11 120.600  14
  -3   0  15-11.2857 25.3039  13
  -3   0  14 1844.04 98.7656  15
  -3   0  14 1685.83 109.501   3
  -3   0  14 1889.05 108.911  14
  -3   0  13-33.5378 28.4218  15
  -3   0  13-5.06888 33.2734  14
  -3   0  13 10.8501 26.0076   3
  -3   0  12 27195.8 653.961  12
  -3   0  12 28701.2 679.967  14
  -3   0  12 27225.2 662.263  15
  -3   0  12 27358.7 682.323   3
  -3   0  11 3.90433 16.6527   2
  -3   0  11-24.8415 23.6225  14
  -3   0  11-11.1950 20.6555  15
  -3   0  11 27.0179 24.5325   3
  -3   0  11 6.75598 19.2734  12
  -3   0  10 10182.1 282.184  14
  -3   0  10 9698.75 276.401   2
  -3   0  10 10020.6 276.148  15
  -3   0  10 9857.86 286.355   3
  -3   0   9-2.94659 14.7017   2
  -3   0   9 3.35494 16.4141   3
  -3   0   9-12.5052 17.0323  14
  -3   0   9 2.94845 16.3204  15
  -3   0   9 4.85832 14.2616  10
  -3   0   9-6.89410 12.5199  11
  -3   0   8 1113.17 56.4305  10
  -3   0   8 1071.38 60.8366  14
  -3   0   8 1121.53 63.4048   3
   3   0  -8 1059.27 45.3468  22
  -3   0   8 1184.13 61.6226  15
  -3   0   7 14.8350 11.7613  11
  -3   0   7 25.6525 14.6437   2
  -3   0   7 2.44956 13.7707   3
  -3   0   7 6.87754 15.7040  14
   3   0  -7 13.6024 8.59417  22
  -3   0   7-1.63976 11.3476  18
   3   0  -6 31348.7 671.140  22
  -3   0   6 31676.3 684.993  18
  -3   0   6 30508.9 687.648  11
  -3   0   6 30165.7 670.714   4
   3   0  -6 31608.4 661.471   8
  -3   0   6 31516.2 699.912  16
  -3   0   6 31413.5 693.807  15
  -3   0   5 7.89441 10.7050  15
  -3   0   5 3.03145 10.7987  10
  -3   0   5-1.34277 9.74562  18
  -3   0   5 3.18698 11.3526  14
  -3   0   5 2.51829 8.08106   1
  -3   0   5 12.5817 11.9296  16
  -3   0   5 7.83363 5.68877   4
  -3   0   5 3.41747 11.9416   3
   3   0  -4 372.406 15.4814  21
  -3   0   4 308.240 23.1919  18
  -3   0   4 320.709 28.0031  17
  -3   0   4 360.000 26.6277  16
  -3   0   4 280.150 22.9729  14
  -3   0   4 357.365 25.8260   3
  -3   0   4 353.354 22.1799   1
   3   0  -3 31.6559 5.63693  21
  -3   0   3 6.24763 7.09874   1
  -3   0   3 1.03368 8.93594  14
  -3   0   3 2.84482 12.0558  17
  -3   0   3-3.27918 10.6981  18
  -3   0   3-4.67534 9.50314   3
  -3   0   2 1122.96 38.9603  15
   3   0  -2 1111.71 32.2931  19
  -3   0   2 1037.59 41.7528  18
  -3   0   2 1100.10 38.3589  14
  -3   0   2 1083.48 40.2638   3
  -3   0   1 0.63030 6.78740  15
  -3   0   1 18.5392 7.30938  14
   3   0  -1 6.06184 7.57482  19
  -3   0   1 1.66853 7.57316  25
   3   0  -1-1.85746 6.77669   4
   3   0  -1 7.37845 6.60745  20
   3   0   0 141544. 2934.09   7
   3   0   0 135494. 2939.47  19
  -3   0   0 141253. 2929.24  15
   3   0   0 145100. 2943.96   4
   3   0   0 132450. 2939.72  20
  -3   0   0 134408. 2935.20  24
   3   0   0 133057. 2929.78  14
  -3   0  -1 14.7005 14.5029   5
  -3   0  -1 4.97081 7.25091  23
   3   0   1-2.47614 6.99451   7
   3   0   1 5.06261 13.9015  20
  -3   0  -2 12096.5 274.315  23
  -3   0  -2 11991.1 289.140   5
   3   0   2 12144.3 288.500  20
  -3   0  -3 15.5034 9.83291  23
   3   0   3 1.79927 3.11981   1
  -3   0  -3 6.14069 15.7708   5
   3   0   3-1.98632 17.2753  20
   3   0   4 3549.83 115.306  20
   3   0   4 3003.82 76.7248  15
  -3   0  -4 3271.40 97.1516  23
  -3   0  -4 3276.95 113.785   5
   3   0   4 3536.72 76.8063   1
   3   0   5 1.84110 5.40499  15
   3   0   5 2.63924 4.01524   1
  -3   0  -5 13.6796 10.0393  23
  -3   0  -6 70227.8 1577.96   5
   3   0   6 67546.2 1520.77  15
  -3   0  -7-3.88070 20.7989   5
   3   0   7 2.75046 17.6486  19
   3   0   7-8.59819 10.2361   8
  -3   0  -7-7.18492 15.7211  23
   3   0   8 3991.60 139.239  19
  -3   0  -8 3936.82 135.111  23
   3   0   8 4059.29 121.050   8
   3   0   9-3.65077 15.9757   6
   3   0   9 10.3006 14.6447  19
  -3   0  -9-6.42550 15.7183  23
   3   0   9-2.52829 12.8549  14
   3   0   9 2.08956 11.3840   8
   3   0  10 15050.1 391.342  14
  -3   0 -10 16043.4 412.031  23
   3   0  11-3.94405 19.6783  19
  -3   0 -11 4.15822 21.9112  23
  -3   0 -12 113.548 32.1093  23
   3   0  12 83.6056 26.5828   3
  -3   0 -13-4.80172 24.8620  23
   3   0  13 10.6879 30.9354   2
  -3   0 -14 24904.6 631.464  24
   3   0  15 18.9607 21.2588   2
  -3   0 -16 2628.90 119.437  24
   3   0  16 2169.86 107.285   2
  -3   0 -17 6.72807 18.3279  24
   3   0  18 2268.12 97.0600   9
  -3  -1  19 58.6321 21.2956   9
  -3   1  19 24.0855 15.5217   9
  -3   1  19 70.7233 19.5563  13
  -3   1  18 136.516 28.1515  14
  -3   1  18 246.397 37.2002  13
  -3  -1  18 177.318 29.8222  13
  -3  -1  18 177.093 34.3055   9
  -3   1  18 181.554 34.2176   9
  -3   1  17 1908.28 105.397   3
  -3  -1  17 2032.89 111.288   9
  -3   1  17 1946.25 102.936  14
  -3  -1  17 1903.93 101.974  13
  -3   1  17 2058.87 108.803  13
  -3   1  16 478.214 56.2019  14
  -3  -1  16 466.510 51.3271  14
  -3  -1  16 433.733 53.9275  13
  -3   1  16 486.357 59.5382   3
  -3   1  15 1126.85 77.7803  15
  -3  -1  15 1067.58 83.9526  13
  -3  -1  15 1302.04 97.2440   9
  -3   1  14 114.254 34.7182  15
  -3  -1  14 107.806 28.5393  15
   3  -1 -14 68.6739 28.6000  23
  -3   1  14 147.229 39.9972  14
  -3  -1  14 121.471 35.0975  14
  -3   1  14 125.273 37.9014   3
  -3  -1  14 152.678 39.2779  13
  -3  -1  13 24503.3 605.325  12
  -3   1  13 26584.4 628.293  15
  -3  -1  13 24826.3 630.191  14
  -3  -1  13 24953.7 612.210  15
  -3   1  13 24758.5 635.289  14
  -3   1  13 25371.9 612.364  12
  -3  -1  13 25586.2 640.950  13
  -3   1  13 24934.4 646.228   3
  -3  -1  12 1461.81 93.6123   3
  -3   1  12 1504.56 97.9231   3
  -3   1  12 1591.11 91.8588  15
  -3  -1  12 1423.40 90.1119  14
  -3   1  12 1691.46 99.0989  14
  -3  -1  12 1424.43 83.5995  15
  -3  -1  12 1633.50 97.0198   2
  -3  -1  12 1570.54 98.5408  13
  -3  -1  12 1538.76 84.2307  12
  -3  -1  11 10776.9 311.457  13
  -3  -1  11 10377.2 289.081  12
  -3  -1  11 10976.5 307.096  14
  -3   1  11 10523.0 313.479   3
  -3  -1  11 10141.1 306.123   3
  -3   1  11 10263.3 298.501  15
  -3   1  11 10531.9 307.223  14
  -3  -1  11 10616.1 294.163  15
  -3  -1  11 10614.6 308.831   2
   3  -1 -11 10903.8 280.199  22
  -3  -1  10 10863.0 293.862   1
  -3  -1  10 11557.0 317.105   2
  -3   1  10 11717.9 293.742  10
  -3  -1  10 11323.3 318.172   3
  -3   1  10 11383.3 311.514  15
  -3  -1  10 11670.8 307.399  15
  -3  -1  10 11600.2 315.616  14
  -3   1  10 11501.7 315.645  14
   3  -1 -10 11157.1 290.397  22
  -3  -1  10 11376.9 303.418  12
  -3  -1   9 4652.98 161.307   3
  -3  -1   9 4658.66 151.966  12
  -3  -1   9 4676.51 159.249  14
   3  -1  -9 4772.24 142.926  22
  -3  -1   9 4794.61 154.025  15
  -3   1   9 4610.55 143.814  10
  -3  -1   9 4626.59 144.942   1
  -3  -1   9 4824.91 160.925   2
  -3   1   8 8509.22 236.756  16
  -3  -1   8 8015.93 228.085  15
  -3  -1   8 8428.55 228.535  12
  -3   1   8 8379.86 216.371  11
  -3  -1   8 8514.02 237.669   3
  -3  -1   8 8857.91 236.553  14
  -3  -1   8 8353.95 221.771   1
  -3  -1   8 8494.07 236.151   2
  -3   1   8 8537.23 222.659  10
   3   1  -7 67505.3 1448.63  23
   3  -1  -7 70004.0 1456.11   8
  -3  -1   7 67979.3 1476.67  18
  -3  -1   7 68476.6 1485.02   3
   3  -1  -7 69066.1 1462.70  22
  -3  -1   7 69753.8 1483.71  14
  -3  -1   7 69211.2 1475.96  10
  -3   1   7 67488.4 1462.47  20
  -3  -1   7 66651.9 1468.79   1
  -3  -1   7 68604.0 1481.72   2
  -3   1   6 51.9287 16.4562  16
  -3  -1   6 64.9746 17.0698  15
  -3  -1   6 64.0812 17.2602  12
  -3  -1   6 35.4183 15.3219  11
  -3  -1   6 73.8089 17.5425   2
   3  -1  -6 74.4974 11.9817   8
   3   1  -6 68.1615 10.8379   5
  -3   1   6 78.4353 14.3149  20
  -3  -1   5 20701.0 458.246  15
   3  -1  -5 20113.5 444.425  21
   3   1  -5 20088.2 436.039   5
  -3  -1   5 19730.1 456.366  12
  -3   1   5 19835.0 428.655   6
  -3  -1   5 20969.2 468.739  17
  -3   1   5 20232.7 461.774  16
  -3  -1   5 20060.6 460.137   3
  -3  -1   5 20257.2 456.595  11
  -3  -1   5 19742.4 458.058  14
  -3  -1   4 11822.1 271.509  10
  -3  -1   4 11437.3 270.760  12
  -3  -1   4 11569.4 273.403  13
  -3  -1   4 11732.0 277.033  17
  -3  -1   4 11504.7 270.971  11
  -3  -1   4 11369.7 270.787  15
  -3  -1   4 11324.1 272.960  16
   3  -1  -4 11262.9 261.620  21
  -3   1   4 11597.0 250.569   6
   3   1  -4 11348.6 255.487   6
  -3  -1   4 11125.8 266.228   1
  -3  -1   4 11430.7 270.113   2
  -3  -1   4 11572.5 272.508  14
   3   1  -4 11203.7 251.937   4
  -3  -1   3 9382.17 222.123  17
  -3   1   3 9097.41 227.059  17
   3   1  -3 9177.26 201.354   8
  -3  -1   3 9075.84 220.688   9
  -3  -1   3 9620.18 219.238  10
  -3  -1   3 9159.78 219.221  11
  -3  -1   3 9072.57 218.607  16
  -3   1   3 9188.46 205.249   6
   3   1  -3 9007.35 198.096   7
  -3  -1   3 9184.96 219.958  13
  -3  -1   3 9098.10 218.531  12
   3  -1  -3 9188.45 212.955  21
  -3  -1   3 9065.80 219.931  14
  -3  -1   3 9396.81 215.512   1
  -3  -1   3 9009.31 218.119  15
  -3  -1   2 16181.7 367.882  16
  -3   1   2 16617.8 375.833  17
  -3  -1   2 16540.4 367.060   1
  -3  -1   2 17086.8 374.905   9
  -3  -1   2 16824.8 371.584  15
  -3  -1   2 17050.9 373.967  14
  -3   1   2 16604.6 363.633  25
  -3   1   2 16350.9 364.068   6
   3  -1  -2 16377.3 367.453  21
  -3  -1   2 17241.0 373.341  13
  -3  -1   2 16413.6 370.511  12
  -3  -1   2 16745.7 370.229  10
  -3  -1   1 66678.3 1380.81  15
  -3  -1   1 64652.3 1366.80  23
  -3  -1   1 64203.7 1364.92  24
  -3  -1   1 66217.8 1378.52  12
  -3  -1   1 66734.5 1375.36   1
   3  -1  -1 63986.9 1380.25  19
  -3   1   1 65301.3 1374.66  25
  -3  -1   1 66347.5 1377.28  10
  -3  -1   0 4769.86 121.545  18
  -3  -1   0 4697.45 112.478  10
  -3  -1   0 4713.58 111.333   1
   3  -1   0 4632.43 121.529  19
  -3   1   0 4867.70 107.368   3
  -3  -1   0 4721.00 113.410  22
  -3  -1   0 4657.76 119.880  25
   3  -1   0 4890.14 122.963   6
   3  -1   1 5120.17 133.184   6
  -3   1  -1 5011.05 131.381  24
  -3  -1  -1 5127.73 114.547   1
   3  -1   1 4998.69 132.521  19
  -3  -1  -1 5125.74 114.453  10
  -3   1  -1 5059.40 140.593   4
  -3  -1  -1 5127.87 126.613  25
  -3  -1  -1 5099.22 125.471  18
  -3  -1  -1 4942.72 124.268  22
  -3   1  -2 1564.71 56.2106  24
   3  -1   2 1650.19 60.0372  19
  -3   1  -2 1518.19 65.9709   4
   3  -1   2 1616.29 56.7856   7
   3  -1   2 1510.21 59.6592   6
  -3  -1  -2 1634.47 53.6773  22
  -3  -1  -2 1613.81 48.1199  18
   3  -1   3 230.663 23.7381   6
   3  -1   3 185.419 19.5003   7
   3  -1   3 214.088 9.64766  14
   3   1   3 182.958 18.8559   8
  -3  -1  -3 203.251 19.1111  22
   3  -1   3 190.567 22.1439  19
  -3   1  -3 204.406 19.6197  24
  -3   1  -3 191.936 26.0338   4
   3  -1   3 195.481 12.6886  13
  -3  -1  -4 7348.74 190.333  22
   3   1   4 7836.26 213.863  20
  -3   1  -4 7611.22 193.320  24
   3  -1   4 7357.38 170.554  14
   3  -1   4 7604.09 198.714  19
   3   1   4 7825.87 190.439   8
   3  -1   4 7701.52 201.534   6
   3  -1   5 5467.11 139.842   1
  -3  -1  -5 5546.09 152.388  22
  -3   1  -5 5541.25 152.937  23
   3  -1   5 5303.29 133.089  14
   3   1   5 5354.38 173.445  20
   3   1   5 5383.40 148.619   8
   3  -1   5 5690.82 162.846   6
  -3   1  -6 10129.5 285.849   5
   3  -1   6 10028.1 236.732   1
   3  -1   6 9487.06 233.964  14
   3  -1   6 10536.8 266.575   6
   3   1   6 10267.0 250.222   8
   3  -1   7 18620.6 449.671   6
  -3   1  -7 18287.7 437.207  23
  -3   1  -7 18224.3 473.567   5
  -3  -1  -7 18406.8 438.264  22
   3   1   7 19254.3 475.550  20
   3  -1   7 18364.1 442.585  19
   3  -1   7 17617.8 416.552  14
   3  -1   7 18643.9 414.739   1
   3   1   7 18608.9 431.450   8
   3   1   8 11406.8 320.024  20
   3  -1   8 10939.0 286.332  19
   3  -1   8 10630.2 257.235   8
  -3   1  -8 10334.3 280.226  23
   3  -1   8 10646.1 293.113   6
  -3   1  -8 10171.1 313.300   5
  -3  -1  -8 10518.3 281.595  22
  -3   1  -9 318.030 37.5913  23
   3  -1   9 337.509 40.6090   6
  -3   1  -9 412.122 53.2133   5
  -3  -1  -9 355.373 39.8244  23
   3  -1   9 340.602 38.3280  19
  -3  -1 -10 1245.82 77.8832  23
   3   1  10 1192.58 76.8161  19
   3  -1  10 1229.00 71.6429  19
   3  -1  10 1347.81 71.8508  13
  -3   1 -10 1336.44 97.0798   5
   3   1  11 20407.3 527.678  19
  -3  -1 -11 21131.7 529.370  23
  -3   1 -11 21177.0 531.335  24
   3   1  12 241.862 40.2727   2
  -3  -1 -12 238.074 40.9272  23
  -3   1 -12 318.521 46.5573  24
   3   1  12 220.798 37.0032  14
  -3  -1 -13 13980.4 386.741  23
   3   1  13 13262.9 377.082   2
   3  -1  13 13492.7 396.796   2
  -3   1 -13 13638.0 387.274  24
  -3  -1 -14 405.617 52.5951  23
  -3   1 -14 520.184 57.9938  24
  -3   1 -15 190.232 36.2146  24
   3  -1  15 151.087 36.0560   2
  -3  -1 -15 176.364 36.6658  23
  -3  -1 -16 2586.13 119.639  24
   3  -1  16 2309.90 114.564   2
   3  -1  16 2526.08 124.490   9
  -3   1 -16 2550.09 116.474  24
  -3  -1 -17 872.857 60.9751  24
   3  -1  17 810.440 61.9414   9
   3  -1  18 25.9719 17.0525   9
  -3  -1 -18 14.0619 14.5093  24
  -3   2  19 1685.51 70.7763  13
  -3   2  18 142.028 29.3802  13
  -3  -2  18 192.647 34.7986   9
  -3   2  18 123.222 25.9319  14
  -3  -2  17 320.431 46.2910   9
  -3   2  17 232.140 41.3329   3
  -3   2  17 330.081 43.5300  14
   3  -2 -16 1397.32 79.7849  23
  -3   2  16 1671.67 101.994  14
  -3  -2  16 1596.28 102.984   9
  -3   2  16 1590.53 103.416   3
  -3   2  15 999.101 81.1156  14
  -3   2  15 917.089 81.7182   3
  -3  -2  15 853.762 79.7502   9
  -3  -2  14 7524.57 271.027   9
  -3   2  14 7879.71 265.358  14
  -3   2  14 7930.04 275.699   3
  -3   2  14 8039.48 256.093  15
  -3  -2  14 7197.32 253.650  13
  -3  -2  13 11173.8 332.016  13
  -3   2  13 11013.3 345.196   3
  -3  -2  13 10830.5 322.451  14
  -3   2  13 11040.3 336.708  14
  -3   2  13 10945.0 325.031  15
  -3  -2  13 10918.1 343.230   9
   3  -2 -13 10615.5 300.522  22
  -3   2  12 743.993 66.0773  15
  -3   2  12 707.697 68.8448  14
   3  -2 -12 648.881 55.2049  22
  -3  -2  12 674.470 64.7778  13
  -3  -2  12 690.552 64.6081  14
  -3  -2  12 721.760 71.0314   9
  -3  -2  12 741.242 57.9618   1
  -3  -2  12 583.597 64.9599   2
  -3  -2  11 6661.19 211.853  15
  -3  -2  11 6404.77 218.928  14
  -3  -2  11 6891.52 209.053   1
  -3  -2  11 6570.15 227.300   2
   3  -2 -11 6947.66 208.664  22
  -3  -2  11 7117.64 229.841  13
  -3  -2  11 6861.18 214.254  18
  -3  -2  11 6749.98 236.235   9
  -3  -2  10 6.91843 17.5915  15
  -3  -2  10 47.6248 24.8682  14
  -3  -2  10-4.17381 22.7417   2
   3  -2 -10 12.4655 16.1394  22
  -3  -2  10 25.3806 17.8365   1
  -3  -2  10 18.2907 21.4796  18
  -3  -2  10 8.36079 20.4554  13
  -3  -2  10 55.3343 28.5387   9
  -3  -2   9 498.187 47.7044  14
  -3  -2   9 481.002 41.3518   1
  -3  -2   9 461.907 47.3442   2
  -3  -2   9 510.346 48.6229  13
   3  -2  -9 543.746 43.2517  22
  -3  -2   9 461.612 42.8169  12
  -3  -2   9 436.385 43.0593  15
  -3   2   9 515.341 40.3421  10
  -3  -2   9 541.280 51.8694   9
   3  -2  -8 103.180 19.2435   8
  -3  -2   8 85.5193 25.7038   9
  -3  -2   8 68.2259 21.4643  12
  -3  -2   8 175.758 27.9852  15
  -3  -2   8 88.4927 23.2329  14
  -3  -2   8 73.2720 23.2089   2
  -3  -2   8 101.934 26.0212  13
   3  -2  -8 115.450 21.5392  22
  -3   2   8 80.7483 19.2727  10
  -3  -2   8 91.6633 20.6035   1
  -3   2   8 137.955 25.8320  16
   3  -2  -7 77625.5 1666.96   8
  -3  -2   7 76909.1 1680.19  15
  -3  -2   7 76359.0 1675.02   1
  -3  -2   7 78774.7 1684.16   2
  -3  -2   7 78687.7 1692.26   9
  -3  -2   7 79723.4 1681.58  12
  -3  -2   7 75998.5 1686.32  13
  -3  -2   7 78108.0 1684.61  14
  -3  -2   6 434.446 36.9175  14
   3   2  -6 426.199 31.3889   6
  -3  -2   6 468.124 35.4313   1
   3  -2  -6 417.305 32.3499  21
  -3  -2   6 384.262 35.1886   2
   3   2  -6 433.023 32.8633   4
   3  -2  -6 425.582 31.9985   8
  -3   2   6 372.983 34.1703  16
  -3  -2   5 2676.15 95.9296  15
   3   2  -5 2823.23 91.1094   6
   3   2  -5 2918.30 93.7966   4
  -3  -2   5 2860.43 98.4950  17
  -3  -2   5 2886.69 99.4402  14
   3  -2  -5 2912.53 93.1570  21
  -3  -2   5 2756.09 95.7336   2
  -3  -2   5 2824.64 95.0880   1
  -3  -2   4 45958.2 988.782  11
  -3  -2   4 46549.2 990.686  15
  -3  -2   4 45766.6 994.736  13
  -3  -2   4 44363.1 996.826   9
  -3  -2   4 44190.1 985.974  17
   3  -2  -4 45763.5 984.486  21
   3  -2  -3 1245.55 50.6609  21
  -3  -2   3 1391.47 51.4483  17
  -3  -2   3 1297.02 57.5165   9
  -3   2   3 1391.78 51.6477   6
  -3  -2   3 1331.24 52.4940  11
  -3  -2   3 1282.24 51.9899   1
  -3   2   2 54254.7 1196.72  25
  -3  -2   2 57512.9 1197.03  22
  -3  -2   2 59665.7 1220.35   1
   3  -2  -2 57132.3 1219.80  21
   3   2  -2 56493.2 1203.99  21
  -3   2   2 59102.1 1221.15   6
  -3  -2   2 58666.6 1217.52  11
  -3  -2   1 61249.3 1317.22  22
  -3  -2   1 62923.4 1329.51   1
   3   2  -1 63297.9 1327.84   8
  -3  -2   1 62797.8 1327.06  11
  -3   2   1 62638.1 1338.30   6
  -3   2   0 9072.01 213.429  17
  -3  -2   0 9671.84 218.973  22
  -3   2   0 9679.53 235.948   6
   3   2   0 9758.16 227.574   8
   3  -2   1 5132.63 141.349  19
  -3  -2  -1 5404.05 133.774  22
  -3   2  -1 4956.54 118.857  17
  -3   2  -1 5242.35 146.857   6
   3   2   1 5398.05 139.537   8
   3  -2   2 2488.38 84.2457  19
  -3   2  -2 2427.65 64.3261  14
  -3  -2  -2 2497.22 79.3956  22
  -3  -2  -2 2447.73 73.9655  25
   3  -2   2 2586.80 74.4103   9
   3   2   2 2569.62 83.0666   8
   3  -2   2 2615.86 84.8737   7
   3  -2   3 41624.9 890.063   7
  -3  -2  -3 40496.9 868.396  18
  -3  -2  -3 41528.8 885.508  22
  -3  -2  -3 40513.5 872.896  25
   3   2   3 42061.3 889.535   8
   3  -2   3 38631.7 876.746   9
   3   2   4 11623.3 278.113   8
  -3  -2  -4 10862.0 259.251  25
  -3   2  -4 11136.4 278.934  24
   3  -2   4 11214.2 277.166   7
  -3   2  -4 10959.9 300.917   4
  -3   2  -5 11692.4 330.413   4
   3  -2   5 12620.1 316.313   6
   3   2   5 12285.1 302.870   8
   3  -2   5 11977.7 302.438  19
   3  -2   6 8095.98 214.535  19
  -3  -2  -6 7740.10 213.452  22
   3  -2   6 7826.54 205.893   1
  -3   2  -6 7635.43 213.796  24
   3  -2   6 7458.05 197.148  13
   3  -2   7 13125.4 323.750   1
   3  -2   7 13401.0 334.546  19
  -3  -2  -7 13415.9 337.819  22
  -3   2  -7 13195.5 337.022  24
   3  -2   7 12599.9 318.397  13
   3   2   7 14094.3 378.131  20
   3  -2   8 7332.80 203.425   1
  -3  -2  -8 7787.63 223.985  22
  -3   2  -8 7638.08 223.540  24
  -3   2  -8 7463.36 257.610   5
   3   2   8 7681.45 260.802  20
   3  -2   8 7510.93 216.094  19
   3  -2   9 4350.72 137.859   1
   3   2   9 4725.47 194.912  20
  -3   2  -9 4325.91 188.192   5
  -3   2  -9 4356.98 157.864  24
  -3  -2  -9 4734.62 160.448  22
   3  -2   9 4371.70 149.021  19
   3   2  10 123.025 40.1644  20
  -3  -2 -10 149.408 32.3045  22
  -3   2 -10 126.748 29.2541  24
  -3   2 -10 121.823 40.2656   5
  -3   2 -11 2447.60 118.694  24
  -3  -2 -11 2571.76 125.341  23
   3   2  11 2601.95 127.821  19
  -3   2 -11 2377.96 139.572   5
   3  -2  12 210.733 44.4358   2
  -3   2 -12 239.365 42.0080  24
  -3  -2 -12 305.221 46.2995  23
   3   2  12 329.588 48.4267  19
  -3   2 -13 174.301 39.4930  24
  -3  -2 -13 192.626 40.9216  23
   3   2  13 142.006 35.2392  14
   3  -2  14 3683.79 162.291   2
   3   2  15 2998.74 134.568   3
   3  -2  15 2786.81 133.574   9
  -3  -2 -15 2965.23 131.548  23
   3  -2  15 2717.44 132.903   2
  -3  -2 -16 472.218 47.8267  23
  -3  -2 -16 481.421 49.1400  24
   3  -2  16 371.745 45.4532   9
   3  -2  16 409.903 48.6022   2
   3  -2  17 69.6998 22.4669   9
  -3  -2 -17 122.020 26.7559  24
  -3  -2 -18 49.9616 16.3290  24
  -3   3  18 163.312 27.9564  13
  -3   3  18 159.875 25.0577  14
  -3   3  17 103.084 27.9368  14
  -3   3  17 82.6944 27.1736   3
   3  -3 -17 44.5920 17.1937  23
  -3   3  16 40.3610 21.3388  15
  -3   3  16 32.1141 28.7516  14
  -3   3  16 40.7082 29.0403   3
  -3  -3  16 24.3030 25.6208   9
   3  -3 -16 23.8766 19.1843  23
  -3   3  15 17.4854 29.0994   3
  -3   3  15 52.0988 27.2221  15
  -3   3  15 67.5523 33.7437  14
  -3  -3  15 72.5293 32.3141   9
  -3  -3  14 948.388 83.3804   9
  -3   3  14 860.787 72.6861  15
  -3   3  13 2334.02 121.030  15
  -3  -3  13 1942.03 99.8862   1
   3  -3 -13 1876.17 99.3691  22
  -3  -3  13 2129.95 125.075   9
  -3   3  13 2071.34 118.778  14
   3  -3 -12 3004.55 129.568  22
  -3  -3  12 3291.24 156.616   9
  -3  -3  12 2893.56 126.597   1
  -3  -3  12 2987.05 135.141  18
  -3  -3  11 280.441 47.9297   9
   3  -3 -11 371.338 46.6400  22
  -3  -3  11 333.206 48.1262  18
  -3  -3  11 237.731 36.6866   1
   3  -3 -10 352.427 42.0506  22
  -3  -3  10 260.220 41.7318   2
  -3  -3  10 354.364 41.1338   1
  -3  -3  10 356.594 47.5739  13
  -3  -3  10 294.227 49.1741   9
  -3  -3   9 1637.54 87.8396   1
  -3  -3   9 1861.87 99.2489  13
   3  -3  -9 1882.75 90.0368  22
  -3  -3   9 1766.24 95.4359   2
  -3  -3   9 1979.83 105.229   9
  -3  -3   8 1032.57 72.7907   9
   3  -3  -8 1029.37 62.5864  22
  -3   3   8 957.686 59.5627  16
  -3  -3   8 997.671 66.8952   2
  -3  -3   8 827.750 59.5004   1
  -3  -3   7 3330.79 123.696   2
  -3  -3   7 3276.42 123.969   1
  -3  -3   7 3350.37 133.449   9
  -3  -3   6 5609.53 183.856   9
   3  -3  -6 5621.57 169.834   8
   3   3  -6 5370.00 170.947   6
  -3  -3   6 5548.70 172.807   1
   3  -3  -6 5977.54 171.891  21
   3  -3  -5 8885.45 237.098   8
  -3  -3   5 8709.08 247.869   9
   3  -3  -5 8855.39 236.196  21
  -3  -3   5 8370.61 237.431   1
   3   3  -5 9039.69 240.657   6
  -3  -3   4 803.102 50.7035   1
   3  -3  -4 843.446 48.4572  21
  -3  -3   3 12346.7 281.158  22
  -3  -3   3 13411.7 318.725   1
  -3   3   3 13488.0 321.210   6
   3  -3  -3 13568.4 316.592  21
  -3  -3   3 12321.7 297.286  17
  -3  -3   2 4155.23 109.938  22
   3  -3  -2 4506.34 132.475  21
  -3  -3   2 4342.14 131.662   1
  -3   3   2 4508.09 138.459   6
   3  -3  -1 256.254 25.9768  21
  -3   3   1 225.283 13.9779  25
  -3  -3   1 243.753 19.9994  22
  -3   3   1 189.971 28.9815   6
  -3   3   0 16056.9 388.746   6
   3  -3   0 16161.6 374.552  21
  -3  -3   0 15488.0 360.377  22
  -3   3  -1 8686.15 239.608   6
  -3  -3  -1 8658.37 216.733  22
   3  -3   1 8846.29 224.286  21
   3  -3   2 271.714 27.1179  21
  -3   3  -2 261.717 33.2661   6
   3  -3   3 11015.6 270.095  21
  -3   3  -3 10554.7 305.399   4
  -3  -3  -4 184.366 25.7469  22
  -3   3  -4 203.955 38.6478   4
   3  -3   4 192.313 25.7606   7
   3  -3   4 178.983 24.3902   9
  -3   3  -5 39841.7 948.126   4
  -3  -3  -5 40849.5 905.882  22
   3  -3   6 907.044 57.0736   9
  -3  -3  -6 889.665 57.9026  22
  -3   3  -6 889.038 76.1278   4
   3  -3   7 11838.8 317.479   1
   3  -3   7 11768.1 321.890   9
  -3  -3  -7 12261.9 323.376  22
  -3   3  -7 12776.4 369.407   4
   3  -3   8 4690.15 155.544   1
   3  -3   8 4355.96 162.502   9
  -3  -3  -8 4589.65 162.257  22
   3   3   8 4836.72 204.823  20
  -3   3  -9 10043.7 335.360   5
   3  -3   9 9372.77 268.435   1
   3  -3   9 10013.1 293.624   9
  -3  -3  -9 9956.70 289.625  22
   3   3   9 10416.4 339.834  20
  -3   3 -10 3591.90 180.316   5
   3  -3  10 3810.75 157.800   9
  -3  -3 -10 4003.29 155.462  22
   3  -3  10 3571.21 133.310   1
   3   3  10 4037.90 191.393  20
  -3   3 -11 49.6675 38.6622   5
   3  -3  11 42.3757 26.9412   2
  -3  -3 -11 45.5193 29.2157  22
   3   3  11-7.47007 34.2915  20
   3  -3  11 35.6760 26.3980   9
  -3   3 -12 6968.78 261.985   5
   3  -3  12 6386.20 232.902   9
   3   3  12 6891.78 244.333  19
   3  -3  12 6482.24 238.442   2
  -3  -3 -13 983.072 76.0642  23
  -3  -3 -14 3265.19 137.933  23
   3   3  14 2991.57 132.695  14
   3  -3  14 3014.67 135.239   9
   3  -3  15 492.633 50.5446   9
   3   3  15 507.725 48.1236  14
  -3  -3 -15 430.727 49.1765  23
   3  -3  15 549.724 54.3978   2
  -3  -3 -16 70.1583 24.0131  23
  -3  -3 -17 1252.02 64.1533  24
  -3   4  17 285.148 33.4219  14
  -3   4  17 228.884 31.9839   3
   3  -4 -17 218.023 25.0329  23
  -3   4  16 1850.63 96.1979   3
  -3   4  16 1359.68 70.9450  15
   3  -4 -16 1425.08 74.5220  23
  -3   4  16 1734.07 90.0035  14
  -3   4  15 606.186 62.4169   3
  -3   4  15 644.398 61.7848  14
  -3   4  15 571.163 54.1215  15
   3  -4 -14 107.597 29.1122  22
  -3   4  14 68.1843 29.5713  15
  -3   4  14 101.026 35.2218   3
  -3   4  14 119.686 41.1001  14
  -3   4  13-11.0438 31.5066  14
  -3  -4  13 23.3447 20.8539   1
   3  -4 -12 26.5693 24.5182  22
  -3  -4  12 30.9014 30.6597  18
   3  -4 -11 15905.6 418.367  22
  -3  -4  11 14606.0 407.530   1
  -3  -4  11 15617.8 434.921  18
  -3  -4  10 4121.21 163.394   1
   3  -4 -10 4406.21 167.275  22
  -3  -4   9 21.5783 21.9479   1
   3  -4  -9 24.4791 23.6226  22
  -3  -4   8 57.2744 25.6505   1
   3  -4  -8 37.9568 23.2146  22
  -3  -4   7 12623.8 344.724   1
  -3  -4   6 8194.94 248.679   1
   3   4  -6 8689.90 258.759   6
   3   4  -6 8310.05 258.206   4
   3  -4  -6 8534.39 248.349  21
   3  -4  -5 1163.24 69.5320  21
  -3  -4   5 1299.16 74.3501   1
   3   4  -5 1074.62 73.7848   6
  -3  -4   4 3812.01 140.349   1
   3  -4  -4 3783.27 135.539  21
  -3  -4   3 22206.7 533.749   1
   3  -4  -3 22341.5 530.350  21
  -3  -4   2 2812.02 109.921   1
   3  -4  -2 2752.54 107.558  21
   3  -4  -1 5013.45 158.960  21
   3  -4   0 23822.4 557.830  21
   3  -4   1 263399. 5503.80  21
  -3  -4  -1 259514. 5493.48  22
   3  -4   2 56500.5 1208.80  21
  -3  -4  -2 54806.8 1203.36  22
  -3   4  -2 52116.2 1235.82   6
   3  -4   2 55828.5 1214.38   7
   3  -4   3 1729.53 77.6152  21
   3  -4   3 1581.31 78.1287   7
  -3  -4  -3 1525.51 75.6496  22
   3  -4   4 22.1682 18.3413   7
   3  -4   4 35.1831 17.3745  21
  -3  -4  -4 21.2410 19.4784  22
  -3   4  -4 28.4512 30.5018   4
  -3   4  -5 7080.47 259.084   4
  -3  -4  -5 7095.99 215.626  22
   3  -4   5 7272.10 205.663  21
   3  -4   6 19.1361 15.8268  21
  -3   4  -6-6.44345 28.1973   4
  -3  -4  -6 3.62514 22.4355  22
  -3   4  -7 117.477 42.3505   4
  -3  -4  -7 145.981 31.2920  22
   3  -4   7 186.394 32.6143   1
  -3  -4  -8 258.355 40.9358  22
   3   4   8 282.928 56.6706  20
   3  -4   8 235.479 36.3468   1
   3  -4   8 250.625 39.0984   2
   3  -4   8 241.876 37.4995   9
   3  -4   9 118.419 31.2806   9
  -3  -4  -9 80.8526 28.5764  22
   3   4   9 93.1004 43.0054  20
   3  -4   9 145.552 32.8896   2
   3  -4   9 110.928 28.0479   1
   3  -4  10 105.968 27.9949   1
  -3   4 -10 37.8254 38.4904   5
   3  -4  10 90.4443 30.5769   9
   3  -4  10 44.7850 23.8962   2
   3   4  10 71.7746 47.4880  20
  -3  -4 -10 55.7806 28.4407  22
   3  -4  11 249.427 41.3209   9
  -3  -4 -11 267.187 42.9237  22
   3   4  11 364.834 62.9318  20
   3  -4  12 14.5236 22.7204   2
   3  -4  13 6940.98 229.463   2
  -3  -4 -13 7099.29 231.216  23
   3   4  14 1500.14 85.0946  14
   3  -4  14 1275.73 80.5950   2
  -3  -4 -14 1345.79 81.2381  23
   3   4  15 5.80024 17.4943  14
  -3  -4 -15 12.9092 19.7221  23
   3   4  15 11.3989 19.6745   3
   3   4  16 114.917 23.6204   3
  -3  -4 -16 146.317 25.2589  23
  -3  -4 -16 98.4354 21.9422  24
   3  -5 -16 1069.91 53.9677  23
  -3   5  16 1175.29 62.1378  14
   3  -5 -15 17.4294 19.8986  23
  -3   5  15 2.67897 18.1631  15
  -3   5  15 25.2214 22.0186   3
  -3   5  15 6.88971 22.8631  14
  -3   5  14 122.647 33.4725  14
  -3   5  14 154.891 35.0158   3
  -3   5  14 128.221 30.5364  15
   3  -5 -14 119.313 27.6113  22
   3  -5 -13 1083.37 72.3110  22
  -3  -5  13 1087.03 68.0411   1
  -3   5  13 1254.89 87.4882  14
  -3   5  13 1129.07 83.0508   3
   3  -5 -12 1513.61 89.6345  22
  -3  -5  12 1472.34 95.0902  18
  -3  -5  12 1467.47 85.1930   1
   3  -5 -11 301.731 45.0150  22
  -3  -5  11 198.091 38.0221   1
   3  -5 -10 825.281 70.1150  22
   3  -5  -9 330.853 46.2734  22
  -3  -5   9 288.791 44.1870   1
   3  -5  -8 44.5194 28.2384  22
  -3  -5   8 18.5931 24.9200   1
   3  -5  -7 1793.30 98.1307  22
  -3  -5   7 1680.50 97.9506   1
  -3   5   6 33.1959 22.7515   6
   3   5  -6 60.6561 30.5362   6
   3   5  -6 55.9498 30.9832   4
  -3  -5   6 39.9620 23.4155   1
   3   5  -5 510.021 61.4724   6
  -3   5   5 469.256 54.6805   6
  -3  -5   5 618.200 56.6558   1
   3   5  -4 5260.76 208.011   6
  -3   5   4 5458.63 202.027   6
  -3  -5   4 5642.42 193.541   1
   3  -5  -4 5675.40 191.822  21
   3  -5  -3 31.2549 24.2469  21
   3   5  -3 98.3445 34.6949   6
  -3   5   3 70.4825 30.4222   6
   3  -5  -2 5675.28 187.233  21
  -3  -5   2 5858.43 190.928   1
  -3   5   2 5251.13 203.198   6
   3  -5  -1 703.665 55.3962  21
  -3  -5   1 632.196 53.6507   1
  -3   5   1 671.759 64.9745   6
   3  -5   0 3824.18 139.895  21
  -3  -5   0 3636.15 137.288   1
  -3  -5   0 3686.51 126.087  22
  -3   5   0 3689.51 163.524   6
   3  -5   1 1126.75 68.6922  21
  -3  -5  -1 935.996 59.5706  22
  -3   5  -1 1084.38 85.4274   6
   3  -5   2 13.3768 18.5116  21
  -3  -5  -2 6.32429 17.5038  22
   3  -5   2 3.56562 17.4454   7
  -3   5  -3 27.7967 33.3365   4
   3  -5   3 66.3201 21.5610  21
  -3  -5  -3 65.2003 25.3832  22
   3  -5   3 68.5524 23.7175   7
  -3   5  -4 182.728 50.1473   4
   3  -5   4 130.072 25.2208  21
  -3  -5  -4 118.211 28.8361  22
   3  -5   4 158.197 29.6083   7
  -3   5  -5 265.211 55.7714   4
   3  -5   5 274.528 34.5679  21
  -3  -5  -5 268.595 40.0045  22
  -3   5  -6-15.5008 37.1535   4
  -3  -5  -6 16.8023 23.6129  22
   3  -5   6 28.4492 23.1992   1
  -3   5  -7 7.96474 36.5556   4
  -3  -5  -7 13.2620 24.0855  22
   3  -5   7 14.3922 22.0196   1
  -3  -5  -8 928.896 71.8935  22
   3  -5   8 936.401 72.7441   1
  -3  -5  -9 260.274 43.2432  22
   3   5   9 258.231 59.8596  20
  -3   5 -10-7.21875 34.6115   5
   3  -5  10 57.5655 24.1511   2
   3   5  10 93.6226 45.8103  20
  -3  -5 -10 32.0475 26.8882  22
   3  -5  10 47.0894 25.7677   1
   3   5  11 563.922 74.3857  20
   3  -5  11 518.100 47.0013   1
  -3  -5 -11 705.436 62.1856  23
  -3  -5 -12 411.588 48.1759  23
  -3  -5 -13 24.4225 22.6510  23
   3   5  14 152.934 27.4695  14
  -3  -5 -14 138.388 27.2286  23
  -3  -5 -15 695.387 41.9514  24
   3   5  15 634.691 46.2817   3
  -3  -5 -15 709.053 44.5225  23
  -3   6  14 31.2688 16.9521  15
   3  -6 -14 40.2703 17.6752  23
  -3   6  14 66.7333 21.8713  14
  -3  -6  13 174.568 26.0383   1
  -3   6  13 162.308 28.6135   3
  -3   6  13 242.781 35.1300  14
  -3   6  13 214.863 34.3522  15
   3  -6 -13 136.413 27.6282  22
  -3  -6  12 1253.06 68.6769   1
   3  -6 -12 1165.21 70.4660  22
  -3  -6  12 1098.89 72.3956  18
  -3   6  12 1134.78 75.9082  14
  -3   6  12 984.744 68.6591   3
  -3   6  11 534.058 54.1946   3
  -3  -6  11 517.881 57.1749  18
   3  -6 -11 570.188 54.4087  22
  -3  -6  11 617.858 52.0415   1
   3  -6 -10 174.356 36.4855  22
  -3  -6  10 213.047 37.0332   1
  -3  -6  10 170.488 44.1002  18
  -3  -6   9 209.238 36.6856   1
   3  -6  -8 277.311 42.8158  22
   3  -6  -7 259.179 42.7849  22
  -3  -6   6 988.937 74.1483   1
   3  -6  -6 842.204 69.2050  22
   3  -6  -5 99.5523 29.9994  22
  -3   6   5 96.6683 34.7921   6
   3   6  -5 66.5960 33.9057   6
   3   6  -5 119.284 39.4822   4
  -3  -6   5 61.0436 25.2274   1
   3   6  -4 789.750 80.6240   6
  -3   6   4 651.103 70.0101   6
  -3  -6   4 798.061 68.4132   1
   3   6  -3 1921.82 128.063   6
  -3   6   3 1922.13 123.064   6
  -3  -6   3 2103.87 109.192   1
   3  -6  -2 748.796 64.0654  21
  -3   6   2 636.319 71.7329   6
   3   6  -2 671.636 77.5011   6
  -3  -6   2 679.685 62.3674   1
   3  -6  -1 8621.70 260.249  21
  -3  -6   1 8150.48 255.252   1
   3   6  -1 8210.77 294.420   6
  -3   6   1 7948.04 287.744   6
   3  -6   0 9490.36 273.960  21
  -3  -6   0 8950.83 269.181   1
   3  -6   0 8411.82 262.456   7
  -3   6   0 8967.16 308.517   6
   3   6   0 9311.72 316.946   6
   3  -6   1 1201.30 78.6380  21
  -3  -6  -1 985.360 69.8906   1
   3  -6   1 1116.64 73.3533   7
  -3   6  -2 1134.59 107.342   4
   3  -6   2 1042.51 71.3365  21
   3  -6   2 943.576 68.0228   7
  -3  -6  -2 1074.72 69.5360  22
   3  -6   3 52.8621 23.0824  21
  -3  -6  -3 26.2970 22.9654  22
  -3   6  -3-17.0972 37.4142   4
  -3  -6  -4 1991.35 101.767  22
  -3   6  -4 2173.15 150.485   4
  -3   6  -5 230.620 57.3769   4
   3  -6   5 138.077 34.7986   1
  -3  -6  -5 124.549 30.8170  22
  -3  -6  -6 1634.54 93.0225  22
  -3   6  -7-7.96488 33.9716   4
   3  -6   7 9.39008 24.3097   1
  -3  -6  -7-8.60553 23.0605  22
   3  -6   8 8.66764 21.6238   1
  -3   6  -9 893.088 87.0650   5
   3  -6   9 754.905 60.1665   1
   3   6   9 777.663 84.8688  20
  -3  -6  -9 837.003 65.4316  22
  -3  -6 -10 213.931 36.2405  22
   3   6  10 270.744 53.1741  20
  -3  -6 -10 202.637 33.0993  23
   3  -6  10 164.491 29.7513   1
  -3   6 -10 258.558 45.5622   5
   3  -6  11 92.4873 20.6836   1
  -3  -6 -11 72.5184 23.1535  23
  -3  -6 -12 884.341 55.3475  23
  -3  -6 -13 4.22049 14.4576  23
   3   6  13 34.5501 19.1695  14
   3  -7 -12 575.515 39.5878  22
  -3   7  12 688.988 44.8233  15
   3  -7 -11 883.448 52.7979  22
  -3  -7  11 792.629 54.7998  18
  -3   7  11 760.009 51.8563  14
  -3  -7  11 779.788 47.2222   1
  -3  -7  10 129.903 24.7052   1
   3  -7 -10 127.539 27.2042  22
  -3  -7  10 131.426 32.6561  18
  -3  -7   9 233.170 33.6412   1
   3  -7  -9 293.792 37.9360  22
  -3  -7   9 281.014 43.0795  18
  -3  -7   8 1524.64 96.8817  18
   3  -7  -8 1582.38 87.0896  22
  -3  -7   8 1655.25 85.1638   1
  -3  -7   7 37.2646 23.9275   1
   3  -7  -7 50.2280 26.2083  22
  -3  -7   6 63.8107 25.3213   1
   3  -7  -6 55.6658 26.7020  22
  -3  -7   5 819.815 64.7736   1
   3  -7  -5 870.483 66.8515  22
  -3  -7   4 428.723 48.4424   1
   3   7  -4 265.552 50.8371   4
  -3  -7   3 1213.86 78.6341   1
  -3  -7   2 670.336 57.9428   1
  -3  -7   1-7.70198 18.4617   1
   3   7  -1-21.4762 28.8825   6
  -3  -7   0 173.781 31.6528   1
   3   7   0 121.278 41.4242   6
  -3   7  -1 747.495 94.5305   4
  -3   7  -2 25.7555 35.6446   4
   3  -7   3-4.84222 24.1597   1
  -3   7  -3 8.45762 35.1111   4
  -3   7  -4 1511.01 120.293   4
   3  -7   4 1308.05 87.4872   1
   3  -7   5-4.44967 24.6299   1
  -3  -7  -5 6.67188 17.5783  22
  -3   7  -5-7.72992 37.0544   4
   3  -7   6-4.06006 22.1200   1
  -3  -7  -6 23.0689 20.6488  22
  -3   7  -6-7.07273 35.2889   4
  -3  -7  -7 337.640 38.8327  22
   3  -7   7 391.231 43.9246   1
   3   7   7 440.130 64.7355  20
  -3  -7  -8 606.636 47.8082  22
   3   7   8 676.590 70.8884  20
   3  -7   8 487.731 45.2811   1
   3   7   9 4.88365 27.4512  20
   3  -7   9-2.57096 15.0941   1
   3  -7  10 5.69656 12.1844   1
   3  -8  -9-9.25538 10.8848  22
  -3  -8   9 8.27981 15.4256  18
  -3  -8   8 51.6395 15.1596   1
   3  -8  -8 69.9700 16.5030  22
  -3  -8   8 87.2128 22.4365  18
   3  -8  -7 60.2071 18.6466  22
  -3  -8   7 96.2072 19.5739   1
  -3  -8   7 73.4374 23.8153  18
  -3   8   7 65.3095 24.9833   4
   3  -8  -6 121.691 22.9292  22
  -3   8   6 145.204 36.4345   4
  -3  -8   6 117.132 21.6571   1
  -3  -8   6 125.232 29.1754  18
  -3   8   5-10.2259 25.0150   4
  -3  -8   5-7.47908 17.2494   1
  -3  -8   5 21.4722 22.6940  18
  -3   8   4 67.0243 35.4291   4
  -3  -8   4 29.2165 23.7194  18
  -3   8   3 221.555 47.5457   4
  -3  -8   3 283.928 39.5309  18
   3   8  -2 863.989 76.4800   4
  -3   8   2 973.107 87.9619   4
   3  -8  -2 869.760 58.7669   1
  -3  -8   2 802.281 59.3172  18
  -3   8   1 175.467 45.4550   4
   3   8  -1 91.0048 36.5482   4
   3  -8  -1 74.6691 23.5655   1
  -3   8   0 298.490 55.7739   4
   3  -8   0 280.621 37.6014   1
  -3   8  -1 279.830 54.6821   4
   3  -8   1 256.068 37.0726   1
  -3   8  -2 603.758 71.7840   4
   3  -8   2 591.858 51.9800   1
   3  -8   3 180.884 31.1392   1
  -3   8  -3 327.541 53.2828   4
   3  -8   4 3.00697 22.2143   1
  -3   8  -4 10.9468 24.5432   4
   3  -8   5-27.2019 23.8128   1
   3   8   5-20.6485 29.4576  20
   3  -8   6 37.8124 16.8694   1
   3   8   6 108.043 33.8526  20
   3  -8   7 9.60058 12.1767   1
   3   8   7-7.33145 21.8186  20
   3  -8   8 12.7423 14.6965  18
  -4   0  19 2.87781 16.8956   9
  -4   0  19-2.59741 15.0361  13
  -4   0  18 4905.25 167.353  14
  -4   0  18 5306.52 177.645  13
  -4   0  18 5389.02 183.396   9
  -4   0  17-14.7503 25.9094   9
  -4   0  17-4.62031 23.9239  13
  -4   0  17-12.9762 23.5663  14
  -4   0  16 8357.10 267.976  14
  -4   0  15-5.71841 29.0748  13
  -4   0  15 4.32994 21.1842  15
  -4   0  14 47674.7 1163.13   3
  -4   0  14 50315.5 1139.91  15
  -4   0  14 50020.8 1130.55  12
  -4   0  14 50744.4 1160.10  14
  -4   0  13 10.4041 32.5932  14
  -4   0  13-5.61005 32.4759   3
  -4   0  13 8.22641 20.5225  12
  -4   0  13 4.47588 25.1592  15
  -4   0  12 27390.7 662.140  15
  -4   0  12 27789.0 674.128  14
  -4   0  12 26976.4 678.857   3
  -4   0  12 26923.4 655.318  12
  -4   0  11-4.65261 21.8335   3
  -4   0  11 11.9194 21.6460  15
  -4   0  11-17.2252 28.5788  14
  -4   0  11 43.8816 21.4692  12
  -4   0  10 13133.0 339.489  10
  -4   0  10 12918.7 360.270   3
  -4   0  10 13259.1 336.331  11
  -4   0  10 13479.6 357.407  14
  -4   0  10 13727.1 353.784  15
  -4   0   9 8.08610 14.9198  10
  -4   0   9 7.20105 16.8965   3
  -4   0   9-3.16016 16.9370  15
  -4   0   9 5.10372 12.9751  11
  -4   0   9 6.57888 16.4125  14
  -4   0   8 1998.90 89.8141   3
  -4   0   8 1925.69 85.3606  15
  -4   0   8 1931.80 88.8767  16
   4   0  -8 1953.21 63.7106  22
  -4   0   8 1825.98 79.4890  10
  -4   0   8 1869.50 85.5665  14
  -4   0   7 7.99652 16.9035   3
  -4   0   7 4.40512 14.2966  10
   4   0  -7 12.8021 9.33784  22
   4   0  -7 4.90103 4.88537   8
  -4   0   7 2.42579 15.1992  14
  -4   0   6 61357.0 1372.39   3
  -4   0   6 64026.4 1368.84  15
  -4   0   6 64770.4 1375.13  16
  -4   0   5 10.3352 11.9242  14
   4   0  -5 34.3893 6.36659  21
  -4   0   5 7.01155 13.4014  15
  -4   0   5-2.44554 16.7549  17
  -4   0   5 1.61985 12.1806  18
  -4   0   5-1.73972 11.9222  10
  -4   0   5 29.6756 14.0981  16
  -4   0   4 151625. 3170.58  18
  -4   0   4 149305. 3170.09  15
   4   0  -4 151339. 3149.32  21
  -4   0   4 149627. 3169.12  14
  -4   0   4 150753. 3173.70   3
  -4   0   4 148860. 3182.34  17
  -4   0   3 6.86816 10.4126   3
  -4   0   3 1.62655 11.8046  17
  -4   0   3-1.18852 9.08459  14
   4   0  -3 18.5062 4.95507  19
  -4   0   3-8.58028 9.67128  15
  -4   0   2 164847. 3437.15  14
  -4   0   2 165580. 3428.09   5
   4   0  -2 164227. 3431.44  19
  -4   0   2 162071. 3437.35  15
  -4   0   2 162673. 3441.91  25
  -4   0   2 162941. 3431.36   9
  -4   0   1 5.76018 7.05980  13
  -4   0   1 9.46875 8.63411  15
   4   0  -1 0.81756 8.00177  20
   4   0  -1-0.98781 8.42822  19
   4   0  -1 2.86662 9.01850   4
  -4   0   1 4.48987 9.51349  25
   4   0   0 728.413 34.7528  19
   4   0   0 745.862 35.3040  20
  -4   0   0 760.464 38.1816   5
  -4   0   0 726.474 32.4313  24
  -4   0   0 766.955 33.7340  25
  -4   0   0 766.670 26.8389  15
   4   0   0 789.806 31.0585   7
  -4   0  -1 11.7898 14.0809   5
   4   0   1 2.61956 4.49875   1
   4   0   1-5.79583 11.5184  19
  -4   0  -1-1.09700 9.54083  24
   4   0   1-4.24561 9.51888   7
   4   0   1 8.59863 6.24631  14
  -4   0  -1 7.58861 8.87524  23
   4   0   1 1.57334 13.1537  20
  -4   0  -2 255292. 5346.74   5
   4   0   2 255629. 5338.70  19
  -4   0  -2 256956. 5328.12  23
   4   0   2 248161. 5344.55  20
  -4   0  -3 2.41369 15.6664   5
   4   0   3 3.92369 12.7337  19
  -4   0  -3-1.43693 9.32678  23
   4   0   3 16.3488 17.5540  20
   4   0   4 28440.4 596.699  20
  -4   0  -4 27291.9 569.371  23
  -4   0  -5 6.57868 19.3121   5
  -4   0  -6 55112.1 1277.97   5
  -4   0  -6 56429.7 1243.58  23
   4   0   7-3.15738 17.7478  19
  -4   0  -7 2.66225 18.4202  23
   4   0   7 2.12278 12.6347   8
  -4   0  -7 4.33618 25.4576   5
   4   0   8 8449.32 222.207   8
  -4   0  -8 8206.01 237.098  23
   4   0   8 8444.05 245.732  19
   4   0   9 2.42332 10.0605   8
   4   0   9 7.79234 20.1734  19
  -4   0  -9 3.53804 17.6528  23
  -4   0 -10 502.880 51.4033  23
   4   0  10 463.999 49.8673  19
  -4   0 -11-4.44291 22.5898  23
   4   0  11-4.36820 23.7983  19
  -4   0 -12 3579.21 152.965  23
  -4   0 -13 5.29842 24.3180  24
   4   0  13 10.7340 24.0665   2
  -4   0 -14 2489.95 127.465  24
  -4   0 -15 4.86098 24.7154  24
   4   0  15 4.55111 21.3572   2
  -4   0 -16 65.5432 25.0520  24
   4   0  16 37.0810 19.8983   2
  -4   0 -17-9.63177 17.2082  24
   4   0  18 4.84258 14.4118   9
  -4   1  19 180.999 27.3752  13
  -4  -1  19 168.342 27.4543   9
  -4   1  18-17.1811 18.7209  14
  -4  -1  18 3.42096 19.8036  13
  -4   1  18 22.2735 22.3919  13
  -4  -1  18-7.90796 21.8863   9
  -4   1  18-11.0613 21.9456   9
  -4   1  17 97.1335 29.4084  14
  -4  -1  17 127.064 32.7473  13
  -4   1  17 173.603 37.6632  13
  -4  -1  17 150.765 36.9468   9
  -4   1  17 88.5609 29.3114   9
  -4   1  16 1520.98 101.618   3
  -4  -1  16 1470.52 92.5943  14
  -4   1  16 1659.99 101.660  14
  -4  -1  16 1584.89 98.4809  13
  -4   1  16 1512.86 86.9791  15
  -4  -1  15 5.48233 25.1621  13
  -4  -1  15-12.1164 24.0394  15
  -4   1  15-18.2789 26.4541  15
  -4  -1  15 5.97431 26.1441   9
  -4   1  14 12.7685 33.5822  12
  -4  -1  14 48.0822 32.7502   9
  -4  -1  14 36.8609 27.2723  14
  -4   1  14 72.0273 32.9832  14
  -4  -1  14 26.0684 24.0572  15
  -4   1  14 4.83205 26.7538  15
  -4  -1  14 44.5571 33.6012  13
  -4   1  14 42.5287 30.8969   3
  -4   1  13-11.7153 31.9129   3
  -4  -1  13 26.9657 28.4186  13
  -4  -1  13 16.1667 21.6612  12
  -4   1  13 42.8918 24.8296  12
  -4   1  13-21.2135 30.2589  14
  -4  -1  13 5.12978 26.0820  14
  -4  -1  13 4.32241 20.7202  15
  -4   1  13-23.9494 30.3746  15
  -4   1  12 646.589 61.7261  15
  -4  -1  12 599.015 54.6311  12
  -4  -1  12 706.513 67.3963  13
  -4  -1  12 633.678 57.6686  15
  -4   1  12 729.992 66.4678  14
  -4  -1  12 705.089 65.1295  14
  -4   1  12 671.419 67.7932   3
  -4  -1  12 634.536 63.8271   3
  -4   1  11 1143.77 82.6316   3
  -4  -1  11 1244.68 82.9203   3
  -4   1  11 1363.48 71.4107  10
  -4   1  11 1361.85 81.8149  15
  -4  -1  11 1293.86 84.2330  13
  -4  -1  11 1253.53 74.9660  12
  -4   1  11 1127.21 79.5484  14
  -4  -1  11 1190.71 74.3146  15
  -4  -1  11 1263.93 81.4937  14
  -4  -1  10 2601.75 103.758  18
  -4  -1  10 2478.95 114.622   3
  -4   1  10 2311.24 115.678   3
  -4   1  10 2675.18 116.571  14
  -4  -1  10 2692.39 116.497  14
  -4  -1  10 2219.76 97.5848   1
  -4   1  10 2704.18 104.305  10
  -4  -1  10 2626.90 110.442  15
  -4   1  10 2760.80 114.935  15
  -4  -1  10 2510.78 108.688  12
  -4  -1  10 2735.44 120.262  13
   4  -1 -10 2680.25 97.4396  22
  -4   1  10 2475.51 96.2200  11
  -4  -1   9 12209.0 318.510  12
  -4  -1   9 12065.0 324.823  14
  -4   1   9 12310.8 311.522  10
  -4  -1   9 12216.5 328.529   3
  -4  -1   9 11814.5 307.173   1
  -4  -1   9 12128.0 322.941   2
  -4   1   9 11948.9 322.773  14
  -4   1   9 12195.1 303.595  11
  -4  -1   9 12144.0 312.083  18
  -4  -1   9 11901.6 317.751  15
  -4  -1   8 5822.73 178.276  15
  -4   1   8 5970.14 186.270  16
  -4  -1   8 5956.86 181.807   2
  -4  -1   8 5793.55 169.869   1
  -4  -1   8 6029.14 184.168  14
  -4  -1   8 5872.67 174.677  11
  -4   1   8 6052.45 175.416  10
  -4  -1   8 6299.41 178.386  10
  -4  -1   8 5866.36 178.720  12
  -4  -1   8 5791.43 183.627   3
  -4   1   7 9743.69 248.842  10
  -4  -1   7 9694.61 254.007  14
  -4  -1   7 9656.93 248.637  10
  -4  -1   7 9197.72 255.110   3
   4  -1  -7 9492.43 228.617   8
  -4  -1   7 9357.10 241.108   1
  -4  -1   7 9526.68 252.457   2
  -4  -1   6 16993.3 394.850  14
  -4   1   6 16603.3 397.203  16
  -4  -1   6 16732.9 406.059  17
  -4  -1   6 16590.7 392.646  18
  -4  -1   6 16046.5 395.504   3
  -4  -1   6 16172.3 389.480  10
  -4  -1   6 16307.7 382.821   1
  -4  -1   5 18.2329 12.5419  16
   4   1  -5 13.4325 2.28048   8
  -4  -1   5 16.8353 14.8739  15
  -4  -1   5 19.6457 13.0423  13
  -4  -1   5 11.9683 13.8057  18
   4   1  -5 33.2137 6.99612   6
  -4  -1   5 14.8196 13.9272  12
  -4  -1   5 16.7146 12.4630  11
  -4  -1   5 56.1842 18.4711  17
  -4   1   5 11.5001 6.22957  20
  -4  -1   4 40754.5 895.190  16
  -4  -1   4 40503.1 893.892  15
   4  -1  -4 40857.4 883.200  21
  -4  -1   4 40408.7 893.716  12
  -4  -1   4 42313.5 895.994  13
  -4  -1   4 41381.4 895.476   9
  -4  -1   4 40612.3 893.918  10
  -4  -1   4 41399.6 895.080  11
  -4   1   4 42504.4 909.195  17
  -4  -1   4 40124.4 902.495  17
  -4  -1   4 40749.2 887.422   1
  -4  -1   4 41675.4 898.830  18
  -4  -1   4 41476.9 895.836  14
  -4   1   3 18236.4 419.036  17
  -4  -1   3 17942.1 408.972  16
  -4  -1   3 18128.0 409.049  10
   4   1  -3 18250.5 389.529   5
  -4  -1   3 18039.8 410.952   9
  -4  -1   3 18249.2 409.238  15
   4  -1  -3 17884.9 403.223  21
  -4  -1   3 18347.5 412.315  14
  -4  -1   3 17733.0 408.759  12
  -4  -1   3 18254.7 410.577  13
  -4  -1   3 17553.7 403.170   1
  -4  -1   3 18655.2 415.696  18
  -4  -1   2 65.1574 15.2251  18
   4  -1  -2 45.9278 10.9971  19
  -4   1   2 54.2282 13.2584  17
  -4   1   2 45.4052 10.8730  25
   4   1  -2 46.4771 9.34879   5
  -4  -1   2 45.3399 12.1498  15
  -4  -1   2 47.5146 9.77236   1
  -4  -1   2 29.7318 11.9082  10
  -4   1   2 38.7523 9.41245   3
  -4  -1   2 39.9503 12.2615  12
  -4  -1   2 77.4169 14.3016  13
  -4  -1   2 56.0664 12.9023  14
  -4   1   1 25136.8 528.921   3
  -4  -1   1 24580.7 533.137  12
   4  -1  -1 24428.8 537.581  19
  -4  -1   1 24705.0 533.382  10
   4  -1  -1 24441.6 536.496   6
  -4  -1   1 24341.2 541.108  25
  -4   1   1 24537.7 533.839  25
  -4  -1   1 24377.1 542.084  18
  -4  -1   1 24407.3 535.344  15
  -4  -1   1 23856.7 522.648  24
  -4  -1   1 24879.7 529.162   1
  -4   1   0 74689.6 1555.29   4
  -4   1   0 72160.7 1523.23  14
  -4  -1   0 71562.5 1544.63  25
  -4  -1   0 72486.1 1545.03  18
  -4  -1   0 73403.8 1533.92  10
  -4  -1   0 72396.8 1533.63  23
  -4  -1   0 73720.5 1530.07   1
   4  -1   0 72677.8 1546.43   6
   4  -1   0 72686.4 1547.14  19
   4  -1   1 1270.59 50.1483   7
   4  -1   1 1361.77 54.8431   6
  -4  -1  -1 1264.88 49.0291  25
  -4  -1  -1 1309.62 35.9053   1
  -4   1  -1 1318.91 59.5312   4
  -4  -1  -1 1318.41 38.5095  10
  -4  -1  -1 1269.28 45.3356  23
  -4   1  -1 1263.19 52.1991  24
   4  -1   1 1376.20 55.3026  19
  -4  -1  -1 1284.24 47.4837  18
  -4  -1  -1 1282.04 45.9330  22
  -4  -1  -2 10678.6 252.376  22
  -4   1  -2 10628.4 273.615   4
  -4  -1  -2 10603.6 229.906  10
   4  -1   2 11174.0 264.728  19
   4  -1   2 11103.8 266.184   6
   4  -1   2 11115.4 258.812   7
  -4   1  -2 11257.5 260.857  24
  -4  -1  -3 41.4264 12.9110  22
   4  -1   3 49.7189 14.9850  19
   4  -1   3 53.0688 6.00213  13
   4  -1   3 43.4875 13.8684   7
   4  -1   3 46.6126 17.0029   6
  -4   1  -3 60.4741 14.2852  24
   4  -1   4 242.044 29.2177   6
   4   1   4 186.706 23.1333   8
   4   1   4 234.597 33.7852  20
   4  -1   4 310.181 11.9993  14
  -4  -1  -4 304.077 26.8706  22
   4  -1   5 181327. 3536.05  19
   4   1   5 178180. 3520.77   8
   4  -1   5 178351. 3540.04   6
  -4   1  -6 3036.99 109.615  24
   4   1   6 3112.38 104.748   8
   4   1   6 3214.27 132.656  20
   4  -1   6 3018.88 88.6372   1
   4  -1   6 3186.50 115.590  19
   4  -1   6 3028.47 116.639   6
  -4   1  -6 2867.63 128.457   5
  -4  -1  -6 3026.00 107.043  22
   4   1   7 23230.6 534.448   8
   4  -1   7 23095.7 549.709  19
  -4   1  -7 22815.5 579.480   5
  -4   1  -7 22761.0 544.647  24
   4  -1   7 22948.5 555.619   6
   4   1   7 23640.5 580.170  20
  -4  -1  -7 23240.9 545.868  23
  -4   1  -7 22593.4 541.211  23
   4   1   8 49296.1 1091.08   8
  -4   1  -8 48626.4 1144.45   5
  -4   1  -8 49307.1 1103.99  24
   4  -1   8 49049.8 1117.19   6
  -4  -1  -8 48826.6 1103.31  23
   4  -1   8 50191.6 1107.78  19
   4   1   8 50343.5 1145.73  20
   4  -1   9 8389.88 250.733  19
   4   1   9 8347.00 257.454  19
  -4   1  -9 8383.34 251.028  24
  -4  -1  -9 8687.97 251.781  23
  -4   1  -9 8290.86 281.822   5
   4  -1  10 1799.83 93.4183  19
   4   1  10 1748.62 99.2551  19
  -4   1 -10 1545.90 91.7679  24
  -4  -1 -10 1812.28 97.3145  23
  -4   1 -10 1882.85 119.034   5
  -4  -1 -11 1400.01 90.1178  23
  -4   1 -11 1467.30 90.5718  24
   4   1  11 1624.36 96.0267  19
   4  -1  11 1576.63 87.4766  19
   4   1  12 3737.11 159.432   2
  -4  -1 -12 4052.61 165.812  23
  -4   1 -12 4318.19 170.941  24
   4   1  12 4010.83 165.828  19
  -4   1 -13 1072.71 83.1643  24
   4   1  13 961.592 74.8460   2
   4  -1  13 1059.05 85.7083   2
  -4  -1 -13 1082.89 81.0162  23
   4  -1  14 488.019 58.5349   2
   4   1  14 424.782 48.8067   2
  -4  -1 -14 444.417 54.3920  23
   4  -1  15 440.017 52.7532   2
  -4  -1 -15 458.787 54.0090  24
  -4   1 -15 356.926 48.7684  24
  -4   1 -16 1272.96 78.9243  24
   4  -1  16 1185.14 78.1698   2
  -4  -1 -16 1352.76 82.5797  24
   4  -1  17 102.376 25.3003   9
  -4  -1 -17 69.0899 23.6696  24
   4   1  18 51.9051 19.5571   9
  -4  -1 -18 91.0201 18.7228  24
  -4   2  19 20.2057 15.2257  13
  -4   2  18 44.5168 23.4767  13
  -4  -2  18 61.1487 24.4054   9
  -4   2  18 41.8457 20.9167  14
  -4   2  17 236.537 40.9297   3
  -4   2  17 244.185 38.5625  14
  -4  -2  17 280.869 43.7648   9
  -4   2  16 403.941 47.0840  15
  -4  -2  16 372.861 48.5537  13
  -4   2  16 472.340 58.4000   3
  -4  -2  16 343.074 49.3529   9
  -4   2  16 439.832 54.8285  14
  -4   2  15 352.459 52.8181  14
  -4   2  15 394.936 56.3082   3
  -4  -2  14 2522.22 138.076   9
  -4   2  14 2440.46 126.224  15
  -4   2  14 2746.04 144.835   3
  -4  -2  14 2451.09 130.398  13
  -4   2  14 2697.99 136.140  14
  -4  -2  13 6130.95 230.283   9
  -4   2  13 5931.35 213.929  15
  -4   2  13 5724.98 225.283   3
  -4  -2  13 5719.65 211.520  14
  -4  -2  13 5807.59 216.890  13
  -4   2  13 6166.17 223.599  14
  -4  -2  12 9750.03 288.818  15
  -4   2  12 10308.1 312.618  14
   4  -2 -12 10128.3 278.196  22
  -4  -2  12 9838.70 307.970  13
  -4   2  12 9808.03 314.115   3
  -4  -2  12 9895.83 315.702   9
  -4  -2  12 9360.54 279.252   1
  -4   2  12 10353.3 304.864  15
  -4  -2  12 9650.85 300.363  14
  -4  -2  11 24889.0 615.417  14
  -4  -2  11 24784.4 601.179  18
  -4  -2  11 24885.5 620.508  13
   4  -2 -11 25398.8 590.274  22
  -4  -2  11 24002.6 601.434  15
  -4   2  11 25521.6 620.108  14
  -4  -2  11 25337.6 631.487   9
  -4  -2  11 23417.3 590.216   1
  -4  -2  10 1423.70 80.6159  12
   4  -2 -10 1395.79 74.5728  22
  -4  -2  10 1534.83 79.1124   1
  -4  -2  10 1481.43 83.8329  18
  -4  -2  10 1424.46 86.6488  13
  -4  -2  10 1435.62 81.4847  15
  -4   2  10 1492.14 75.3111  10
  -4  -2  10 1562.26 92.9453   9
  -4  -2  10 1532.19 88.1159  14
  -4   2   9 391.314 43.0831  16
  -4  -2   9 445.142 43.8213  12
  -4  -2   9 414.254 42.8156  15
   4  -2  -9 341.322 34.4197  22
  -4  -2   9 390.946 43.2836  18
  -4  -2   9 456.651 49.0770  13
  -4  -2   9 412.772 46.4690   9
  -4   2   9 450.839 40.1741  10
  -4  -2   9 409.461 40.0930   1
  -4  -2   9 386.917 44.1505  14
  -4  -2   8 846.511 57.4201  15
  -4  -2   8 783.442 50.6873   1
  -4  -2   8 794.354 57.5528  14
  -4  -2   8 881.552 56.4961  12
  -4  -2   8 794.830 57.6301  18
  -4   2   8 744.977 55.2510  16
  -4  -2   8 758.112 56.9457  13
   4  -2  -8 758.319 46.2485   8
  -4  -2   8 742.425 57.2175   9
  -4  -2   7 26580.0 626.723  15
  -4  -2   7 26112.1 618.822   1
  -4  -2   7 27241.1 626.198  12
  -4  -2   7 26869.2 631.676  13
  -4  -2   7 27432.3 632.711  14
   4  -2  -7 27693.2 613.447  21
   4  -2  -7 28167.4 614.456   8
  -4   2   7 26667.7 630.366  16
  -4  -2   7 26123.1 634.444   9
  -4  -2   6 47121.2 1027.63   9
  -4  -2   6 45153.7 1012.68   1
  -4  -2   6 47181.7 1019.68  12
  -4  -2   6 46904.3 1018.23  11
  -4  -2   6 46044.6 1020.50  15
   4   2  -6 45454.0 999.480   6
  -4   2   6 46103.3 989.399   6
   4  -2  -6 46801.8 1007.53  21
  -4  -2   6 46789.6 1024.91  13
  -4  -2   6 45561.0 1023.21  14
  -4  -2   6 45003.3 1024.73  17
   4   2  -5 6050.56 154.976   4
  -4  -2   5 6122.84 173.396  17
   4  -2  -5 6002.56 161.890  21
  -4  -2   5 5701.30 171.225  14
  -4  -2   5 5734.21 163.979   1
   4   2  -5 5950.87 158.555   6
  -4   2   5 5910.50 152.601   6
  -4  -2   4 16300.4 385.314  13
  -4  -2   4 15938.9 380.788  17
  -4  -2   4 16460.0 381.834  12
  -4  -2   4 16587.8 380.623  11
  -4  -2   4 15314.1 374.733   1
  -4  -2   4 16324.9 388.905   9
  -4  -2   4 15934.9 381.129  15
  -4   2   4 16058.9 368.452   6
   4  -2  -4 16408.7 376.181  21
  -4   2   3 5828.84 148.633   6
   4  -2  -3 5642.40 151.911  21
   4   2  -3 5281.85 129.371  21
  -4  -2   3 5791.28 152.867  11
  -4  -2   2 2022.23 69.5844  11
  -4  -2   2 1885.59 53.1526  22
   4  -2  -2 2001.04 71.2691  21
  -4   2   2 2020.59 72.3033  17
  -4   2   2 1962.34 58.9615  25
   4   2  -2 2073.75 64.8316   8
  -4  -2   2 1980.79 67.5239   1
  -4   2   2 2075.86 72.1023   6
  -4   2   1 5836.59 155.700   6
  -4  -2   1 5364.45 124.536  24
  -4  -2   1 5956.69 146.774  11
  -4  -2   1 5986.40 145.366   1
  -4   2   1 5570.17 145.945  17
  -4  -2   1 5745.14 131.960  23
   4   2  -1 5652.76 146.638   8
  -4  -2   1 5858.11 136.836  22
  -4  -2   0 23070.2 503.372  22
  -4   2   0 22558.5 502.936  17
  -4   2   0 22531.8 487.215   3
  -4  -2   0 23800.3 504.266  11
   4   2   0 23025.6 512.442   8
  -4  -2   0 23845.5 503.935   1
  -4  -2  -1 20269.8 451.480  25
  -4   2  -1 19359.6 428.043  14
  -4  -2  -1 20643.2 448.090  22
  -4  -2  -1 20519.7 438.356   1
  -4  -2  -1 20476.5 436.885  11
   4   2   1 20103.4 455.091   8
  -4  -2  -2 2250.79 61.4019   1
  -4  -2  -2 2337.31 74.7149  18
  -4  -2  -2 2200.24 74.4561  25
  -4  -2  -2 2273.94 76.8336  22
   4  -2   2 2332.45 82.7646   7
   4  -2   2 2211.91 66.6347   9
   4  -2   3 2509.83 95.9708   6
  -4  -2  -3 2161.29 57.1178   1
  -4  -2  -3 2575.22 72.8994  18
   4  -2   3 2536.06 90.4212  19
  -4   2  -3 2795.47 109.655   4
  -4  -2  -3 2562.22 79.7939  25
  -4  -2  -3 2463.48 83.7306  22
   4   2   3 2604.03 87.4850   8
   4  -2   3 2337.59 74.8140   9
  -4  -2  -4 4220.07 121.058  25
   4  -2   4 4243.45 134.641  19
  -4   2  -4 4380.72 157.275   4
   4  -2   4 4295.34 143.591   6
   4   2   4 4121.38 129.990   8
   4   2   5 2179.08 87.2399   8
  -4   2  -5 2109.58 107.797   4
   4  -2   5 2142.39 88.4272  19
  -4  -2  -5 2094.93 84.6306  22
   4  -2   5 2275.15 98.0479   6
  -4   2  -5 2126.12 88.5215  24
   4   2   6 36817.6 823.737   8
  -4  -2  -6 35997.1 821.083  22
   4  -2   6 36357.8 840.617   6
   4   2   6 36458.1 866.391  20
  -4   2  -6 35996.7 826.982  24
   4  -2   6 37158.3 826.777  19
   4  -2   7 2992.08 118.270  19
   4   2   7 3346.85 150.549  20
   4  -2   7 3108.49 130.610   6
   4  -2   7 2965.96 104.547   1
  -4   2  -7 3125.13 120.450  24
  -4  -2  -7 3198.20 119.495  22
   4   2   8 5.88339 29.3568  20
  -4   2  -8 7.22733 18.0338  24
   4  -2   8 6.73816 18.9414  19
  -4  -2  -8 3.42936 19.8556  22
   4   2   9 607.943 71.7269  20
  -4   2  -9 615.170 69.7925   5
  -4   2  -9 554.593 52.1540  24
   4  -2   9 613.858 51.4631  19
   4   2  10 2293.93 136.569  20
  -4  -2 -10 2101.87 108.524  23
  -4   2 -10 2098.57 108.813  24
   4  -2  10 2101.81 99.4504  19
  -4   2 -10 1995.11 129.464   5
  -4   2 -11 2385.50 121.839  24
  -4  -2 -11 2769.54 129.456  23
   4   2  11 2344.98 128.112  19
  -4   2 -11 2727.21 152.168   5
  -4  -2 -12 3526.87 154.926  23
  -4   2 -12 3795.28 159.495  24
   4   2  12 3597.54 160.447  19
   4  -2  13 122.184 37.2411   9
  -4   2 -13 152.608 36.6982  24
  -4  -2 -13 154.745 38.5751  23
   4  -2  14 747.235 70.8199   2
  -4  -2 -15-8.44092 24.0802  23
   4  -2  15 8.69442 22.1031   9
   4  -2  15 9.36772 23.3696   2
   4  -2  16 854.319 60.2241   9
  -4  -2 -16 929.352 65.2775  24
   4  -2  17 23.1740 15.0475   9
  -4  -2 -17 16.9865 17.5257  24
  -4   3  18 236.221 29.9182  14
  -4   3  18 244.635 31.8861  13
  -4   3  17 693.679 59.4455   3
   4  -3 -17 554.680 39.5167  23
  -4   3  17 567.264 42.6648  15
  -4   3  17 670.225 55.5735  14
  -4   3  16 737.104 68.5588   3
  -4   3  16 678.971 63.8606  14
   4  -3 -16 638.134 51.7069  23
  -4   3  16 675.581 56.2088  15
  -4   3  15 276.508 46.8534  14
  -4   3  15 232.428 41.7427  15
  -4  -3  15 277.672 48.9337   9
  -4   3  15 326.174 51.2912   3
  -4  -3  14 981.531 84.5086   9
  -4   3  14 791.656 80.1042   3
  -4  -3  13 4862.03 175.867   1
  -4  -3  13 4858.03 202.033   9
   4  -3 -13 4885.59 173.584  22
  -4   3  13 4973.26 205.807   3
  -4   3  13 5034.15 201.994  14
  -4   3  13 4973.05 195.988  15
   4  -3 -12 370.870 46.4678  22
  -4  -3  12 390.565 46.1471   1
  -4  -3  12 408.917 59.4699   9
  -4   3  12 504.729 60.1573  14
  -4  -3  12 436.821 52.4486  18
  -4  -3  11 4473.72 167.251   1
  -4  -3  11 4820.50 193.555   9
  -4  -3  11 4570.61 180.232  18
   4  -3 -11 4757.45 169.491  22
  -4  -3  10 535.520 50.5352   1
  -4  -3  10 493.052 57.8383   9
   4  -3 -10 579.254 51.9531  22
  -4  -3  10 592.421 59.6925  18
  -4  -3   9 120.025 34.2628   9
   4  -3  -9 121.031 25.7764  22
  -4  -3   9 86.6981 25.3277   1
  -4   3   9 85.1118 22.5505  10
  -4   3   8 4476.51 153.642  16
  -4  -3   8 4209.87 151.702   1
  -4  -3   8 4598.50 170.971   9
  -4  -3   7 134.231 30.1146   9
   4   3  -7 181.622 27.1223   6
   4  -3  -7 148.384 27.2202  21
  -4  -3   7 107.352 24.5619   1
  -4  -3   6 2697.44 117.584   9
  -4   3   6 2831.80 100.868   6
   4   3  -6 2934.61 109.884   6
   4  -3  -6 2862.46 108.386  21
  -4   3   6 2884.04 109.932  16
  -4  -3   6 2949.23 110.887   1
   4   3  -5 2473.47 98.4154   6
  -4   3   5 2450.81 92.9343   6
   4  -3  -5 2537.51 96.5826  21
  -4  -3   5 2380.54 92.0794  17
  -4  -3   5 2675.31 100.120   1
  -4   3   4 503.669 38.6658   6
   4  -3  -4 468.029 39.9357  21
  -4  -3   4 426.922 34.4639  17
  -4  -3   4 450.708 37.2033   1
  -4   3   3 4822.43 148.963   6
  -4  -3   3 4884.98 145.631   1
   4  -3  -3 4921.97 148.105  21
  -4  -3   3 4699.32 137.967  17
  -4   3   2 7014.01 196.452   6
  -4  -3   2 7041.23 189.123   1
   4  -3  -2 7386.60 193.389  21
  -4  -3   2 6615.30 164.322  22
  -4  -3   1 22087.2 487.345  22
  -4   3   1 22626.4 520.198   6
   4  -3  -1 22998.0 511.662  21
  -4  -3   1 22266.7 503.222   1
  -4   3   1 21307.2 480.054  25
  -4   3   0 5870.69 177.851   6
  -4  -3   0 5867.34 154.169  22
   4  -3   0 5894.36 166.894  21
  -4  -3  -1 40.3481 11.8983   1
  -4  -3  -1 45.0932 14.4318  22
   4  -3   1 61.6202 18.2973  21
   4  -3   2 812.160 50.3741   7
  -4  -3  -2 877.213 39.7607   1
  -4  -3  -3 5869.29 168.321  22
  -4  -3  -3 5780.06 158.489  18
   4  -3   3 6197.60 177.510   7
  -4   3  -3 5866.32 204.581   4
  -4  -3  -4 3021.51 107.468  22
  -4   3  -4 3008.36 137.625   4
   4  -3   4 3115.28 113.050   7
   4  -3   4 2655.32 96.3450   9
  -4   3  -5 1575.37 100.325   4
  -4  -3  -5 1752.25 80.4907  22
   4  -3   6 19538.1 476.163   9
  -4  -3  -6 20671.9 486.222  22
  -4   3  -6 19045.8 531.006   4
   4  -3   7 942.870 60.8150   1
   4  -3   7 1036.78 64.7440   9
   4   3   7 961.088 86.2757  20
  -4  -3  -7 1050.30 67.3502  22
   4  -3   8 1442.04 75.2089   1
   4  -3   8 1386.04 80.5389   9
   4   3   8 1587.44 112.943  20
  -4  -3  -8 1436.95 83.7954  22
  -4  -3  -9 1556.56 89.8041  22
   4   3   9 1652.00 117.850  20
   4  -3   9 1434.10 74.4496   1
   4  -3   9 1329.38 83.1774   9
  -4   3  -9 1460.86 113.997   5
   4   3  10 136.536 43.9660  20
  -4  -3 -10 116.802 31.4696  22
  -4   3 -10 59.6636 37.9835   5
   4  -3  10 111.085 30.1228   9
  -4   3 -11 5895.78 245.143   5
   4  -3  11 5443.00 212.645   2
  -4  -3 -11 5997.80 213.263  23
   4  -3  11 5682.27 207.039   9
   4  -3  12 238.394 40.4880   9
  -4  -3 -12 302.309 47.0871  23
   4  -3  13 5619.03 213.020   2
   4   3  13 6132.74 217.095  19
  -4  -3 -14 61.2010 30.2785  23
   4  -3  14 42.6692 27.4805   2
   4  -3  14 93.9161 28.0032   9
  -4  -3 -15 82.5313 29.1739  23
   4  -3  15 76.9112 26.6125   2
   4   3  15 60.0741 24.5185   3
  -4  -3 -16 15.4267 18.6131  24
  -4  -3 -17 1633.90 70.1336  24
   4  -4 -17 16.1896 11.6763  23
  -4   4  17-14.0800 16.3020  14
  -4   4  17 6.03342 16.1684   3
   4  -4 -16 81.8359 21.9519  23
  -4   4  16 32.7650 23.7415   3
  -4   4  16 53.2900 26.3661  14
  -4   4  16 63.8256 21.6552  15
  -4   4  15 5687.04 194.952  15
  -4   4  15 6124.88 209.667  14
  -4   4  15 5875.93 212.143   3
  -4   4  14 314.754 47.5742  15
  -4   4  14 346.967 51.3613  14
   4  -4 -14 309.758 39.5192  22
  -4   4  14 321.314 49.7853   3
  -4   4  13 7431.01 251.391  14
  -4   4  13 7108.34 251.306   3
   4  -4 -12 4046.02 158.264  22
  -4  -4  12 3885.31 168.015  18
  -4  -4  11 2550.52 120.936   1
   4  -4 -11 2409.35 118.480  22
  -4  -4  11 2659.67 137.384  18
  -4  -4  10 1537.02 92.3664   1
   4  -4 -10 1769.13 98.3875  22
  -4  -4  10 1653.95 107.254  18
   4  -4  -9 905.693 67.7625  22
  -4  -4   9 856.810 67.6151   1
  -4  -4   8 49.9978 26.1256   1
  -4  -4   7 8214.70 240.329   1
   4   4  -7 7187.73 235.569   6
   4  -4  -6 1061.04 68.6450  21
  -4  -4   6 1105.29 70.9893   1
   4   4  -6 1140.76 74.9082   6
   4  -4  -5 2424.17 104.924  21
  -4  -4   5 2434.62 105.679   1
   4   4  -5 2165.01 107.616   6
   4  -4  -4 155.986 29.9703  21
  -4  -4   4 277.960 35.6042   1
  -4  -4   3 19506.0 473.805   1
   4  -4  -3 19388.9 474.649  21
  -4  -4   2 3883.45 135.910   1
   4  -4  -2 3966.46 137.735  21
  -4  -4   1 11085.0 288.835   1
   4  -4  -1 11033.8 292.927  21
  -4  -4   0 1216.56 62.6992   1
   4  -4   0 1240.05 67.4484  21
   4  -4   1 238.436 35.3167  21
  -4   4  -1 208.901 41.3211   6
  -4  -4  -1 214.185 28.0613  22
  -4  -4  -1 193.642 28.4877   1
   4  -4   2 46283.4 1056.48   7
   4  -4   2 48711.8 1052.40  21
  -4  -4  -2 47714.6 1043.50  22
  -4  -4  -2 46409.2 1030.77   1
   4  -4   3 9254.38 257.659   7
  -4  -4  -3 9165.20 249.716  22
   4  -4   3 9209.82 250.761  21
  -4   4  -3 8386.10 291.934   4
   4  -4   4 12929.4 348.724   7
   4  -4   4 13567.8 340.630  21
  -4   4  -4 13068.7 397.570   4
  -4  -4  -4 13128.8 342.041  22
   4  -4   5 42.3276 18.9882  21
  -4  -4  -5 103.420 26.1615  22
  -4   4  -5 64.5325 37.9096   4
   4  -4   6 4569.55 151.396  21
  -4  -4  -6 4532.34 161.313  22
  -4   4  -6 4411.63 199.899   4
   4  -4   7-4.07407 19.5300   1
  -4   4  -7 7.24075 38.8066   4
  -4  -4  -7 28.5054 25.2014  22
   4  -4   8 769.636 61.0515   1
   4   4   8 818.083 92.5201  20
  -4  -4  -8 781.733 64.7450  22
   4  -4   9 2160.97 103.760   1
   4  -4   9 2127.64 113.900   2
  -4  -4  -9 2193.72 113.814  22
   4  -4  10 232.445 40.5444   2
  -4   4 -10 322.097 59.7977   5
  -4  -4 -10 263.793 43.8310  22
   4   4  10 276.684 59.8415  20
  -4  -4 -11 385.804 49.5994  23
   4   4  11 493.745 69.3346  20
  -4   4 -12 730.560 76.7885   5
   4   4  12 743.258 71.4061  19
   4  -4  12 580.043 59.9410   2
   4  -4  13 1252.19 82.6177   2
  -4  -4 -13 1349.84 84.1502  23
  -4  -4 -14 3829.34 143.247  23
   4   4  14 3806.85 137.774  14
   4  -4  14 3433.37 138.366   2
   4   4  15 66.2164 22.9139   3
  -4  -4 -15-5.87534 18.1878  24
  -4  -4 -15 41.6473 19.7496  23
  -4  -4 -16 303.568 29.4688  24
  -4   5  16 351.770 34.7593  14
   4  -5 -16 258.867 26.3526  23
  -4   5  15 541.334 45.5743  15
  -4   5  15 610.335 52.3296  14
  -4   5  15 594.070 50.7704   3
  -4   5  14 735.293 64.3744   3
  -4   5  14 961.111 67.3831  15
  -4   5  14 889.866 68.5373  14
   4  -5 -14 697.851 52.6894  22
  -4  -5  13-10.3803 20.0301   1
  -4   5  13 4.85398 24.2183   3
   4  -5 -13 14.7375 23.0842  22
  -4   5  13 4.79459 29.2984  14
  -4  -5  12 98.7892 29.2625   1
   4  -5 -12 154.848 35.5223  22
  -4   5  12 62.5942 31.9390   3
  -4  -5  12 83.5550 33.7262  18
  -4  -5  11 302.474 42.7482   1
   4  -5 -10 93.9722 31.9262  22
  -4  -5  10 120.984 42.3262  18
  -4  -5   9 2052.79 109.108   1
   4  -5  -9 2155.82 112.765  22
  -4  -5   8 4944.51 185.134   1
   4  -5  -8 4805.83 180.550  22
  -4  -5   7 327.672 44.1622   1
   4   5  -6 1249.15 90.5404   6
  -4  -5   6 1329.08 84.7084   1
   4  -5  -5 12.9882 22.4212  21
  -4   5   5 33.1444 25.8002   6
   4   5  -5 27.6988 24.2463   6
  -4  -5   5 17.0138 25.9958   1
  -4   5   4 10395.9 321.312   6
   4   5  -4 10741.7 334.831   6
   4  -5  -4 11680.1 318.529  21
  -4  -5   4 11071.1 311.915   1
   4   5  -3 7136.62 253.577   6
  -4   5   3 6927.96 241.193   6
  -4  -5   3 7506.09 228.825   1
   4  -5  -3 7525.95 233.144  21
  -4   5   2 2137.36 118.070   6
   4  -5  -2 2194.52 105.436  21
  -4  -5   2 2324.76 105.437   1
   4  -5  -1 60.1174 26.0242  21
  -4   5   1 79.0738 33.0502   6
  -4  -5   1 46.4095 20.9928   1
   4  -5   0 323.827 41.2251  21
  -4   5   0 352.694 51.4429   6
  -4  -5   0 371.531 41.3903   1
   4  -5   1 8465.22 252.992   7
  -4  -5  -1 8568.68 241.323   1
   4  -5   1 8679.12 250.920  21
  -4  -5  -1 8323.69 235.588  22
   4  -5   2 893.573 63.8014  21
  -4  -5  -2 844.884 58.6648  22
   4  -5   2 890.415 64.3295   7
   4  -5   3 862.341 61.3293  21
   4  -5   3 798.700 62.1715   7
  -4  -5  -3 858.474 61.4194  22
  -4   5  -3 913.462 92.3147   4
   4  -5   4 361.387 39.4547  21
  -4   5  -4 547.513 73.6095   4
  -4  -5  -4 321.201 41.8232  22
   4  -5   4 465.792 48.2515   7
  -4   5  -5 1398.29 114.137   4
   4  -5   5 1506.91 79.8904  21
  -4  -5  -5 1295.63 80.1802  22
  -4  -5  -6 759.038 63.4306  22
  -4   5  -6 687.699 85.4438   4
   4  -5   6 674.149 62.5907   1
  -4   5  -7 1653.24 126.510   4
  -4  -5  -7 1628.80 94.2418  22
   4  -5   7 1604.31 97.6850   1
  -4  -5  -8 2064.09 108.754  22
   4  -5   8 1838.33 102.419   1
  -4  -5  -9 2771.67 130.469  22
   4   5   9 3022.43 172.811  20
  -4   5 -10 314.043 56.5146   5
   4  -5  10 226.500 37.4342   1
   4   5  11-6.79263 31.1755  20
  -4  -5 -11 37.3125 24.3405  23
  -4   5 -11-12.5286 26.7187   5
   4   5  12 18.9840 24.5735  19
  -4  -5 -12-7.50050 20.7586  23
  -4  -5 -13 16.1276 20.4570  23
  -4  -5 -14 197.768 28.2162  23
   4   5  14 210.923 28.2472  14
  -4   6  14 115.157 24.2369  14
  -4   6  14 86.9719 22.0391  15
   4  -6 -13 16.1641 19.5565  22
  -4   6  13 25.7634 16.8141   3
  -4   6  13 39.1641 22.5873  14
  -4  -6  13 19.5592 15.8771   1
  -4   6  13 29.1205 22.6158  15
  -4   6  12 34.6295 24.9870  14
   4  -6 -12 56.4030 25.1600  22
  -4  -6  12 29.7339 24.9457  18
  -4  -6  12 32.6808 19.9462   1
  -4   6  12 41.9500 21.9176   3
  -4  -6  11 2358.62 106.413   1
  -4  -6  11 2654.48 124.681  18
   4  -6 -11 2477.21 112.392  22
  -4   6  11 2330.06 110.017   3
  -4  -6  10 2533.91 130.248  18
  -4  -6  10 2329.98 110.971   1
   4  -6 -10 2603.16 120.207  22
  -4  -6   9-8.36434 24.2107   1
   4  -6  -8 288.591 45.7869  22
  -4  -6   8 220.312 39.8563   1
   4  -6  -7 121.972 33.1762  22
   4  -6  -6 814.710 68.4805  22
  -4  -6   6 783.859 67.1632   1
   4   6  -5 97.6128 36.6406   6
  -4  -6   5 104.997 30.0402   1
   4   6  -4 74.1598 35.5662   6
  -4   6   4 58.7401 28.2098   6
  -4  -6   4 116.674 30.1515   1
   4  -6  -3 3142.89 139.040  21
   4   6  -3 3071.61 163.013   6
  -4   6   3 2795.81 148.015   6
  -4  -6   3 2934.54 130.299   1
   4   6  -2 524.670 68.5690   6
   4  -6  -2 487.519 53.2527  21
  -4  -6   2 414.185 48.1853   1
  -4  -6   1 1289.85 81.1369   1
   4  -6  -1 1324.68 85.6798  21
   4   6  -1 1274.47 106.607   6
  -4  -6   0 5357.38 184.325   1
   4  -6   0 5675.74 196.601   7
   4  -6   0 5762.33 198.767  21
   4  -6   1 30890.0 753.260   7
   4  -6   1 32703.5 758.587  21
   4  -6   2 10976.4 315.931   7
  -4  -6  -2 10970.3 302.748  22
   4  -6   2 11424.9 317.153  21
  -4   6  -2 11168.3 393.565   4
   4  -6   3 393.025 47.8050   7
  -4   6  -3 490.393 77.3087   4
  -4  -6  -3 605.019 53.2848  22
  -4  -6  -4 46.7911 23.5410  22
  -4   6  -4 52.3286 44.3546   4
  -4  -6  -5 935.062 68.5523  22
   4  -6   5 765.172 71.6955   1
  -4   6  -5 955.499 100.257   4
  -4  -6  -6 873.328 67.8459  22
   4  -6   7 508.221 55.5783   1
   4  -6   8-16.4075 22.3481   1
  -4  -6  -8-11.1780 19.9703  23
   4   6   8-7.73310 36.2898  20
  -4  -6  -8 4.07572 20.7237  22
   4  -6   9-3.54123 17.3254   1
  -4  -6  -9 10.5581 18.5449  23
   4   6   9 14.1121 35.8758  20
  -4   6  -9-47.5794 40.4558   5
   4  -6  10 2.83184 15.9184   1
   4   6  10 18.1761 30.8053  20
  -4   6 -10 5.46911 25.1011   5
  -4  -6 -10 6.47924 17.3630  23
  -4  -6 -11 51.0138 20.0330  23
   4   6  11 73.4330 32.5110  20
  -4  -6 -12 803.732 49.4140  23
   4  -7 -12 139.215 21.5655  22
  -4   7  12 124.364 23.3649  15
   4  -7 -11 39.1809 19.7688  22
  -4  -7  11 22.3656 20.6625  18
  -4  -7  11 28.0435 15.6664   1
   4  -7 -10-8.77226 19.1947  22
  -4  -7  10 15.7711 18.0051   1
  -4  -7  10 32.2214 25.5043  18
  -4  -7   9 353.242 38.2878   1
   4  -7  -9 281.187 37.3499  22
  -4  -7   9 315.417 46.1117  18
   4  -7  -8 3.63023 23.5624  22
  -4  -7   8 9.97973 20.0655   1
  -4  -7   8-23.6580 28.5404  18
   4  -7  -7 23.0128 23.4383  22
  -4  -7   7 3.57242 20.3837   1
  -4  -7   7 5.11100 30.8295  18
   4  -7  -6 35.4185 25.2625  22
  -4  -7   6 29.9902 22.0219   1
  -4  -7   6 53.6433 34.8260  18
   4  -7  -5 11.7407 21.3234  22
  -4  -7   5 7.83080 21.3334   1
  -4  -7   5 38.3366 31.7051  18
  -4  -7   4 105.299 27.9057   1
   4  -7  -4 160.205 35.1408  22
  -4  -7   3 57.4627 23.1381   1
  -4  -7   2 155.032 29.9587   1
  -4   7   1 430.375 73.4354   4
  -4   7   0-8.46083 42.2146   4
  -4   7  -1 76.7461 42.5761   4
  -4   7  -2 373.522 68.9383   4
   4  -7   3 90.6887 35.0142   1
  -4   7  -3 124.120 51.2518   4
   4  -7   4 92.0555 34.0550   1
  -4   7  -4 87.6022 44.1217   4
   4  -7   5-13.0051 26.1489   1
  -4   7  -5 7.59648 34.0633   4
   4  -7   6-3.85421 25.2990   1
   4  -7   7 95.2858 26.9345   1
   4   7   7 129.467 43.9381  20
  -4   7  -8 159.899 39.1139   5
   4  -7   8 125.995 25.9620   1
   4   7   8 84.5157 38.2843  20
  -4   7  -9 140.727 30.7282   5
   4  -7   9 121.498 21.2535   1
   4   7   9 165.452 36.6415  20
  -4  -8   9 23.2843 13.8308  18
  -4  -8   8-19.6594 17.9954  18
   4  -8  -8-1.84848 12.2691  22
  -4  -8   7-8.62484 19.2861  18
  -4  -8   7-7.78459 13.4659   1
   4  -8  -7 2.12117 13.9237  22
  -4  -8   6 233.331 33.7682  18
   4  -8  -6 240.536 28.2957  22
  -4  -8   6 168.677 23.3492   1
  -4   8   6 166.361 33.9035   4
  -4  -8   5 86.1039 26.3965  18
  -4   8   5 102.370 33.1035   4
   4  -8  -5 93.0727 21.3890  22
  -4  -8   4 63.5679 24.7565  18
  -4   8   4 75.4194 32.9493   4
  -4  -8   3 631.610 52.0942  18
  -4   8   3 547.248 65.4723   4
  -4  -8   2-6.05310 17.7693  18
  -4   8   2-6.06268 33.5586   4
   4  -8  -2 28.9987 19.4356   1
  -4   8   1 12.5679 34.7967   4
   4   8  -1 70.9062 34.7045   4
   4  -8  -1 50.6298 24.5132   1
  -4   8   0 2216.65 131.049   4
   4  -8   0 1989.42 96.1610   1
  -4   8  -1 594.465 69.4353   4
   4  -8   1 500.135 48.1698   1
  -4   8  -2 533.410 65.1850   4
   4  -8   2 411.896 44.1036   1
  -4   8  -3 171.609 45.2260   4
   4  -8   3 133.457 27.4958   1
  -4   8  -4-10.3311 27.2196   4
   4  -8   4-5.66625 21.2942   1
   4   8   5 9.78675 27.9195  20
   4  -8   5-2.50684 17.8577   1
   4   8   6-4.17716 24.1825  20
   4  -8   6-14.8129 15.0768   1
   4   8   7 10.0658 19.9716  20
  -5   0  19 8.01780 16.3315  13
  -5   0  19-2.66680 14.7614   9
  -5   0  18 1444.94 79.1254  14
  -5   0  18 1522.62 84.4333  13
  -5   0  18 1558.95 85.6079   9
  -5   0  17-4.40326 20.6636  14
  -5   0  17 4.62408 23.0717  13
  -5   0  17-14.1676 23.1053   9
  -5   0  16 1908.62 99.3264  15
  -5   0  16 1910.54 109.241  14
  -5   0  15-9.17276 23.3191  15
  -5   0  15-5.77738 27.6947   9
  -5   0  15 5.73982 29.1837  13
  -5   0  15 16.5260 22.5085  12
  -5   0  14 947.907 82.1943   3
  -5   0  14 1180.73 89.7732  13
  -5   0  14 877.777 68.7481  12
  -5   0  14 1027.15 82.3924  14
  -5   0  14 902.685 72.8715  15
  -5   0  13-9.43689 24.8633  15
  -5   0  13 22.1307 27.3914  12
  -5   0  13-5.30561 25.4332  14
  -5   0  13 5.76580 33.8509   3
  -5   0  12 744.188 70.2739   3
  -5   0  12 681.301 66.3032  14
  -5   0  12 666.482 61.5945  12
  -5   0  12 671.189 62.1091  15
  -5   0  11-3.93046 18.4451  12
  -5   0  11 4.47895 25.1767  14
  -5   0  11 10.4627 17.0634  10
  -5   0  11 9.72969 24.7353   3
  -5   0  11 16.7701 23.2070  15
  -5   0  10 13082.2 356.146  14
  -5   0  10 12873.9 348.777  15
  -5   0  10 13034.3 339.383  10
  -5   0  10 12843.6 358.849   3
  -5   0  10 13051.2 336.722  11
  -5   0   9 8.48896 13.8445  11
  -5   0   9-3.50626 20.2976  14
  -5   0   9 2.97995 16.2353  10
  -5   0   9 11.4109 17.8497   3
  -5   0   9 6.76591 17.5164  15
  -5   0   8 184.692 27.8052  11
  -5   0   8 180.906 29.3633  16
  -5   0   8 218.595 30.8023  14
  -5   0   8 149.151 27.1565  15
  -5   0   8 155.579 25.3177  10
  -5   0   8 175.557 29.3974   3
  -5   0   7-5.73922 16.6119   3
  -5   0   7 17.5838 17.4431  16
  -5   0   7-7.81587 18.0261  15
  -5   0   7-7.44120 17.6694  10
  -5   0   7 13.0316 16.9167  14
   5   0  -7 5.03983 7.57601  22
  -5   0   6 246430. 5090.70  10
   5   0  -6 240917. 5052.21  21
  -5   0   6 241316. 5088.98  14
  -5   0   6 240857. 5094.39   3
  -5   0   5-7.74059 12.4224  15
   5   0  -5 34.7145 7.12176  21
  -5   0   5-7.98007 17.6572  17
  -5   0   5 15.8159 14.8354  16
  -5   0   4 45871.2 969.266  14
  -5   0   4 45066.3 974.090   3
  -5   0   4 44669.7 962.491   9
  -5   0   4 45004.2 970.252  15
   5   0  -4 44198.2 949.463  21
  -5   0   4 43676.8 982.810  17
  -5   0   3 4.09416 9.37118  14
  -5   0   3 15.8949 8.88391   9
  -5   0   3 8.40596 10.9870  15
  -5   0   2 9957.98 230.371   5
   5   0  -2 10245.3 234.335  19
  -5   0   2 10068.6 243.776  25
  -5   0   2 10083.5 232.323  13
  -5   0   2 10064.3 236.056  15
  -5   0   2 10060.8 235.426  14
  -5   0   1 2.87246 10.3415  25
  -5   0   1 6.55808 11.0538   5
  -5   0   1 25.6551 8.78824  14
  -5   0   1 12.2864 8.59343  15
   5   0  -1 6.61166 10.3655  19
  -5   0   0 10827.2 246.992  24
  -5   0   0 10380.3 254.715   5
   5   0   0 10227.1 251.028  20
   5   0   0 10481.3 242.747   7
  -5   0   0 10694.8 234.117  15
   5   0   0 10172.6 251.785  19
  -5   0   0 10027.4 248.221  25
   5   0   1-3.93651 8.61303   7
  -5   0  -1 4.11972 9.21202  24
   5   0   1 3.82692 12.9718  20
  -5   0  -1 4.07379 14.3724   5
   5   0   1-1.79060 12.2647  19
  -5   0  -2 27913.2 627.848  24
   5   0   2 28773.6 645.635  20
   5   0   2 29186.1 605.326   1
  -5   0  -2 27638.8 646.360   5
  -5   0  -2 27855.9 627.594  23
   5   0   2 27275.6 638.527  19
  -5   0  -3 1.72793 10.9575  23
   5   0   3 13.6473 15.5732  20
   5   0   3 0.35025 3.19670   1
   5   0   4 27359.3 614.300  19
  -5   0  -4 25614.9 624.828   5
   5   0   5-8.76779 17.3952  19
  -5   0  -5 11.1119 21.7459   5
   5   0   6 107682. 2329.87  19
  -5   0  -6 106107. 2350.37   5
  -5   0  -6 109856. 2315.28  23
   5   0   7-2.53921 13.1473   8
   5   0   7 3.59542 19.9014  19
  -5   0  -7-9.66716 25.9054   5
  -5   0  -7 3.00951 16.6583  23
   5   0   8 8206.62 227.577   8
  -5   0  -8 8466.16 244.223  23
   5   0   8 8438.14 253.846  19
   5   0   9 4.38245 21.4448  19
  -5   0  -9 35.0343 21.8846  23
   5   0  10 1741.82 100.506  19
  -5   0 -10 1642.96 95.0537  23
  -5   0 -11 4.75992 25.5135  23
   5   0  11 33.2525 24.1559  19
   5   0  12 14428.1 404.783  19
  -5   0 -12 15144.8 417.231  24
  -5   0 -13 43.2797 27.5213  24
   5   0  14 492.826 55.8622   2
  -5   0 -15-13.9587 26.1556  24
   5   0  15-12.8379 20.5153   2
  -5   0 -16 27.2734 22.5596  24
   5   0  16 20.0969 17.6561   2
   5   0  17-3.01957 17.4800   9
  -5   0 -17-2.86447 16.8174  24
  -5   1  19 592.371 44.3874  13
  -5   1  19 554.615 40.6528  14
  -5  -1  18 62.8076 24.8744  13
  -5   1  18 25.9324 23.5116  13
  -5   1  18 42.1502 23.3300  14
  -5  -1  18 53.4818 24.5299   9
  -5   1  17 69.4959 28.3743  13
  -5  -1  17 97.5659 31.0474  13
  -5   1  17 93.5823 29.6345  14
  -5   1  17 100.037 24.4901  15
  -5  -1  17 66.2062 27.8282   9
  -5   1  17 119.033 31.1647   9
  -5   1  16 1045.07 80.7680  14
  -5  -1  16 702.398 64.7011  14
  -5   1  16 887.223 78.6763   3
  -5  -1  16 899.865 77.4623   9
  -5   1  16 869.077 74.0424   9
  -5   1  16 851.535 67.2968  15
  -5   1  16 902.512 78.7562  13
  -5  -1  16 791.665 70.4465  13
  -5   1  15 955.500 70.8758  12
  -5  -1  15 1007.58 82.3120  13
  -5  -1  15 969.415 72.5792  15
  -5  -1  15 1103.31 87.8883   9
  -5   1  15 1027.64 77.8351  15
  -5  -1  14 846.919 69.8387  15
  -5   1  14 882.683 78.5232  14
  -5  -1  14 836.040 76.1529  14
  -5   1  14 854.130 80.9951   3
  -5  -1  14 843.015 79.7829   9
  -5  -1  14 851.844 76.8184  13
  -5   1  14 977.571 73.8896  12
  -5  -1  14 874.035 68.6781  12
  -5   1  14 814.975 72.9147  15
  -5  -1  13 148.384 35.6310  14
  -5   1  13 162.919 41.2313  14
  -5   1  13 71.8420 32.7050   3
  -5  -1  13 160.274 40.0713   9
  -5  -1  13 98.7126 35.2700  13
  -5  -1  13 99.3448 30.2786  12
  -5  -1  13 123.981 33.1054  15
  -5   1  13 95.0569 34.3522  15
  -5   1  12 16726.1 481.766   3
  -5  -1  12 17806.8 480.280   9
  -5   1  12 17471.9 445.187  10
  -5   1  12 17908.6 471.385  15
  -5   1  12 18035.8 477.031  14
  -5  -1  12 17775.4 463.588  15
  -5  -1  12 18063.4 460.203  12
  -5  -1  12 17915.5 479.568  13
  -5  -1  12 17765.0 475.440  14
  -5  -1  11 61.5860 29.6934  13
  -5   1  11 25.9072 23.1563  15
  -5  -1  11 40.8598 22.6321  15
  -5   1  11 50.9097 27.7483   3
  -5   1  11 48.4607 21.7036  10
  -5  -1  11 23.5861 21.0845  12
  -5   1  11 38.5333 17.8983  11
  -5   1  11 40.6107 28.9648  14
  -5  -1  11 45.6161 27.8870  14
  -5  -1  10 1335.02 78.0927  12
  -5  -1  10 1426.09 85.9188  13
  -5   1  10 1308.22 81.9171  14
  -5  -1  10 1242.85 81.0840   3
  -5   1  10 1184.54 81.1088   3
  -5  -1  10 1465.89 77.3214  18
  -5   1  10 1381.15 74.9484  10
  -5  -1  10 1489.78 82.5135  15
  -5   1  10 1365.79 81.2373  15
  -5   1  10 1428.22 71.2337  11
  -5  -1  10 1418.31 84.0804  14
  -5   1   9 6217.19 195.390  14
  -5  -1   9 6310.34 199.174  13
  -5  -1   9 5918.14 189.989  12
  -5  -1   9 5721.64 195.526   3
  -5   1   9 6111.63 199.126   3
  -5  -1   9 5978.27 184.694  18
  -5  -1   9 6352.96 188.237  10
  -5   1   9 6256.22 187.125  10
  -5  -1   9 5723.85 177.819   1
  -5  -1   9 6083.94 191.247  15
  -5   1   9 6023.44 197.710  16
  -5   1   9 6323.65 195.682  15
  -5   1   9 5963.02 179.658  11
  -5  -1   9 5676.29 182.653  11
  -5  -1   9 6071.00 195.565  14
  -5   1   8 9452.77 259.902  14
  -5  -1   8 9383.54 256.779  12
  -5  -1   8 9718.24 263.482  13
  -5  -1   8 8805.73 260.165   3
  -5   1   8 9012.91 262.830   3
  -5  -1   8 9040.59 252.081  18
  -5  -1   8 9053.13 243.698   1
  -5  -1   8 9170.84 256.281  15
  -5   1   8 9695.51 267.097  16
  -5  -1   8 9062.22 251.088  11
  -5  -1   8 9333.60 252.843  10
  -5   1   8 9552.50 254.942  10
  -5  -1   8 9631.23 260.698  14
  -5   1   7 63773.2 1411.27   3
  -5  -1   7 65048.1 1403.17  10
  -5  -1   7 64735.5 1408.35   9
  -5  -1   7 65096.5 1406.47  12
  -5  -1   7 64688.5 1411.41  13
   5  -1  -7 65727.5 1380.10  21
  -5  -1   7 61086.8 1391.86   1
  -5  -1   7 64810.7 1403.53  11
  -5  -1   7 64589.3 1408.92  14
  -5   1   7 64746.8 1414.65  16
  -5  -1   7 64338.7 1406.14  15
  -5  -1   7 64672.4 1411.51  16
  -5   1   7 65265.5 1405.95  14
  -5  -1   6 104859. 2290.48   1
  -5  -1   6 109376. 2301.36  10
  -5  -1   6 107295. 2304.18  14
  -5   1   6 110139. 2306.34   3
  -5   1   6 108543. 2300.48  14
  -5  -1   5 3387.72 111.472  18
  -5   1   5 3194.33 119.349  17
  -5  -1   5 3246.73 116.097  17
  -5  -1   5 3330.62 107.605  15
  -5  -1   5 3214.30 109.853  16
  -5  -1   5 3285.09 108.188  11
   5   1  -5 3154.24 81.3887   6
  -5  -1   5 3382.59 108.325  13
  -5  -1   5 3318.49 107.925  12
  -5  -1   5 3194.96 107.752  14
  -5  -1   5 3386.34 108.227   9
  -5  -1   5 3298.21 106.823  10
  -5  -1   5 3144.98 100.593   1
  -5   1   4 35509.4 753.273  17
  -5  -1   4 35036.9 738.084  16
  -5  -1   4 36069.5 747.913  17
  -5  -1   4 35105.6 737.263   9
  -5   1   4 34082.3 735.298   3
  -5  -1   4 34664.0 736.875  13
  -5  -1   4 34680.9 735.908  12
  -5  -1   4 34117.6 742.716  18
  -5  -1   4 34272.0 736.109  15
  -5  -1   3 1550.05 65.1505  18
  -5  -1   3 1522.46 59.4824  10
  -5  -1   3 1631.31 60.3101  12
  -5  -1   3 1511.37 59.1202  13
  -5   1   3 1532.81 66.0967  17
  -5   1   3 1538.99 58.5547   3
  -5  -1   3 1625.49 61.7587   9
  -5  -1   3 1431.45 58.1203  15
  -5   1   3 1597.13 55.9588  14
   5   1  -3 1495.67 38.0535   7
   5   1  -3 1477.94 43.9933   4
  -5  -1   3 1604.34 61.8060  14
  -5  -1   3 1656.08 56.8569   1
   5   1  -3 1564.85 49.1400  19
  -5   1   2 51764.2 1113.01   4
  -5   1   2 52072.0 1107.36   3
  -5  -1   2 52610.8 1112.28  13
  -5  -1   2 50954.9 1109.32  12
  -5  -1   2 51794.7 1104.09   1
  -5   1   2 51683.7 1101.77  14
  -5  -1   2 51540.1 1110.87  15
   5  -1  -2 51529.2 1106.06   6
   5  -1  -2 51853.9 1108.68  19
  -5  -1   2 52716.2 1111.64  10
  -5  -1   2 50064.5 1119.48  18
  -5   1   2 52921.1 1120.37  17
  -5   1   2 51552.3 1110.03  25
  -5   1   1 47405.2 1027.74   4
  -5  -1   1 47751.3 1015.95  15
   5  -1  -1 47229.0 1020.15   6
  -5   1   1 47262.1 1003.78  14
   5  -1  -1 47773.5 1021.30  19
  -5  -1   1 47465.7 1015.13  10
  -5  -1   1 48216.4 1008.88   1
  -5  -1   1 47568.1 1025.34  18
  -5   1   1 47187.5 1018.37  25
  -5  -1   1 45679.9 1025.05  25
  -5  -1   1 47178.6 1013.10  12
  -5   1   0 24402.6 549.456   4
  -5  -1   0 23951.9 527.525  23
  -5   1   0 24085.2 512.523  14
   5  -1   0 24375.8 542.720  19
  -5  -1   0 24097.1 526.357  10
  -5  -1   0 24132.9 538.513  18
   5  -1   0 23992.0 541.485   6
  -5  -1   0 23955.7 526.432  24
  -5  -1   0 23933.5 539.899  25
  -5  -1   0 24791.3 521.061   1
  -5  -1  -1 1141.66 38.4383  10
  -5  -1  -1 1156.64 45.1454  23
  -5   1  -1 1121.65 57.6448   4
  -5  -1  -1 1191.38 50.2623  25
   5  -1   1 1194.77 54.7505  19
   5  -1   1 1116.93 49.3535   7
   5  -1   1 1149.83 53.4918   6
   5  -1   2 15899.8 359.555   3
   5  -1   2 18214.9 402.632   6
   5  -1   2 17682.4 392.274   7
  -5  -1  -2 17553.5 384.720  23
  -5   1  -2 18410.9 396.791  24
  -5  -1  -2 17141.9 386.932  25
  -5  -1  -2 16728.9 360.892  10
   5   1   3 9326.14 254.677  20
  -5   1  -3 9065.75 234.203  24
  -5  -1  -3 9099.03 228.097  23
   5  -1   3 9031.45 242.979   6
   5  -1   3 9405.71 235.854   7
   5  -1   4 1893.91 81.5888  19
   5  -1   4 1714.62 80.9874   6
   5  -1   5 22853.2 540.492   6
   5   1   5 22801.4 557.925  20
   5  -1   5 23123.7 536.969  19
  -5   1  -5 21549.9 556.259   5
   5   1   5 22144.5 522.986   8
  -5   1  -5 22644.1 526.610  24
  -5  -1  -5 22485.6 521.567  23
   5  -1   6 43692.7 981.054   6
   5   1   6 44593.7 1003.01  20
   5  -1   6 43729.5 975.454  19
  -5   1  -6 42721.9 1001.96   5
   5   1   6 42045.7 957.306   8
  -5   1  -6 42422.4 963.697  24
  -5  -1  -6 43730.9 962.591  23
   5  -1   7 8705.70 256.194   6
  -5   1  -7 8114.99 240.869  24
   5   1   7 8305.57 272.716  20
   5   1   7 8506.15 234.548   8
   5  -1   7 8517.06 248.317  19
  -5  -1  -7 8687.95 242.138  23
  -5   1  -7 8521.29 276.395   5
   5  -1   8 24280.1 576.353  19
   5   1   8 23875.3 583.888  19
  -5   1  -8 23455.2 569.286  24
  -5   1  -8 22417.2 608.983   5
  -5  -1  -8 22952.3 566.456  23
   5   1   9 798.502 65.8336  19
   5  -1   9 800.833 64.6030  19
  -5   1  -9 889.683 65.7915  24
   5   1   9 880.978 58.1825   8
  -5   1  -9 754.294 76.1337   5
  -5  -1  -9 790.548 63.2244  23
  -5  -1 -10 8521.04 265.059  23
   5   1  10 8515.83 270.812  19
   5  -1  10 8461.54 260.687  19
  -5   1 -10 8369.97 264.967  24
  -5  -1 -11 3760.33 155.574  23
   5  -1  11 3554.26 146.329  19
   5   1  11 3592.36 158.451  19
  -5   1 -11 3365.38 151.489  24
  -5  -1 -12 6812.69 233.354  23
   5   1  12 6327.75 231.357  19
  -5   1 -12 6701.08 234.140  24
  -5  -1 -13 10.2182 26.9221  23
  -5   1 -13 5.30508 31.5761  24
   5  -1  14 3785.30 163.991   2
   5   1  14 3460.56 144.163   2
  -5   1 -15 296.007 43.1708  24
  -5  -1 -15 321.603 45.5867  24
   5  -1  15 262.129 42.6478   2
  -5  -1 -16 90.8579 25.9705  24
   5  -1  16 66.3102 23.4055   2
   5  -1  16 54.1537 24.5172   9
  -5  -1 -17 788.700 53.1789  24
   5  -1  17 718.615 48.0709   9
  -5   2  19 906.617 51.3856  13
  -5   2  18 2239.35 100.775  13
  -5   2  18 2038.62 94.8978  14
  -5   2  17-9.27897 24.0260   3
  -5  -2  17 22.3074 23.9152   9
  -5   2  17-4.40780 23.6275  13
  -5   2  17 53.8363 23.8060  15
  -5   2  17 46.4851 24.8142  14
  -5  -2  16 359.467 51.7060   9
  -5   2  16 436.139 48.6223  15
  -5   2  16 271.264 47.4572   3
  -5   2  16 312.444 47.5828  14
  -5   2  15 8345.40 291.984   3
  -5   2  15 9238.36 291.736  14
  -5  -2  14 16738.2 462.748   9
  -5  -2  14 16520.4 456.158  13
  -5   2  14 15887.7 444.319  15
  -5   2  14 16709.8 459.348  14
  -5   2  14 15058.3 458.816   3
  -5   2  13 747.379 77.0359   3
  -5   2  13 793.291 73.2762  15
  -5  -2  13 687.493 70.7084  13
  -5  -2  13 764.930 74.9549   9
  -5  -2  13 641.170 66.6074  14
  -5   2  13 781.570 74.1461  14
  -5  -2  12 3636.82 145.250  18
  -5   2  12 3715.68 168.985   3
  -5  -2  12 4079.91 170.387   9
  -5   2  12 3708.65 156.513  15
  -5  -2  12 3442.56 156.734  13
  -5  -2  12 3413.93 146.421  15
  -5   2  12 3673.46 160.471  14
  -5  -2  12 3376.16 153.703  14
  -5  -2  11 3072.18 130.110  18
  -5   2  11 2716.29 137.765   3
   5  -2 -11 2811.37 114.520  22
  -5   2  11 3091.47 121.409  10
  -5  -2  11 3098.68 143.536   9
  -5  -2  11 2819.88 120.402   1
  -5   2  11 3214.89 142.577  14
  -5  -2  11 2923.92 128.805  15
  -5  -2  11 3058.33 140.467  13
  -5  -2  11 2857.21 127.298  12
  -5  -2  11 2816.97 134.595  14
  -5  -2  10 3940.56 153.862  18
  -5   2  10 3989.79 164.310   3
  -5  -2  10 4261.26 155.111  12
   5  -2 -10 4232.28 141.787  22
  -5  -2  10 4067.07 146.160   1
  -5  -2  10 4241.13 164.047  13
  -5   2  10 4145.97 160.644  14
  -5  -2  10 4090.59 154.221  15
  -5   2  10 4158.17 148.270  10
  -5  -2  10 4108.36 163.970   9
  -5  -2  10 4036.95 159.390  14
  -5  -2   9 13362.0 363.043  12
  -5   2   9 14047.8 371.822  16
   5  -2  -9 13745.2 346.117  22
  -5  -2   9 13849.0 371.998  13
  -5  -2   9 13513.8 354.616   1
  -5  -2   9 13499.7 370.801  14
  -5  -2   9 14461.1 372.160  18
  -5  -2   9 14317.4 377.064   9
  -5   2   9 14082.2 360.653  10
  -5  -2   9 13534.8 364.216  15
  -5  -2   8 1191.90 65.6067   1
  -5   2   8 1253.13 72.9853  16
  -5  -2   8 1327.64 76.5173  14
  -5  -2   8 1130.64 68.1902  12
  -5  -2   8 1201.66 73.1404  13
  -5  -2   8 1165.89 71.5704  18
  -5  -2   8 1092.62 67.6765  15
  -5  -2   8 1211.75 74.9959   9
   5  -2  -8 1141.94 58.6403   8
  -5  -2   7 330.799 36.9020  15
  -5  -2   7 327.153 35.0296  11
   5  -2  -7 360.708 31.9040  21
  -5  -2   7 390.370 39.8457  14
  -5  -2   7 364.255 38.2206  12
  -5  -2   7 348.165 38.0945  13
  -5   2   7 485.017 44.0569  16
  -5  -2   7 338.855 40.8759  18
  -5  -2   7 309.525 38.1344   9
  -5  -2   7 326.656 33.3815   1
  -5  -2   6 24757.2 571.544   9
  -5  -2   6 23799.7 563.034  15
   5   2  -6 23959.6 538.895   6
  -5  -2   6 23586.0 565.882  13
  -5  -2   6 24435.7 562.739  12
  -5  -2   6 23961.0 560.689  11
   5  -2  -6 24509.6 549.334  21
  -5  -2   6 24080.0 566.704  14
  -5  -2   6 24396.1 572.926  18
  -5  -2   6 23675.8 553.688   1
  -5  -2   5 504.820 36.4529   1
  -5  -2   5 419.619 38.1573  13
  -5  -2   5 461.681 39.7836  17
   5  -2  -5 501.021 35.1578  21
  -5  -2   5 497.338 39.4096  15
  -5  -2   4 22086.0 504.240   1
   5  -2  -4 22014.5 505.937  21
  -5  -2   4 22419.5 514.555  17
  -5   2   3 25499.9 570.905  17
   5   2  -3 25094.5 544.170   8
  -5  -2   3 25085.1 552.470  16
  -5  -2   3 25656.0 560.521  11
   5  -2  -3 25492.7 560.068  21
   5   2  -3 23525.4 533.497  21
  -5   2   2 54991.0 1171.12  25
  -5  -2   2 54568.0 1171.88  16
   5   2  -2 54367.5 1174.47   8
  -5   2   2 54885.4 1187.56  17
   5  -2  -2 54980.5 1185.87  21
  -5   2   2 54542.1 1170.38   3
  -5  -2   2 55602.9 1181.89  11
  -5  -2   1 7912.51 180.231  23
  -5  -2   1 7312.13 172.614  24
  -5  -2   1 8162.62 191.223   1
  -5  -2   1 7807.23 194.721  11
  -5   2   1 7935.11 181.467   3
  -5   2   1 8093.58 192.077  25
  -5   2   1 8511.05 201.108  17
   5   2  -1 7723.46 196.416   8
  -5  -2   1 7685.96 183.983  16
  -5  -2   1 7673.33 206.654  18
  -5  -2   0 946.162 40.2353  22
  -5   2   0 952.656 42.7845  17
   5   2   0 938.632 46.1441   8
  -5  -2   0 936.970 37.8149  23
  -5  -2   0 1023.81 39.2895   1
  -5  -2   0 980.524 49.2423  18
  -5  -2   0 865.631 32.0296  16
  -5  -2   0 1000.13 41.7327  11
  -5  -2  -1 437.217 22.0196   1
  -5  -2  -1 429.533 31.8318  25
   5  -2   1 521.329 36.8206  19
  -5  -2  -1 454.824 24.5492  11
  -5  -2  -1 454.666 32.6719  18
   5   2   1 418.080 31.6115   8
  -5  -2  -1 371.183 16.5346  16
  -5  -2  -1 431.827 28.5940  22
  -5  -2  -2 34173.4 744.902  25
  -5  -2  -2 34771.8 743.419  22
   5  -2   2 34587.0 765.147   6
   5  -2   2 35286.8 757.845  19
  -5  -2  -2 33728.2 738.854  18
  -5  -2  -2 33578.2 718.580  11
  -5   2  -2 34627.2 781.915   4
   5   2   2 32545.7 749.681   8
   5  -2   2 32983.2 720.551   9
  -5  -2  -2 33616.7 715.202   1
  -5   2  -3 9090.10 256.437   4
   5   2   3 8862.56 228.788   8
   5  -2   3 8823.05 234.024  19
   5  -2   3 8913.81 241.725   6
   5  -2   3 8046.75 205.045   9
  -5  -2  -3 8803.14 220.590  25
  -5  -2  -4 40737.5 898.471  25
   5   2   4 38743.4 908.542   8
  -5   2  -4 40020.7 945.674   4
   5  -2   4 41104.8 928.423   6
   5  -2   4 41651.2 915.891   7
   5  -2   4 41974.3 918.489  19
  -5   2  -4 42674.3 920.188  24
  -5  -2  -4 40965.7 906.865  22
   5  -2   5 1259.89 74.0636   6
  -5  -2  -5 1144.16 62.4544  22
   5   2   5 1259.87 85.6342  20
  -5   2  -5 1227.86 69.0512  24
   5   2   5 1164.74 63.6199   8
   5  -2   5 1291.58 69.2764  19
   5  -2   6 1025.83 70.7530   6
   5  -2   6 988.678 63.0949  19
   5   2   6 1123.12 84.1904  20
  -5  -2  -6 996.369 60.6311  22
  -5   2  -6 968.853 63.7643  24
   5   2   6 1061.75 62.5378   8
   5  -2   7 4210.08 154.063  19
  -5  -2  -7 4379.41 152.484  22
   5   2   7 4325.81 183.866  20
  -5   2  -7 4183.91 184.291   5
  -5   2  -7 4501.47 157.422  24
   5   2   8 567.016 69.9017  20
   5  -2   8 481.632 48.4374  19
  -5  -2  -8 581.077 52.4636  23
  -5   2  -8 600.742 53.9093  24
  -5   2  -8 618.365 71.9785   5
   5   2   9 230.130 51.1388  20
  -5   2  -9 249.958 52.4455   5
   5  -2   9 279.023 38.7663  19
  -5   2  -9 217.186 39.1409  24
  -5  -2  -9 266.017 39.5422  23
  -5   2 -10 51.3310 34.4133   5
   5   2  10-16.6874 35.6927  19
   5  -2  10 16.3992 19.6558  19
  -5   2 -10 14.5410 21.7368  24
  -5  -2 -10 60.0465 30.3205  23
   5   2  11 1566.18 103.241  19
  -5   2 -11 1204.18 107.101   5
  -5   2 -11 1466.65 95.7364  24
  -5  -2 -11 1503.71 94.8130  23
  -5   2 -12 1501.96 97.9084  24
  -5  -2 -12 1550.39 98.7310  23
   5   2  12 1480.84 101.182  19
  -5  -2 -13 1078.76 80.2990  23
  -5   2 -13 1053.46 81.0080  24
   5   2  13 1070.26 82.5602  19
  -5  -2 -14 1441.15 90.4726  23
   5  -2  14 1287.73 85.1004   9
   5  -2  14 1375.25 91.8212   2
   5  -2  15 4987.51 181.814   2
  -5  -2 -15 5215.69 181.527  24
   5  -2  15 4732.28 168.760   9
   5  -2  16 143.344 28.6241   2
   5  -2  16 182.802 26.7877   9
  -5  -2 -16 164.129 29.9363  24
  -5  -2 -17 770.792 49.0731  24
  -5   3  18 15.9637 15.4067  14
  -5   3  18 21.7727 18.6454  13
  -5   3  17-2.67173 17.7310  15
  -5   3  17 22.1326 21.9555  14
  -5   3  17-4.03062 22.6564   3
  -5   3  16 833.325 71.9994   3
  -5   3  16 739.728 60.6231  15
  -5   3  16 755.197 67.7896  14
   5  -3 -16 743.278 52.3622  23
  -5   3  15 2597.25 136.608   3
  -5   3  15 2577.96 125.306  15
  -5   3  15 2471.35 129.822  14
  -5  -3  14 2758.39 143.175   9
  -5   3  14 2635.70 137.678  14
  -5   3  14 2815.02 148.414   3
  -5   3  13-5.39245 29.3784  15
  -5  -3  13 30.5493 30.4845   9
   5  -3 -13-3.79466 19.9956  22
  -5   3  13-6.32547 28.3637   3
  -5   3  13 17.1632 27.9903  14
  -5   3  12 7591.30 266.018   3
  -5   3  12 7560.68 256.695  14
  -5  -3  12 7058.52 240.371  18
   5  -3 -12 7356.92 228.836  22
  -5  -3  12 6786.44 228.483   1
  -5  -3  12 7457.23 262.279   9
  -5  -3  11 595.497 63.9348  18
  -5  -3  11 638.858 70.3627   9
  -5  -3  11 587.056 56.4135   1
   5  -3 -11 627.057 54.7723  22
  -5  -3  10 110.314 33.6550  18
   5  -3 -10 61.8956 25.7141  22
  -5  -3  10 21.4435 29.2271   9
  -5   3  10 39.8059 20.6763  10
  -5  -3  10 55.7443 23.0761   1
  -5  -3   9 17426.5 456.379  18
  -5  -3   9 15983.2 427.810   1
  -5  -3   9 16829.9 454.375   9
  -5   3   9 17324.7 438.506  16
  -5  -3   8 26418.8 637.444  18
  -5  -3   8 26234.7 634.073   9
  -5  -3   8 24975.1 608.774   1
  -5   3   8 25239.1 614.276  16
  -5  -3   7 1892.98 98.0450   9
  -5   3   7 1842.44 90.2156  16
  -5  -3   7 1671.75 83.8226   1
   5  -3  -7 1918.09 86.1277  21
  -5  -3   6 17354.7 427.032   1
   5  -3  -6 17626.3 425.059  21
   5   3  -6 17026.3 421.265   6
  -5  -3   5 413.218 37.9874   1
   5  -3  -5 373.813 37.0951  21
  -5   3   5 449.233 36.4489   6
  -5   3   4 8235.05 224.852   6
  -5  -3   4 7885.11 222.299  17
  -5  -3   4 8297.58 224.745   1
   5  -3  -4 8693.67 228.393  21
  -5   3   3 45831.8 1030.80   6
  -5  -3   3 46485.3 1022.78   1
   5  -3  -3 47549.6 1030.69  21
  -5   3   2 27.6692 17.5712   6
  -5  -3   2 63.5875 15.9585   1
   5  -3  -2 40.1739 17.0476  21
   5  -3  -1 1238.98 61.3511  21
  -5   3   1 1101.84 45.9402  25
  -5  -3   1 1200.56 53.7724   1
  -5  -3   1 1091.03 45.9573  22
  -5  -3   0 25.7148 12.2916  22
   5  -3   0 17.1748 16.2898  21
   5  -3   1 12214.1 303.283  21
  -5  -3  -1 12038.7 281.436   1
  -5  -3  -1 11677.5 300.250  18
  -5  -3  -2 2621.71 93.8110  18
  -5  -3  -2 2651.84 93.4511  22
  -5   3  -2 2417.49 119.352   4
   5  -3   2 2763.24 104.887   7
  -5  -3  -3 19.3014 14.9383  22
   5  -3   3 37.8623 18.9096   7
  -5   3  -3 4.78523 24.3346   4
  -5  -3  -4 211.855 28.9524  22
  -5   3  -4 216.651 43.0491   4
   5  -3   4 201.225 30.7709   7
  -5   3  -5 24092.9 632.651   4
   5  -3   5 24395.3 589.622  19
  -5  -3  -5 25137.5 582.618  22
  -5   3  -6 42.6729 31.6012   4
   5  -3   6 108.516 27.2300  19
  -5  -3  -6 64.1637 23.4160  22
  -5  -3  -7 6887.21 213.988  22
   5  -3   7 6463.08 200.829   1
   5   3   8 65.0337 43.2063  20
  -5  -3  -8 61.5162 28.9536  22
  -5   3  -9 9900.99 349.221   5
   5   3   9 10444.3 354.123  20
  -5  -3  -9 9851.86 298.818  23
  -5   3 -10 322.323 59.0144   5
   5   3  10 368.865 66.4427  20
  -5  -3 -10 340.188 48.7907  23
  -5  -3 -11 207.972 41.1043  23
  -5   3 -11 248.132 52.7829   5
   5   3  11 239.240 45.1707  19
  -5   3 -12 533.519 71.3050   5
  -5  -3 -12 534.299 58.2278  23
   5  -3  13 15.3935 27.0415   2
   5   3  13 25.1455 25.0958  19
  -5  -3 -14 312.317 44.7907  23
   5  -3  14 347.469 46.3975   2
   5  -3  15 246.595 35.9130   2
  -5  -3 -15 269.634 37.0278  24
  -5  -3 -15 327.112 40.9851  23
  -5  -3 -16 540.002 43.7107  24
  -5  -3 -17 30.3718 13.7795  24
  -5   4  17 278.011 32.7247  14
  -5   4  16-3.97918 22.3672   3
   5  -4 -16-2.64134 19.6833  23
  -5   4  16-11.1957 22.2121  14
  -5   4  16 9.13966 18.3764  15
  -5   4  15 27.2246 27.3754  14
  -5   4  15 32.4150 26.3056  15
  -5   4  15 24.1139 26.2812   3
  -5   4  14 276.518 46.5296  15
  -5   4  14 305.576 48.6488  14
  -5   4  14 324.871 49.7065   3
   5  -4 -14 232.989 34.4882  22
  -5  -4  13 155.510 32.6446   1
  -5   4  13 134.591 39.3488   3
  -5   4  13 98.9476 34.1271  14
   5  -4 -12 3512.09 148.049  22
  -5  -4  12 3920.99 165.851  18
  -5  -4  11 8202.29 258.599   1
  -5   4  11 8190.29 279.709   3
   5  -4 -11 8390.64 259.534  22
  -5  -4  11 8338.89 280.241  18
   5  -4 -10 1209.76 80.7251  22
  -5  -4  10 1110.28 89.6954  18
  -5  -4  10 1002.06 74.2113   1
   5  -4  -9 12.3252 21.6510  22
  -5  -4   9 21.5877 23.5243   1
  -5  -4   9 11.6127 29.5237  18
  -5  -4   8 2835.55 125.745   1
   5  -4  -7 4829.63 170.998  21
  -5  -4   7 4706.10 169.996   1
  -5  -4   6 2339.58 105.970   1
   5   4  -6 2057.93 105.611   6
   5  -4  -6 2421.92 108.725  21
   5  -4  -5 128.086 28.5859  21
   5   4  -5 94.9982 27.7989   6
  -5  -4   5 104.252 25.7707   1
  -5  -4   4 1080.38 65.1648   1
   5  -4  -4 1077.90 67.1993  21
  -5  -4   3 13148.5 345.163   1
   5  -4  -3 13742.5 352.172  21
  -5  -4   2 6604.18 194.785   1
   5  -4  -2 6767.52 204.563  21
  -5  -4   1 829.076 52.5549   1
   5  -4  -1 999.886 62.8237  21
  -5  -4   0 2538.97 95.9036   1
  -5  -4   0 2777.35 95.1782  22
   5  -4   0 2599.65 109.331  21
  -5  -4  -1 487.324 36.9026   1
  -5  -4  -1 559.974 41.3533  22
   5  -4   1 525.378 46.6994  21
   5  -4   2 6879.75 205.457  21
  -5  -4  -2 6492.82 197.278  18
  -5  -4  -2 6523.00 194.294  22
  -5   4  -2 6802.56 247.034   4
   5  -4   3 818.559 59.1980   7
   5  -4   3 793.554 55.2858  21
  -5  -4  -3 704.544 51.5198  22
  -5   4  -3 729.311 78.5899   4
  -5  -4  -4 946.423 62.2849  22
   5  -4   4 992.296 63.8698  21
  -5   4  -4 806.322 82.7981   4
   5  -4   4 930.672 66.0425   7
  -5   4  -5 1112.51 95.3758   4
  -5  -4  -5 1103.77 70.0473  22
   5  -4   5 1183.94 69.3156  21
   5  -4   6 54.9850 20.2117  21
  -5   4  -6 51.3178 37.9774   4
  -5  -4  -6 66.6186 28.2031  22
   5   4   7 1313.03 113.066  20
   5  -4   7 1142.36 69.3558  21
  -5  -4  -7 1395.28 84.6128  22
   5  -4   7 1256.15 78.3339   1
   5  -4   8 410.514 45.4000   1
  -5  -4  -8 449.114 52.0758  22
   5   4   8 536.100 75.5494  20
  -5  -4  -9 70.6655 28.8697  23
  -5   4  -9 207.848 54.0062   5
   5   4   9 108.771 47.0814  20
  -5  -4  -9 107.166 32.6318  22
  -5  -4 -10 61.9061 26.3887  23
   5   4  10 56.8915 40.5700  20
   5  -4  11 59.7429 29.2454   2
  -5  -4 -11 28.2411 25.2450  23
  -5   4 -11 66.6133 38.3352   5
   5  -4  12 13.8286 22.9995   2
   5   4  12 16.3778 26.1705  19
  -5  -4 -12-48.5209 26.2548  23
  -5   4 -12 19.2702 30.7922   5
   5  -4  13 1661.13 93.4872   2
  -5  -4 -13 1754.87 94.8688  23
   5   4  13 1860.80 101.233  19
  -5  -4 -14 173.249 32.9028  23
   5  -4  14 146.305 29.5874   2
  -5  -4 -15 379.629 35.7872  24
   5  -5 -16 37.0287 13.6198  23
  -5   5  16 64.9941 19.0146  14
  -5   5  15 355.817 39.4554   3
  -5   5  15 356.461 41.7577  14
  -5   5  15 347.086 38.0221  15
  -5   5  14 24.0494 21.8396   3
  -5   5  14 11.9843 22.4573  14
   5  -5 -14 22.6786 18.1926  22
  -5   5  14 3.82135 23.0523  15
  -5  -5  13 1688.02 92.6301  18
  -5   5  13 1658.07 98.1956   3
   5  -5 -13 1755.59 89.1528  22
  -5   5  13 1552.29 95.7356  14
  -5  -5  13 1588.44 84.2824   1
  -5   5  13 1835.24 101.608  15
  -5   5  12 274.986 48.2633  14
  -5  -5  12 264.907 39.4641   1
   5  -5 -12 355.248 45.2012  22
  -5   5  12 230.322 41.3755   3
  -5  -5  12 239.950 43.7538  18
  -5   5  11 3547.86 158.695   3
  -5  -5  11 4002.44 154.519   1
   5  -5 -10 2083.28 112.297  22
  -5  -5  10 2148.70 127.317  18
  -5  -5   9 78.0771 32.1470   1
   5  -5  -9 141.515 35.7826  22
  -5  -5   9 50.3487 35.4249  18
   5  -5  -8 266.130 41.4133  22
  -5  -5   8 348.452 46.4011   1
  -5  -5   7 4253.63 167.156   1
   5   5  -6 269.962 44.0062   6
   5  -5  -6 265.737 42.1943  21
  -5  -5   6 276.456 42.6634   1
   5   5  -5 87.9128 31.4207   6
  -5  -5   5 113.533 29.7453   1
   5  -5  -5 102.537 29.9809  21
   5  -5  -4 984.463 70.2435  21
  -5  -5   4 925.284 66.6142   1
   5   5  -4 856.462 76.7050   6
  -5   5   4 827.858 71.3727   6
   5  -5  -3 6294.11 207.454  21
  -5  -5   3 6169.32 198.593   1
  -5   5   3 5600.53 211.685   6
   5  -5  -2 1045.40 72.2520  21
  -5  -5   2 919.785 63.6292   1
   5  -5  -1 4214.93 156.487  21
  -5  -5   1 3963.43 143.469   1
  -5  -5   0-3.07249 15.9085   1
   5  -5   0 11.8471 20.8089  21
   5  -5   1 5026.58 171.881  21
   5  -5   1 4711.66 172.509   7
  -5  -5  -1 4572.91 152.558  22
  -5   5  -2 216.376 53.3242   4
  -5  -5  -2 193.080 30.0155  22
   5  -5   2 197.112 36.9557   7
   5  -5   2 233.980 37.6337  21
  -5   5  -3 776.007 87.6803   4
   5  -5   3 773.402 60.9996  21
   5  -5   3 795.712 64.8637   7
  -5  -5  -3 715.860 56.0238  22
  -5   5  -4 691.187 84.2465   4
   5  -5   4 760.703 64.3635   7
   5  -5   4 638.149 54.9904  21
  -5  -5  -4 701.373 58.1989  22
  -5  -5  -5 2122.80 105.710  22
  -5   5  -5 1999.61 139.537   4
   5  -5   5 2167.75 102.102  21
   5  -5   6 291.198 44.9011   1
  -5   5  -6 418.158 69.8140   4
  -5  -5  -6 380.223 47.8455  22
   5  -5   7 65.3319 26.3148   1
  -5  -5  -7 155.960 35.4844  22
   5   5   7 128.128 52.9036  20
  -5  -5  -8 3849.44 155.117  22
  -5  -5  -8 3458.49 148.440  23
   5   5   8 3929.06 201.192  20
  -5   5  -9 1753.29 130.587   5
   5   5   9 1665.01 128.058  20
   5  -5   9 1599.74 87.7621   1
  -5  -5 -10 523.923 52.9065  23
   5   5  10 556.068 73.5266  20
  -5   5 -10 419.030 64.4658   5
  -5  -5 -11-3.88043 20.0920  23
  -5   5 -11-6.14654 27.5615   5
   5   5  11-6.64515 32.5115  20
   5   5  12 22.2964 23.9038  19
  -5  -5 -12 13.8898 20.3920  23
  -5   5 -12 33.5252 24.8021   5
   5   5  13 2331.51 97.1902  14
  -5  -5 -13 2567.95 101.963  23
  -5  -5 -14 229.342 27.5421  23
   5  -6 -14 33.4934 13.7228  22
  -5   6  14 49.0873 17.7414  14
  -5   6  14 64.1047 20.0067  15
  -5   6  13 833.474 59.9471  15
   5  -6 -13 784.057 51.8550  22
  -5   6  13 834.697 56.7567  14
  -5  -6  12 1259.46 76.7242  18
  -5   6  12 1369.46 79.2577  14
  -5  -6  12 1261.22 69.0899   1
   5  -6 -12 1287.80 73.4866  22
   5  -6 -11 78.3954 27.6158  22
  -5  -6  11 76.3904 32.3427  18
  -5  -6  11 74.9753 26.0844   1
  -5   6  11 48.1615 27.8064  14
  -5  -6  10 449.438 58.0222  18
  -5  -6  10 377.011 45.9516   1
   5  -6 -10 399.247 49.8814  22
  -5  -6   9 553.548 67.0974  18
  -5  -6   9 576.145 55.6256   1
   5  -6  -9 551.815 56.8695  22
  -5  -6   8 46.9967 25.4482   1
  -5  -6   7 257.188 52.0378  18
   5  -6  -7 289.625 44.6522  22
   5   6  -5 1980.48 124.019   6
  -5  -6   5 2132.31 109.631   1
  -5  -6   4 12.9317 20.6700   1
   5   6  -4 53.6852 31.4956   6
  -5  -6   3 273.567 40.0613   1
   5   6  -3 198.419 49.0029   6
   5   6  -2 1063.96 96.2152   6
  -5  -6   2 899.649 66.0760   1
  -5  -6   1 1246.73 76.4568   1
   5  -6  -1 1390.12 87.9737  21
   5  -6  -1 1269.89 85.5948   7
  -5  -6   0 351.543 48.5860  18
  -5   6   0 394.863 70.6025   4
   5  -6   0 316.929 46.1716   7
  -5   6  -1 1744.02 136.860   4
   5  -6   1 1810.46 101.578   7
  -5   6  -2 18513.6 567.079   4
   5  -6   2 19426.6 495.349   7
   5  -6   3 4718.27 179.060   7
  -5  -6  -3 5162.22 171.787  22
  -5   6  -3 4871.57 233.927   4
  -5   6  -4 8.73244 37.2468   4
  -5  -6  -4 18.9951 21.0310  22
   5  -6   4 15.3723 20.2533  21
  -5  -6  -5 122.397 30.2815  22
   5  -6   6 200.397 41.4921   1
  -5   6  -6 265.798 58.2266   4
   5  -6   7 124.529 33.1863   1
   5   6   8 120.149 46.4986  20
   5  -6   8 63.9376 24.7377   1
   5  -6   9-3.11592 19.0410   1
  -5   6  -9 26.3101 31.5306   5
   5   6   9 27.3213 36.6071  20
  -5   6 -10 95.8581 34.2234   5
   5   6  10 85.4187 38.6518  20
   5   6  11 35.4507 23.4496  19
  -5   6 -11 15.3676 19.5399   5
  -5   7  12 780.216 46.5818  15
   5  -7 -12 693.688 40.6080  22
   5  -7 -11 146.992 26.3455  22
  -5  -7  11 174.542 28.2545  18
  -5  -7  11 163.301 23.3051   1
  -5  -7  10 7.38294 15.6112   1
   5  -7 -10 25.3704 21.0106  22
  -5  -7  10 44.2720 26.4525  18
  -5  -7   9 17.1585 17.9221   1
  -5  -7   9 8.08225 25.0120  18
   5  -7  -9 32.2995 22.3518  22
  -5  -7   8 306.479 36.2064   1
  -5  -7   8 271.099 45.3097  18
   5  -7  -8 322.714 41.2474  22
  -5  -7   7 20.1845 19.4774   1
  -5  -7   7 44.1105 28.3744  18
   5  -7  -7-3.74969 22.0172  22
  -5  -7   6 14.0198 20.2902   1
  -5  -7   6-10.2883 29.7792  18
   5  -7  -6 15.2908 23.0584  22
  -5  -7   5 3.58453 17.8853   1
  -5  -7   5 47.1996 32.0474  18
   5  -7  -5-3.87181 22.0914  22
  -5  -7   4 463.676 45.9645   1
  -5  -7   4 505.893 57.5002  18
   5  -7  -4 503.129 51.1147  22
   5  -7  -3 185.596 33.0405   7
  -5  -7   3 185.527 31.4643   1
  -5  -7   3 223.365 43.4910  18
  -5   7   2-15.9060 38.9100   4
   5  -7  -2 3.97119 20.1912   7
  -5  -7   2 9.65551 24.0875  18
  -5  -7   1 794.824 66.9834  18
  -5   7   1 853.466 93.1087   4
  -5   7   0 58.3809 45.4536   4
  -5   7  -1 492.727 78.6258   4
  -5   7  -2 1648.06 130.543   4
   5  -7   3 485.992 54.3162   1
  -5   7  -3 464.322 71.2003   4
   5  -7   4 250.966 41.0087   1
  -5   7  -4 287.199 61.4774   4
   5  -7   5 159.384 35.6019   1
  -5   7  -5 411.948 66.1137   4
   5  -7   6 203.134 34.8153   1
   5   7   6 250.945 53.6952  20
   5  -7   7 544.923 47.8877   1
   5   7   7 848.297 80.3673  20
   5  -7   8 4.93735 14.0865   1
  -5   7  -8 25.0635 26.4144   5
   5   7   8 10.5934 28.8572  20
   5   7   9 8.37102 23.8814  20
   5   7  10-2.79434 16.4056  19
  -5  -8   8 2.23855 14.8582  18
   5  -8  -8 19.3031 12.8520  22
  -5  -8   7 18.2098 17.4509  18
   5  -8  -7-6.09690 13.0402  22
  -5  -8   6 22.8969 20.0056  18
   5  -8  -6 22.3875 16.1045  22
  -5  -8   5 98.4803 24.8808  18
  -5   8   5 98.5868 33.1822   4
   5  -8  -5 121.466 22.4672  22
  -5  -8   4 9.00787 18.8128  18
  -5   8   4 5.01938 25.0436   4
   5  -8  -4-7.31871 16.1902  22
  -5  -8   3 88.6938 23.9661  18
  -5   8   3 64.5822 32.0674   4
   5  -8  -3 62.0844 20.0977   1
  -5   8   2 79.2337 35.0743   4
   5  -8  -2 94.9529 24.8467   1
  -5   8   1 87.3732 36.5046   4
   5  -8  -1 22.9826 21.3258   1
  -5   8   0 3380.48 159.659   4
   5  -8   0 3099.24 123.207   1
  -5   8  -1 919.997 81.5747   4
   5  -8   1 803.918 58.3992   1
  -5   8  -2 729.169 73.4686   4
   5  -8   2 648.136 51.4970   1
   5  -8   3 175.347 30.5895   1
  -5   8  -3 273.385 47.8949   4
   5   8   4 154.079 39.8797  20
   5  -8   4 100.425 23.7557   1
   5   8   5 281.910 43.7995  20
   5  -8   5 215.019 26.9168   1
   5   8   6 3.79267 22.5740  20
  -6   0  19-10.5596 18.2668  13
  -6   0  18 2731.77 117.090  13
  -6   0  18 2582.02 111.226  14
  -6   0  18 2757.94 114.942   9
  -6   0  17 31.8074 26.6790  13
  -6   0  17 17.5826 24.3329  14
  -6   0  17 4.44345 20.3958   9
  -6   0  17 13.5892 19.0988  15
  -6   0  16 751.909 68.7542  14
  -6   0  16 794.420 72.4530  13
  -6   0  16 765.633 60.2963  12
  -6   0  16 715.787 61.6422  15
  -6   0  16 822.028 71.8866   9
  -6   0  15 11.2842 28.6869  13
  -6   0  15-5.59741 28.4597   9
  -6   0  15-4.76352 22.8347  15
  -6   0  15-8.73592 24.1777  12
  -6   0  14 7697.18 266.029  14
  -6   0  14 7643.28 255.373  15
  -6   0  14 7736.59 250.986  12
  -6   0  14 8449.32 277.369  13
  -6   0  14 7860.01 267.199   9
  -6   0  13 14.0936 23.8864  12
  -6   0  13 19.6809 25.9269  15
  -6   0  13 10.8306 25.4129  14
  -6   0  13 5.59136 25.0723  13
  -6   0  13-11.7735 30.4802   3
  -6   0  12 116.430 34.8341   3
  -6   0  12 152.921 37.0810  14
  -6   0  12 99.0623 33.0654  15
  -6   0  12 135.389 34.0183  12
  -6   0  11-20.4793 24.0260   3
  -6   0  11 11.3948 17.4326  10
  -6   0  11-9.37580 25.1247  14
  -6   0  11 4.40522 23.6097  15
  -6   0  11-3.57100 15.6268  11
  -6   0  10 25539.9 610.954  10
  -6   0  10 25908.7 623.990  14
  -6   0  10 26493.9 622.606  15
  -6   0  10 23884.3 625.858   3
  -6   0  10 25355.5 605.632  11
  -6   0   9 4.05894 20.6378   3
  -6   0   9 6.56406 16.3759  10
  -6   0   9-3.69559 19.1352  14
  -6   0   9 8.07187 20.8974  16
  -6   0   9 3.60630 19.3283  15
  -6   0   9 22.2766 18.6842  11
  -6   0   8 2550.58 103.209  10
  -6   0   8 2412.88 103.423  14
  -6   0   8 2367.64 102.656  15
  -6   0   8 2389.52 107.131  16
  -6   0   8 2233.28 104.370   3
  -6   0   8 2400.48 99.8606  11
  -6   0   7-3.98660 19.5048  17
  -6   0   7 9.38503 17.0438   3
  -6   0   7 22.4883 17.1780  14
  -6   0   7-5.66463 17.7462  15
  -6   0   7 28.8453 20.8030  16
  -6   0   7 2.79361 16.6280  10
   6   0  -6 101222. 2158.53  21
  -6   0   6 106645. 2189.92   9
  -6   0   6 102080. 2201.59  10
  -6   0   6 100197. 2202.67   3
  -6   0   6 106200. 2199.19  14
  -6   0   5 15.4053 12.3102   9
  -6   0   5 23.5971 15.6620   3
   6   0  -5 8.42366 6.60855  21
  -6   0   4 20455.9 460.237   9
  -6   0   4 20926.4 471.546  15
  -6   0   4 20247.5 486.039  17
   6   0  -3 17.7335 8.87873  19
  -6   0   3 1.58750 10.9852  15
  -6   0   3 2.78983 6.29424   5
  -6   0   3 17.8206 10.8156  13
  -6   0   3 7.67050 10.4014  14
  -6   0   2 66614.3 1442.10  25
  -6   0   2 67474.2 1429.06  14
   6   0  -2 66616.9 1430.53  19
  -6   0   2 67514.5 1423.65  13
  -6   0   2 67569.9 1429.59  15
  -6   0   2 66732.8 1426.81   5
  -6   0   1 25.0536 9.47378  15
  -6   0   1-6.54470 11.2071   5
   6   0  -1 10.1421 10.5910  19
  -6   0   1-7.13164 11.5723  25
   6   0  -1-2.43669 7.15315   7
  -6   0   0 345.594 31.5150   5
   6   0   0 416.572 26.8916   7
  -6   0   0 411.909 21.3082  15
   6   0   0 397.080 31.3085  19
  -6   0   0 439.879 30.9338  25
   6   0   1 17.3425 10.3500   7
   6   0   1 6.88655 14.3834  20
  -6   0  -1 13.5452 10.7382  24
  -6   0  -1 6.24795 4.84804  12
  -6   0  -1-2.39715 15.5599   5
  -6   0  -2 67162.6 1443.30  24
  -6   0  -3-6.24212 13.0366  24
   6   0   3 5.50698 17.4610  19
  -6   0  -3 3.25333 17.7243   5
   6   0   4 52581.0 1148.07  19
  -6   0  -4 50480.5 1159.42   5
   6   0   5 3.37066 18.0650  19
  -6   0  -5-2.62330 18.5103  23
  -6   0  -5 16.7358 21.6634   5
  -6   0  -6 1070.83 64.6753  23
   6   0   6 1186.18 73.2573  19
  -6   0  -7 37.4835 30.9982   5
  -6   0  -7-23.6281 26.8326  23
   6   0   7 12.2747 22.9989  19
   6   0   8 1976.43 103.023  19
  -6   0  -8 1748.95 92.0415  23
  -6   0  -9 8.80388 20.6571  24
   6   0   9 3.19455 13.2621   8
   6   0   9-4.91390 24.5174  19
  -6   0  -9 4.27334 24.0207  23
   6   0  10 1236.94 88.1201  19
  -6   0 -10 1319.31 87.8556  23
  -6   0 -10 1431.41 91.9138  24
   6   0  11 5.09756 22.3070  19
  -6   0 -12 679.156 67.2832  24
   6   0  12 647.787 63.7538  19
  -6   0 -13-10.8870 24.4098  24
  -6   0 -14 1567.07 99.6858  24
   6   0  14 1565.90 95.1231   2
  -6   0 -15-13.2703 24.8642  24
   6   0  15 11.8551 18.5442   2
  -6   0 -16 835.712 60.5515  24
   6   0  16 749.956 51.9027   2
   6   0  17 15.4628 14.3412   9
  -6   1  19 239.037 29.9613  13
  -6   1  18 111.855 29.2281  13
  -6   1  18 100.481 20.7393  15
  -6   1  18 168.265 31.9140  14
  -6  -1  18 149.793 29.9280   9
  -6   1  17 217.081 40.2712  13
  -6  -1  17 198.081 37.7608  13
  -6   1  17 203.259 37.1567  14
  -6  -1  17 195.156 36.8379   9
  -6   1  17 164.468 30.8852  15
  -6   1  16 311.695 46.4621  14
  -6  -1  16 285.413 45.0328  14
  -6  -1  16 283.482 45.7380   9
  -6   1  16 226.469 40.1516   9
  -6  -1  16 274.300 44.8354  13
  -6   1  16 327.553 49.9241  13
  -6   1  16 246.730 36.4774  12
  -6   1  16 324.461 43.5595  15
  -6   1  15 3129.14 157.770   3
  -6  -1  15 3647.62 160.924  13
  -6   1  15 3285.88 147.859  15
  -6  -1  15 3677.39 164.081   9
  -6  -1  14 1159.13 83.6279  15
  -6  -1  14 1297.97 92.4842  14
  -6   1  14 1241.94 94.5039  14
  -6  -1  14 1284.26 94.2066   9
  -6   1  14 1229.72 87.3149  15
  -6   1  14 1203.14 83.5734  12
  -6  -1  14 1179.92 90.3812  13
  -6  -1  14 1010.17 77.4117  12
  -6   1  14 1270.40 98.6064   3
  -6  -1  13-10.8975 28.2120  14
  -6   1  13 16.5699 28.0827  14
  -6  -1  13 11.3520 25.4514   9
  -6  -1  13 19.3115 25.4399  15
  -6   1  13-5.19422 26.8943  15
  -6  -1  13-11.1068 27.1701  13
  -6  -1  13 4.56727 22.3453  12
  -6   1  13-6.13261 30.0037   3
  -6  -1  12 1895.22 103.549  15
  -6  -1  12 1787.08 106.354  14
  -6   1  12 1796.11 107.097  14
  -6  -1  12 1700.43 106.282   9
  -6   1  12 1889.83 95.9705  10
  -6   1  12 1785.33 104.860  15
  -6  -1  12 1807.25 109.494  13
  -6  -1  12 1796.37 99.5957  12
  -6   1  12 1637.13 84.4245  11
  -6   1  12 2041.80 117.572   3
  -6   1  11 59.0894 27.8034  15
  -6  -1  11 65.1571 28.2217  15
  -6   1  11 56.6270 28.8630  14
  -6  -1  11 42.8545 29.4940  14
  -6   1  11 23.0713 20.3004  10
  -6  -1  11 81.7653 32.6302  13
  -6   1  11 83.6946 23.8809  11
  -6  -1  11 46.2333 25.3829  12
  -6  -1  11 38.6541 25.0487   9
  -6  -1  10 4601.87 171.841  13
  -6  -1  10 4218.75 160.029  12
  -6  -1  10 4486.00 162.923  15
  -6   1  10 4376.57 165.530  15
  -6   1  10 4626.14 173.940  16
  -6   1  10 4219.07 172.662   3
  -6  -1  10 4595.11 159.313  10
  -6  -1  10 4404.71 166.344   9
  -6   1  10 4392.11 157.547  10
  -6   1  10 4367.98 164.532  14
  -6   1  10 4429.81 151.985  11
  -6  -1  10 4242.88 155.079  11
  -6  -1  10 4525.32 168.415  14
  -6  -1   9 14203.0 380.527  13
  -6  -1   9 14428.5 373.197  12
  -6  -1   9 14891.3 376.519  15
  -6   1   9 13997.5 375.479  15
  -6   1   9 14377.7 385.328  16
  -6  -1   9 14001.8 367.696  18
  -6   1   9 14091.0 384.410   3
  -6  -1   9 13817.9 375.553   9
  -6  -1   9 14552.7 369.604  10
  -6   1   9 14110.9 371.607  10
  -6   1   9 15025.5 379.721  14
  -6  -1   9 13896.5 367.823  11
  -6   1   9 14653.0 366.897  11
  -6  -1   9 13757.7 375.627  14
  -6   1   8 808.397 61.2452  16
  -6  -1   8 781.956 55.3036  15
  -6  -1   8 725.725 52.7817  18
  -6   1   8 785.178 58.6512   3
  -6   1   8 784.813 56.7552  14
  -6  -1   8 743.069 55.0995  12
  -6  -1   8 788.042 57.4308  13
  -6  -1   8 819.571 55.3887  10
  -6   1   8 797.742 56.8191  10
  -6  -1   8 760.362 54.8759   9
  -6  -1   8 739.755 48.8309   1
  -6  -1   8 755.071 53.4493  11
  -6  -1   8 733.029 56.0260  14
  -6  -1   7 11645.4 308.603   9
  -6  -1   7 12049.4 308.093  10
  -6   1   7 11619.3 314.590   3
  -6  -1   7 11783.0 327.401  17
  -6   1   7 12363.2 320.742  16
  -6  -1   7 11420.2 309.527  18
  -6  -1   7 12343.0 311.591  15
  -6  -1   7 12047.1 315.693  16
  -6   1   7 12108.0 310.518  14
  -6  -1   7 11567.8 309.248  12
  -6  -1   7 11803.9 310.435  13
   6  -1  -7 12478.0 284.601  21
  -6  -1   7 11613.9 297.606   1
  -6  -1   7 11543.3 307.402  11
  -6  -1   7 11604.0 311.386  14
  -6   1   6 8934.96 236.887   3
  -6  -1   6 8787.71 233.671  15
  -6   1   6 8784.30 230.132  14
  -6  -1   6 8658.48 231.661  12
  -6  -1   6 8520.14 230.902  13
   6  -1  -6 8829.45 211.886  21
  -6   1   6 8687.18 252.790  17
  -6  -1   6 8252.23 244.319  17
  -6  -1   6 8690.39 233.762  11
  -6  -1   6 8033.34 219.660   1
   6   1  -6 8146.08 191.843   8
  -6  -1   6 8674.77 233.975  14
  -6  -1   6 8720.91 230.992  10
  -6  -1   5 13890.5 333.213   9
  -6   1   5 13230.6 327.416  14
  -6  -1   5 13138.3 334.710  14
  -6  -1   5 13808.6 323.724   1
  -6   1   5 13659.6 334.381   3
  -6   1   5 13174.8 306.217   4
  -6  -1   5 13520.4 333.355  10
   6  -1  -5 14235.1 319.254  21
  -6   1   4 171.880 15.0049   9
  -6   1   4 173.692 28.6927  17
  -6  -1   4 195.600 27.8656  17
  -6  -1   4 184.194 27.0873  18
  -6  -1   4 177.686 22.2905   9
  -6   1   4 221.939 20.4535   4
  -6  -1   4 161.523 23.6995  16
  -6  -1   4 181.747 24.6893  15
  -6  -1   4 177.063 23.7467  12
  -6  -1   4 185.584 22.7161  13
  -6  -1   4 183.983 20.8423   1
   6   1  -4 211.411 13.6124  19
   6  -1  -4 185.250 19.7820  21
  -6  -1   3 65598.9 1392.77  15
  -6   1   3 66102.3 1384.38  14
  -6   1   3 67163.7 1409.27  17
   6   1  -3 63923.6 1377.84  19
  -6  -1   3 67285.9 1393.54  13
  -6  -1   3 65589.2 1391.59  12
   6   1  -3 63940.8 1361.38   7
  -6   1   3 66226.6 1387.71   4
   6   1  -3 62924.0 1369.16   4
  -6  -1   3 65580.3 1402.75  18
  -6   1   3 66040.5 1391.09   3
  -6  -1   2 40009.2 889.416  18
  -6  -1   2 40333.9 879.566  10
  -6   1   2 39672.7 882.897   4
  -6  -1   2 40729.1 871.114   1
  -6  -1   2 41026.6 879.251  15
  -6   1   2 40394.3 868.252  14
   6  -1  -2 40925.4 879.582  19
  -6   1   2 40850.3 882.222  25
   6  -1  -2 40019.0 876.002   6
  -6  -1   2 40119.8 876.736  12
   6  -1  -1 16.0481 12.1043  19
  -6  -1   1 21.1801 14.3621  18
  -6  -1   1 22.6151 10.0822  12
  -6  -1   1 26.5593 11.6229  15
  -6   1   1 40.7810 8.39355  14
   6  -1  -1 17.3737 11.7945   6
  -6   1   1 23.4805 11.7365  25
  -6  -1   1 20.0495 13.3204  25
  -6   1   1 18.5141 14.6673   4
  -6  -1   1 14.9611 7.34621   1
  -6   1   1 36.1615 6.16484  13
  -6   1   0 965.660 54.5744   4
   6  -1   0 977.064 51.1919   6
  -6  -1   0 1017.79 41.8296  10
  -6   1   0 1005.46 36.5255  15
  -6  -1   0 977.070 50.0083  25
  -6  -1  -1 49685.3 1064.65  25
  -6  -1  -1 50882.2 1054.23  24
   6   1   1 49791.4 1080.39  20
  -6  -1  -1 48159.9 1040.97  10
  -6  -1  -1 49510.7 1055.18  23
  -6   1  -1 47896.2 1029.22  15
   6  -1   1 49808.9 1072.87   6
   6  -1   1 49438.8 1062.94   7
  -6  -1  -2 7040.15 182.741  23
  -6   1  -2 7232.68 192.900  24
   6   1   2 7412.79 209.070  20
  -6  -1  -2 6657.75 160.071  10
   6  -1   2 7133.60 198.790   6
   6  -1   2 6966.55 188.881   7
   6  -1   2 7120.92 198.067  19
  -6  -1  -2 7070.87 188.022  25
   6  -1   3 4167.72 141.566   6
   6  -1   3 4223.41 139.212  19
   6  -1   4 3247.14 121.967  19
  -6   1  -4 3431.77 117.848  24
  -6  -1  -4 3249.07 110.901  23
   6  -1   4 3350.48 125.878   6
   6   1   4 3214.23 133.569  20
   6  -1   5 2381.42 107.814   6
   6   1   5 2244.63 94.7979   8
  -6   1  -5 2526.16 121.449   5
   6  -1   5 2285.25 102.230  19
  -6  -1  -5 2420.04 94.2056  23
  -6   1  -5 2417.67 98.0403  24
   6   1   5 2493.16 119.195  20
   6  -1   6 47911.3 1056.75   6
  -6   1  -6 43123.5 1071.16   5
  -6  -1  -6 45627.6 1030.72  23
   6   1   6 46493.3 1030.87   8
   6   1   6 47956.0 1076.28  20
   6  -1   6 47347.5 1048.55  19
  -6   1  -6 45061.7 1035.21  24
  -6   1  -7 3915.10 176.685   5
  -6  -1  -7 4245.26 150.338  23
   6   1   7 4269.23 179.919  20
  -6   1  -7 3979.57 148.979  24
   6  -1   7 4247.50 156.630  19
   6   1   7 4046.81 160.369  19
  -6  -1  -8 559.578 53.2939  23
   6   1   8 580.891 57.6193  19
   6  -1   8 710.244 60.0079  19
   6   1   8 575.523 49.3532   8
  -6   1  -8 606.757 55.0749  24
  -6   1  -8 647.649 70.0869   5
  -6  -1  -9 17395.1 462.706  23
   6   1   9 17977.6 479.941  19
   6  -1   9 18646.1 474.119  19
   6   1   9 17715.7 452.162   8
  -6   1  -9 17983.5 468.863  24
  -6   1  -9 17727.6 510.889   5
   6   1  10 7638.36 258.681  19
   6  -1  10 7743.27 249.957  19
  -6  -1 -10 7562.83 249.688  23
  -6   1 -10 7575.36 251.417  24
  -6  -1 -11 131.908 36.7081  23
  -6   1 -11 294.882 49.3215  24
   6   1  11 194.684 42.7056  19
   6  -1  11 207.452 39.0877  19
   6   1  12 1292.03 93.6863  19
  -6  -1 -12 1318.26 93.0811  24
  -6   1 -12 1167.64 87.1757  24
  -6  -1 -12 1246.14 88.8769  23
   6   1  13 885.841 71.6324   2
   6   1  13 1015.30 77.9652  19
  -6   1 -13 892.299 75.7508  24
  -6  -1 -13 865.148 74.2550  24
  -6  -1 -14 989.278 78.0667  24
  -6   1 -14 913.263 75.6091  24
   6  -1  14 905.448 74.4304   2
   6  -1  15 279.460 38.8436   9
  -6  -1 -15 196.988 37.2962  24
   6  -1  15 196.153 34.4661   2
   6  -1  16 36.4758 17.3933   9
   6  -1  16 48.8327 22.0929   2
  -6  -1 -16 72.3813 23.8693  24
  -6  -1 -17 34.4272 17.1987  24
  -6   2  19 908.794 50.8107  13
  -6   2  18 750.573 55.2096  14
  -6   2  18 751.108 44.8561  15
  -6   2  18 787.112 57.6595  13
  -6   2  17 1196.81 77.9071  14
  -6   2  17 1163.15 79.6651  13
  -6   2  17 1178.55 70.4652  15
  -6   2  16 35.9860 24.1558  12
  -6   2  16 32.3774 29.4117   3
  -6   2  16 38.1666 22.3628  15
  -6  -2  16 86.5689 29.9093   9
  -6   2  16 24.6980 27.7792  14
  -6   2  15 2067.51 119.758  14
  -6   2  15 2148.82 127.259   3
  -6  -2  14 649.684 67.1717  13
  -6  -2  14 696.633 72.0861   9
  -6   2  14 563.848 64.0393  15
  -6   2  13 3446.68 156.112  15
  -6  -2  13 3329.12 159.535   9
  -6   2  13 3546.89 167.973   3
  -6  -2  13 3447.40 158.918  13
  -6   2  13 3680.43 164.190  14
  -6  -2  13 3292.95 155.422  14
  -6   2  12 5.35297 26.7080  14
  -6  -2  12 21.1197 26.8454  14
  -6  -2  12 11.3179 25.3749   9
  -6   2  12-6.09185 27.9589   3
  -6   2  12-15.4731 19.6679  10
  -6  -2  12-16.2647 25.4418  13
  -6   2  12 15.4238 26.1404  15
  -6  -2  12 23.5128 22.0678  15
  -6  -2  11 2982.20 140.924   9
  -6  -2  11 2860.08 137.194  13
  -6   2  11 3021.46 138.418  15
  -6  -2  11 2946.97 125.011   1
  -6   2  11 3005.95 140.063  14
  -6  -2  11 3104.54 134.420  15
  -6  -2  11 2774.63 135.497  14
  -6   2  11 2879.55 124.064  10
  -6   2  11 2903.76 143.135   3
  -6  -2  11 3132.06 134.273  12
  -6  -2  11 2749.37 128.172  18
   6  -2 -11 2902.39 115.111  22
  -6  -2  10 2013.52 108.687   9
  -6  -2  10 2029.29 107.629  13
  -6   2  10 1970.55 105.251  16
  -6  -2  10 2049.92 97.0199   1
  -6   2  10 2206.68 112.894  14
  -6  -2  10 2091.42 105.187  15
  -6  -2  10 1890.29 105.012  14
  -6   2  10 2066.42 101.129  10
  -6  -2  10 2012.18 102.910  18
  -6   2  10 2008.49 109.898   3
  -6   2  10 1845.81 89.4125  11
  -6  -2  10 2011.10 102.269  12
   6  -2 -10 2061.63 89.7062  22
  -6   2   9 3201.07 133.282  14
  -6  -2   9 3006.77 129.152  15
  -6  -2   9 2845.37 117.677   1
  -6   2   9 3172.70 127.173  10
  -6  -2   9 3321.23 134.052  18
  -6  -2   9 3142.61 128.317  12
  -6  -2   9 2923.58 130.910  13
  -6   2   9 3174.89 134.354  16
  -6   2   9 3076.45 136.096   3
  -6  -2   9 3085.60 133.394   9
  -6  -2   9 3088.10 133.186  14
  -6  -2   8 3014.37 127.702   9
  -6   2   8 2852.37 124.764   3
  -6   2   8 2890.16 124.939  16
  -6  -2   8 3138.68 124.826  15
  -6  -2   8 3058.80 116.401   1
  -6  -2   8 3007.41 120.116  11
  -6  -2   8 3107.57 127.721  14
  -6  -2   8 3205.04 128.019  13
  -6  -2   8 3021.67 121.975  12
  -6  -2   8 3095.88 126.734  18
   6  -2  -8 3203.29 109.634  21
  -6  -2   7 108.337 25.5493  13
  -6  -2   7 147.123 31.6845  18
  -6  -2   7 90.6596 27.3697  17
  -6   2   7 105.370 26.4671  16
  -6  -2   7 139.069 28.9227  15
  -6   2   7 94.3702 23.6637   3
  -6  -2   7 98.0736 26.2448  11
  -6  -2   7 134.131 27.9023  12
  -6  -2   7 105.399 26.9204  14
   6  -2  -7 115.925 20.4214  21
  -6  -2   7 121.064 24.2363   1
  -6  -2   7 84.3193 25.3668   9
  -6  -2   6 22844.9 555.472  18
  -6   2   6 23006.7 547.279   3
  -6  -2   6 23991.3 554.452   9
  -6  -2   6 22726.0 548.070  15
   6   2  -6 22289.5 516.729   6
   6  -2  -6 24654.7 535.276  21
  -6  -2   6 23303.9 551.251  13
  -6  -2   6 23604.4 546.802  12
  -6  -2   6 22784.8 543.821  11
  -6  -2   6 21971.1 535.630   1
  -6  -2   6 23204.1 559.398  17
  -6  -2   6 24105.2 545.666  10
  -6  -2   5 4383.11 148.718  18
  -6   2   5 4316.30 137.784   3
  -6  -2   5 4137.09 139.699  15
   6  -2  -5 4480.41 134.238  21
  -6  -2   5 4169.13 141.264  13
  -6  -2   5 4304.72 138.963  12
  -6  -2   5 4407.39 138.790  10
  -6  -2   5 4460.03 140.360  11
  -6  -2   5 4332.33 133.610   1
  -6  -2   4 12537.0 325.601  15
   6  -2  -4 14339.7 325.852  21
  -6  -2   4 12952.7 317.131   1
  -6   2   4 13368.9 341.326  17
   6   2  -4 12686.9 302.729   8
  -6  -2   4 13031.3 320.739  16
  -6  -2   4 13649.4 324.494  10
  -6  -2   4 13259.5 337.461  18
  -6  -2   3 42498.9 926.264   1
  -6  -2   3 42889.5 932.174  10
  -6  -2   3 41784.5 927.445  16
   6   2  -3 41912.6 921.435   8
   6  -2  -3 43420.3 936.348  21
  -6   2   3 42610.5 948.228  17
  -6   2   3 43013.0 926.406   3
  -6  -2   2 8731.62 218.408  11
  -6   2   2 8590.16 211.318  25
  -6   2   2 8773.55 226.168  17
   6   2  -2 7950.11 210.170   8
  -6  -2   2 8140.18 206.861  16
  -6   2   2 8467.10 204.541   3
  -6   2   1 677.514 29.3570  14
  -6  -2   1 768.667 36.2958   1
  -6   2   1 814.972 41.6961  25
  -6  -2   1 691.033 34.0897  16
  -6   2   1 753.154 43.6680  17
  -6  -2   1 717.170 39.8749  11
  -6  -2   1 800.419 48.9564  18
   6  -2  -1 795.478 45.8818  19
   6   2  -1 730.436 41.7423   8
   6  -2   0 11930.0 294.384  19
  -6   2   0 11447.7 308.434   4
  -6  -2   0 11737.5 290.961  18
  -6  -2   0 12005.3 268.475   1
   6   2   0 11421.9 287.263   8
  -6  -2   0 12007.7 272.726  23
  -6  -2   0 11092.0 264.348  16
  -6  -2   0 11436.8 267.172  24
  -6  -2   0 12079.3 277.576  11
   6  -2   1 4281.85 141.224   6
  -6  -2  -1 4168.05 115.457  11
  -6  -2  -1 4381.91 133.616  25
  -6  -2  -1 4298.82 129.600  18
  -6  -2  -1 4305.52 121.731  23
   6  -2   1 4403.53 138.283  19
  -6   2  -1 4126.75 149.945   4
  -6  -2  -1 4439.18 108.436   1
   6   2   1 4205.46 132.322   8
  -6  -2  -2 4234.90 124.303  23
   6  -2   2 4435.94 140.216  19
  -6  -2  -2 4100.14 106.200  11
  -6  -2  -2 4009.98 128.196  25
   6   2   2 3937.21 131.275   8
   6  -2   2 4213.43 142.461   6
   6  -2   2 4190.47 133.988   7
  -6   2  -2 4037.27 151.727   4
   6  -2   3 17223.2 419.657  19
   6   2   3 16793.5 410.576   8
   6  -2   3 17088.8 426.265   6
   6  -2   3 17335.8 414.626   7
  -6   2  -3 15998.7 439.282   4
   6   2   4 1064.95 78.2558  20
   6   2   4 1115.35 62.2607   8
   6  -2   4 1103.34 65.6584  19
  -6  -2  -4 1076.93 58.1432  23
  -6   2  -4 1017.58 76.2245   4
   6  -2   4 979.643 66.9531   6
   6  -2   4 1070.86 63.1526   7
   6   2   5 4074.62 174.909  20
  -6  -2  -5 4501.46 142.818  25
   6   2   5 4125.73 147.537   8
  -6  -2  -5 4561.82 147.264  23
  -6   2  -5 4552.86 156.258  24
   6  -2   5 4802.85 159.842  19
   6  -2   5 4568.76 165.972   6
  -6  -2  -6 12861.5 335.273  23
  -6   2  -6 13104.7 346.148  24
   6   2   6 12434.0 376.920  20
  -6  -2  -6 12611.4 324.424  25
   6  -2   6 12688.6 344.773  19
  -6   2  -7 14756.7 450.991   5
   6   2   7 15843.8 406.246   8
  -6  -2  -7 15707.7 403.096  23
  -6   2  -7 16017.8 412.456  24
   6   2   7 15737.7 450.724  20
   6  -2   7 15583.4 409.082  19
  -6  -2  -7 15022.7 386.006  25
  -6  -2  -8 979.282 62.7369  25
  -6  -2  -8 1055.39 72.7058  23
  -6   2  -8 1191.10 79.0845  24
   6   2   8 1086.89 94.2163  20
   6  -2   8 1034.89 74.1048  19
  -6   2  -8 1140.89 96.3285   5
  -6  -2  -9 861.509 59.2558  25
   6   2   9 830.751 87.1656  20
   6   2   9 915.624 80.4372  19
  -6   2  -9 832.817 88.4162   5
  -6   2  -9 981.439 75.9143  24
  -6  -2  -9 900.482 69.4567  23
   6  -2   9 977.696 71.2398  19
  -6   2 -10 410.819 66.8191   5
  -6   2 -10 478.789 56.8377  24
  -6  -2 -10 496.110 55.9993  23
   6  -2  10 475.697 52.2926  19
   6   2  10 432.126 57.6636  19
  -6   2 -11 5.38185 25.2580  24
  -6  -2 -11 10.1621 25.3539  23
  -6   2 -11-7.94080 32.9675   5
   6   2  11 52.8931 30.9702  19
   6  -2  11 26.0960 20.4133  19
  -6  -2 -12 1348.34 92.2073  23
  -6   2 -12 1370.47 93.7763  24
   6  -2  13 512.612 60.0357   2
   6   2  13 463.044 56.1303  19
  -6  -2 -14 1376.62 87.2575  24
   6  -2  14 1287.11 88.5932   2
  -6  -2 -15 69.8780 26.1155  24
   6  -2  15 128.876 31.5868   2
  -6  -2 -16 135.380 27.4370  24
   6  -2  16 128.884 25.4496   2
  -6   2 -17-1.77687 10.8579  25
  -6  -2 -17 2.09276 12.6233  24
  -6   3  18 5.13228 15.4790  13
  -6   3  18 5.15610 14.7096  14
  -6   3  17 170.512 32.9254  13
  -6   3  17 200.809 33.6641  14
  -6   3  17 155.948 27.6198  15
  -6   3  16 980.963 76.7846   3
  -6   3  16 905.143 59.1023  12
  -6   3  16 1054.65 76.6233  14
  -6   3  16 892.254 66.3354  15
  -6   3  15 3784.24 163.372  14
  -6   3  15 3677.77 165.928   3
  -6   3  15 4002.47 161.055  15
  -6   3  14 146.770 41.5644   3
  -6   3  14 138.885 41.8601  14
  -6  -3  13 375.847 56.7678   9
  -6   3  13 344.375 53.4753  15
  -6   3  12 1573.66 107.487   3
  -6  -3  12 1495.83 96.4687  18
  -6  -3  12 1479.48 106.041   9
   6  -3 -12 1513.11 85.3385  22
  -6   3  12 1563.18 103.037  15
  -6   3  12 1541.80 103.396  14
  -6  -3  12 1318.10 85.8321   1
  -6   3  11 2750.71 140.248   3
  -6  -3  11 2476.02 118.334   1
  -6  -3  11 2808.32 135.298  18
  -6  -3  11 2854.62 143.046   9
   6  -3 -11 2603.51 116.534  22
  -6   3  11 2889.81 139.161  14
  -6   3  10 26.6628 24.4849   3
  -6   3  10 53.3804 23.4394  10
   6  -3 -10 29.2531 22.3565  22
  -6  -3  10 40.9342 24.0434   1
  -6  -3  10 54.3206 32.3396   9
  -6  -3  10 5.16660 29.9176  18
  -6   3  10 31.9942 22.3734  16
  -6   3   9 267.086 40.8448  16
  -6  -3   9 237.905 37.2563   1
  -6  -3   9 327.566 49.4159   9
  -6   3   9 274.802 43.1220   3
  -6  -3   9 355.693 50.8119  18
   6  -3  -8 1840.71 86.4145  21
  -6   3   8 1740.48 94.6078  16
  -6  -3   8 1568.48 84.6092   1
  -6  -3   8 1846.50 104.335  18
  -6  -3   7 114.365 26.6906   1
  -6   3   7 120.594 29.1100  16
  -6  -3   7 76.5140 30.9419  18
  -6  -3   6 19133.1 488.211  18
  -6  -3   6 19116.7 462.453   1
   6  -3  -6 19148.6 463.579  21
  -6  -3   6 18682.6 473.397  17
  -6  -3   5 3290.44 125.917  17
  -6  -3   5 3318.41 136.133  18
   6  -3  -5 3367.62 123.145  21
  -6  -3   5 3429.80 119.981   1
   6  -3  -4 631.429 47.3287  21
  -6  -3   4 620.484 44.7728   1
  -6   3   4 635.673 42.8100   3
   6  -3  -3 42328.7 933.770  21
  -6  -3   3 41079.9 919.288   1
   6  -3  -2 25573.8 580.847  21
  -6  -3   2 23756.5 586.642  18
  -6  -3   2 25022.1 565.272   1
  -6   3   1 14538.3 343.297  25
   6  -3  -1 14677.0 366.429  21
  -6  -3   1 14281.1 370.705  18
  -6  -3   1 14992.4 347.440   1
  -6  -3   0 9820.24 263.031  18
  -6  -3   0 9717.22 242.027  22
  -6   3   0 9513.62 287.439   4
   6   3   0 9539.71 259.423   8
   6  -3   0 10240.0 263.118  21
  -6  -3  -1 26385.5 595.437  23
   6   3   1 26631.2 619.632   8
  -6   3  -1 27328.4 657.404   4
  -6  -3  -2 9416.09 242.878  22
  -6   3  -2 9304.49 289.065   4
   6  -3   2 9342.05 258.078   7
   6   3   2 8902.30 254.254   8
  -6  -3  -3-2.62394 16.4407  22
   6  -3   3 32.6999 17.8156   7
  -6   3  -3-10.4426 24.5024   4
  -6   3  -4 362.957 56.2471   4
  -6  -3  -4 340.322 35.5662  22
   6  -3   4 332.364 39.2147   7
   6  -3   4 381.809 41.6641  19
  -6   3  -5 1214.92 95.1278   4
   6  -3   5 1437.11 81.0783  19
  -6  -3  -5 1386.84 75.9357  22
  -6  -3  -6 10.7765 20.4992  23
   6  -3   6 40.1965 22.9378  19
   6   3   6 66.6605 41.7676  20
  -6  -3  -6 3.62298 18.4250  22
   6  -3   7 76.1240 27.2184  19
  -6  -3  -7 95.2620 28.0872  23
   6  -3   7 115.371 24.3096   1
   6   3   7 135.381 43.5924  20
   6   3   8 2029.53 139.821  20
  -6   3  -8 2245.58 146.467   5
  -6  -3  -8 2025.97 105.582  23
  -6   3  -9 8083.48 310.937   5
  -6  -3  -9 8096.35 263.135  23
   6   3  10 651.175 83.8674  20
  -6  -3 -10 720.624 64.8110  23
  -6   3 -10 545.528 77.6041   5
  -6  -3 -11 19.7802 25.1461  23
   6   3  12 989.743 81.7609  19
   6  -3  12 1018.37 80.8341   2
   6  -3  13 453.956 56.0401   2
  -6  -3 -13 599.677 60.6692  23
   6   3  13 626.880 62.2624  19
  -6  -3 -14 613.435 55.1124  24
   6  -3  14 502.697 52.0080   2
  -6  -3 -14 673.227 57.7991  23
  -6  -3 -15 348.750 39.2870  24
   6  -3  15 280.940 35.8393   2
  -6  -3 -16 20.6651 14.3927  24
  -6   4  17 283.878 31.6042  13
  -6   4  17 203.461 29.0302  14
  -6   4  17 205.149 24.7395  15
   6  -4 -16 7.14389 13.9813  23
  -6   4  16 3.59560 23.3381  14
  -6   4  16 11.0939 19.1475   3
  -6   4  16 6.14724 19.7222  15
  -6   4  15 812.853 68.2302   3
  -6   4  15 935.491 69.6620  15
  -6   4  15 938.274 71.2487  14
   6  -4 -14 1313.09 73.3700  22
  -6   4  14 1410.40 95.0090   3
  -6   4  14 1479.49 92.7088  15
  -6   4  14 1519.93 95.7831  14
  -6  -4  13 18.5787 28.0224  18
   6  -4 -13 45.0400 22.6474  22
  -6   4  13 28.5411 29.5616   3
  -6   4  13 10.7338 29.7129  14
   6  -4 -12 635.055 58.3512  22
  -6  -4  12 615.680 65.1385  18
  -6  -4  11 3128.44 136.471   1
  -6  -4  11 3008.43 149.811  18
   6  -4 -11 2990.92 132.983  22
  -6   4  11 3252.97 152.558  14
  -6   4  11 3034.44 149.157   3
  -6  -4  10 27.0116 23.3181   1
  -6  -4  10 70.8363 39.1803  18
  -6   4  10 32.6463 26.0898   3
   6  -4 -10 17.0125 23.1795  22
  -6  -4   9 2322.73 131.157  18
  -6   4   9 2093.15 113.462   3
  -6  -4   9 1936.22 104.184   1
  -6  -4   8 121.342 30.7229   1
  -6  -4   8 92.2329 36.6261  18
  -6  -4   7 538.935 52.2919   1
  -6   4   7 506.302 50.0736  16
  -6  -4   7 536.704 64.2965  18
   6  -4  -7 515.909 51.6640  21
  -6  -4   6 420.322 46.9854   1
   6  -4  -6 579.394 53.2939  21
  -6  -4   5 9772.60 278.170   1
   6   4  -5 9784.93 290.187   6
   6  -4  -5 10163.3 284.338  21
   6  -4  -4 2659.26 116.367  21
  -6  -4   4 2862.68 114.004   1
   6  -4  -3 1455.76 81.1829  21
  -6  -4   3 1579.44 77.5144   1
   6  -4  -2 1500.03 81.2548  21
  -6  -4   2 1486.95 73.0288   1
   6  -4  -1 3204.77 125.020  21
  -6  -4   1 2949.07 107.746   1
   6  -4   0 12071.5 317.382  21
  -6  -4   0 11313.9 287.586   1
  -6  -4   0 11392.7 314.107  18
  -6  -4  -1 3795.27 137.750  18
   6  -4   1 3780.96 144.666   7
  -6  -4  -1 3658.68 124.729  22
  -6   4  -1 3953.48 173.502   4
   6  -4   1 3829.69 140.241  21
  -6   4  -2 138.614 43.7621   4
   6  -4   2 176.573 32.7528   7
  -6  -4  -2 237.243 31.3788  22
   6  -4   2 158.954 30.3745  21
  -6  -4  -3 3507.51 127.189  22
   6  -4   3 3576.11 141.719   7
   6  -4   3 3489.29 135.141  21
  -6   4  -3 3163.94 167.106   4
  -6   4  -4 325.087 56.5166   4
  -6  -4  -4 309.751 38.0941  22
   6  -4   4 284.370 37.9981  21
   6  -4   4 218.638 37.9262   7
   6  -4   5 1315.49 77.4658  21
  -6  -4  -5 1275.18 78.0920  22
  -6   4  -5 1320.73 109.272   4
   6  -4   6 905.800 64.3914  21
  -6  -4  -6 735.931 59.9348  23
  -6   4  -6 818.375 88.9796   4
  -6  -4  -6 877.803 65.6213  22
   6   4   7 8248.30 314.990  20
   6  -4   7 8037.50 248.621   1
  -6  -4  -7 8440.13 258.308  22
   6  -4   7 8214.39 245.821  21
  -6  -4  -7 8250.78 254.913  23
  -6  -4  -8 89.5206 30.7395  23
   6   4   8 168.068 56.4162  20
  -6   4  -9 1579.98 125.710   5
  -6  -4  -9 1689.62 98.1506  23
   6   4   9 1694.52 131.188  20
  -6  -4 -10 51.4105 25.4939  23
   6   4  10 88.8912 44.0439  20
   6   4  11 139.021 39.7840  19
   6  -4  11 140.488 33.9797   2
  -6   4 -11 145.132 45.0042   5
   6   4  12 2665.88 132.446  19
   6  -4  12 2527.96 120.836   2
  -6  -4 -12 2710.86 121.750  23
  -6   4 -12 2546.09 141.662   5
  -6  -4 -13 262.667 39.0078  23
  -6  -4 -13 290.238 38.0230  24
   6   4  13 341.550 44.7319  19
   6  -4  13 345.910 42.2717   2
  -6  -4 -14 31.3726 19.1325  24
  -6  -4 -14-3.03729 18.7966  23
   6  -4  14-6.03059 16.1606   2
  -6  -4 -15 1659.68 69.3811  24
  -6   5  16 476.228 33.6099  15
  -6   5  15 11.3527 15.4669   3
  -6   5  15 12.2455 19.6466  14
  -6   5  15 23.5069 14.2201  12
  -6   5  15 23.2777 19.7291  15
  -6   5  14 679.321 56.6845   3
   6  -5 -14 718.145 49.4447  22
  -6   5  14 794.677 61.3800  15
  -6   5  14 856.992 64.6123  14
   6  -5 -13 522.898 47.7132  22
  -6   5  13 401.153 46.9769   3
  -6  -5  13 551.749 53.5304  18
  -6   5  13 508.100 56.1564  15
  -6   5  13 649.399 60.2038  14
  -6   5  12 1563.95 96.8334   3
  -6   5  12 1841.41 104.169  14
  -6  -5  12 1638.86 99.5742  18
   6  -5 -12 1696.01 92.1935  22
  -6  -5  12 1754.09 92.6736   1
  -6   5  11 90.2066 32.5837  14
  -6   5  11 64.1352 28.6231   3
  -6  -5  11 134.838 33.5505   1
  -6   5  10 574.378 58.9802   3
   6  -5 -10 500.030 57.0853  22
  -6  -5  10 600.568 68.9949  18
   6  -5  -9 343.227 47.9592  22
  -6  -5   9 358.303 58.4924  18
  -6  -5   9 360.951 48.0921   1
  -6  -5   8 4123.60 162.871   1
  -6  -5   8 4192.14 189.711  18
  -6  -5   7 409.632 62.8601  18
  -6  -5   7 409.439 49.6202   1
  -6  -5   6 1165.85 95.4711  18
   6  -5  -6 1091.89 79.2159  21
  -6  -5   6 1094.27 75.9638   1
   6   5  -5 76.5943 30.3388   6
   6  -5  -5 73.7692 26.7530  21
  -6  -5   5 116.850 29.5034   1
   6  -5  -4 441.436 49.3750  21
   6   5  -4 338.431 49.2045   6
  -6  -5   4 337.636 41.0085   1
  -6  -5   3 91.9304 25.4970   1
   6  -5  -3 65.3165 27.3331  21
   6  -5  -2 1029.24 72.9165  21
  -6  -5   2 966.880 63.7138   1
  -6  -5   1 751.364 67.2920  18
  -6  -5   1 740.222 54.2768   1
   6  -5  -1 807.196 64.0759  21
   6  -5   0 25.2883 24.0533  21
   6  -5   0 17.7481 24.5657   7
  -6  -5   0 35.0776 23.5057  18
  -6   5   0 21.8276 32.6296   4
  -6  -5  -1 1538.81 89.3809  18
  -6   5  -1 1666.85 123.243   4
   6  -5   1 1780.21 98.2478   7
   6  -5   1 1787.69 96.3068  21
   6  -5   2 175.614 32.3975  21
  -6  -5  -2 183.223 31.2283  22
  -6   5  -2 212.106 52.2475   4
   6  -5   2 111.670 33.1761   7
   6  -5   3 1636.44 96.8433   7
   6  -5   3 1529.45 88.5792  21
  -6   5  -3 1676.89 126.941   4
  -6  -5  -3 1531.87 83.7865  22
   6  -5   4 602.816 59.9739   7
  -6   5  -4 548.873 78.2488   4
   6  -5   4 563.127 53.7444  21
  -6  -5  -4 599.648 53.1116  22
  -6   5  -5 473.756 79.7676   4
   6  -5   5 498.886 50.5245  21
  -6  -5  -5 575.942 51.4373  23
  -6  -5  -5 582.697 55.9089  22
  -6   5  -6 50.6640 43.7207   4
   6  -5   6-4.69900 21.5664   1
  -6  -5  -6-4.29589 20.1594  22
  -6  -5  -6-7.86628 23.4100  23
  -6  -5  -7 691.839 60.1167  23
   6  -5   7 618.976 61.6047   1
  -6  -5  -8 12.5552 21.2794  23
   6   5   8 8.46991 37.9798  20
   6  -5   8 3.91838 23.3227   1
  -6   5  -9 560.757 75.0402   5
   6   5  10-14.3355 33.6363  20
  -6   5 -10-6.97571 29.7526   5
  -6  -5 -10 7.81817 21.9731  23
  -6   5 -11 46.9738 33.0052   5
   6   5  11-10.2989 26.6626  19
  -6  -5 -11-10.7627 18.2407  23
   6   5  12 1239.62 79.3012  19
  -6  -5 -12 1139.64 67.6636  23
  -6  -5 -13 73.1802 20.8615  23
  -6   6  14 663.715 44.8507  15
   6  -6 -13 138.845 24.4802  22
  -6   6  13 188.718 31.6293  15
   6  -6 -12 2009.62 90.3465  22
  -6  -6  12 1914.06 85.4820   1
  -6  -6  12 1810.90 92.4295  18
  -6   6  12 2002.39 99.1352  15
   6  -6 -11 172.681 34.1867  22
  -6   6  11 264.610 38.1021  14
  -6  -6  11 172.831 39.1878  18
  -6  -6  11 175.087 31.1857   1
  -6  -6  10 2942.98 138.756  18
   6  -6 -10 2993.39 127.515  22
  -6   6  10 2795.11 124.445  14
  -6  -6  10 2805.78 119.858   1
  -6  -6   9 505.639 50.6833   1
  -6  -6   9 463.762 60.7718  18
   6  -6  -9 488.349 53.1683  22
  -6  -6   8-8.28835 23.9907   1
  -6  -6   7 211.372 37.2300   1
  -6  -6   7 202.842 47.9188  18
   6  -6  -7 184.454 37.3242  22
  -6  -6   6 1801.65 118.151  18
   6   6  -5 12.1879 25.3026   6
  -6  -6   5 36.7097 29.3324  18
  -6  -6   4 71.3876 35.5042  18
   6   6  -4 176.017 40.4285   6
   6  -6  -4 112.304 34.5520  21
  -6  -6   4 147.599 33.6667   1
  -6  -6   3 962.072 69.3826   1
   6   6  -3 919.021 87.6386   6
  -6  -6   3 1102.27 87.7471  18
  -6  -6   2 1049.38 69.4650   1
  -6  -6   2 1082.65 85.8120  18
   6   6  -2 1065.61 95.0007   6
  -6  -6   1 1822.41 107.524  18
   6  -6  -1 1888.21 104.583   7
  -6   6   1 1807.69 136.052   4
  -6  -6   0 3534.07 151.871  18
   6  -6   0 3817.22 157.038   7
  -6   6   0 4006.46 208.180   4
   6  -6   1 2745.32 129.451   7
  -6   6  -1 2779.36 172.605   4
   6  -6   2 813.442 69.6660   7
  -6   6  -2 632.644 85.1552   4
   6  -6   2 703.027 63.0825  21
   6  -6   3 3280.06 141.828   7
   6  -6   3 3208.06 136.161  21
   6  -6   4 381.861 44.6345  21
   6  -6   5 3432.55 150.618   1
  -6   6  -5 3667.71 194.045   4
   6  -6   6-9.00373 28.2068   1
   6   6   7 1197.08 108.310  20
   6  -6   7 993.983 70.3313   1
   6   6   8 58.0200 43.7618  20
   6  -6   8 46.3764 24.4998   1
  -6   6  -8 86.8646 43.1005   5
  -6   6  -9 37.0296 34.1929   5
   6   6   9 126.533 43.3591  20
  -6   6 -10 597.086 62.4184   5
   6   6  10 681.738 68.8286  20
   6   6  11 31.3709 22.3750  19
  -6   7  12 979.323 50.4504  15
  -6  -7  11 753.927 49.5074  18
   6  -7 -11 623.102 43.1097  22
  -6   7  11 759.298 50.6020  15
   6  -7 -10 2825.17 105.739  22
  -6  -7  10 2730.33 111.877  18
  -6  -7  10 2753.45 99.0090   1
  -6  -7   9 167.268 26.2061   1
  -6  -7   9 79.1382 29.3806  18
   6  -7  -9 111.570 28.4017  22
   6  -7  -8 184.141 33.0178  22
  -6  -7   8 128.703 25.6398   1
  -6  -7   8 170.798 39.5459  18
   6  -7  -7 14.4061 23.3773  22
  -6  -7   7 4.60996 26.3035  18
  -6  -7   7 12.4755 19.3027   1
   6  -7  -6 77.3880 27.2733  22
  -6   7   6 35.6620 29.7005   4
  -6  -7   6 81.1232 24.4438   1
   6  -7  -5 79.3205 28.9047  22
  -6  -7   5 68.2980 23.4329   1
  -6   7   5 65.2317 36.1379   4
  -6  -7   5 73.6590 32.9752  18
  -6   7   4 309.247 57.6170   4
   6  -7  -4 339.384 43.5953   7
  -6  -7   4 433.280 52.5038  18
  -6   7   3 37.1690 35.6392   4
   6  -7  -3 36.4177 22.4046   7
  -6  -7   3 9.43303 24.8592  18
  -6   7   2 440.186 68.2700   4
   6  -7  -2 462.065 49.6252   7
  -6  -7   2 474.742 52.2634  18
  -6   7   1-7.96996 38.9932   4
   6  -7  -1 11.7673 21.3701   7
  -6   7   0 32.0815 42.2628   4
   6  -7   0-16.2376 23.5001  21
  -6   7  -1 7.98995 38.3141   4
   6  -7   1 65.7785 25.9758  21
  -6   7  -2 2963.63 170.085   4
   6  -7   2 3079.01 125.581  21
  -6   7  -3 23.1553 38.5236   4
   6  -7   3 61.4018 27.1610   1
  -6   7  -4 3607.69 180.234   4
   6  -7   4 3141.90 134.882   1
   6  -7   5 250.927 38.5790   1
   6   7   5 213.326 51.5193  20
   6  -7   6 831.161 59.5421   1
   6   7   6 1006.94 90.4786  20
  -6   7  -7 276.109 49.8163   5
   6  -7   7 342.936 34.2644   1
   6   7   7 411.920 58.8557  20
  -6   7  -8 190.219 38.0606   5
   6  -7   8 170.437 22.5239   1
   6   7   8 240.978 43.2976  20
   6   7   9 327.390 41.0937  20
   6   7   9 233.618 34.6278  19
  -6  -8   8 27.3846 15.0780  18
   6  -8  -8 19.2157 12.5438  22
  -6  -8   7 20.6325 16.7901  18
   6  -8  -7 13.2185 14.1969  22
  -6  -8   6 5.02424 16.8523  18
   6  -8  -6 6.32249 13.9869  22
  -6  -8   5 36.4430 18.5489  18
   6  -8  -5 13.4896 14.4333  22
  -6   8   4 39.8476 25.6605   4
  -6  -8   4 64.2496 20.1563  18
   6  -8  -4 67.0735 19.3764  22
  -6  -8   3 21.5288 15.5336  18
  -6   8   3 29.0067 28.3871   4
  -6   8   2 87.0924 32.2169   4
   6  -8  -2 169.116 28.9338   1
  -6   8   1 21.1595 29.2822   4
   6  -8  -1 12.4271 19.2290   1
  -6   8   0 149.931 41.1105   4
   6  -8   0 210.876 31.1939   1
  -6   8  -1 389.087 56.7264   4
   6  -8   1 375.843 40.1349   1
  -6   8  -2 6905.46 234.001   4
   6  -8   2 6477.39 194.761   1
   6  -8   3 482.856 41.0309   1
   6   8   3 558.335 61.0447  20
   6  -8   4 180.807 25.3460   1
   6   8   4 263.243 44.1886  20
   6   8   5 34.9932 24.9586  20
   6   8   6 344.168 38.6365  20
  -7   0  18 3549.57 136.124  13
  -7   0  17-21.5710 25.3296  14
  -7   0  17-3.48802 18.6952  15
  -7   0  17-16.4409 19.7042   9
  -7   0  17 8.81225 23.6155  13
  -7   0  16 35.6623 27.7773  13
  -7   0  16 55.6511 28.8863  14
  -7   0  16 52.0454 25.8376  15
  -7   0  16 53.2928 26.8394   9
  -7   0  16 63.3743 25.1414  12
  -7   0  15-10.9879 30.4102  14
  -7   0  15 16.6727 28.7756  13
  -7   0  14 16066.2 449.960  14
  -7   0  14 15537.2 436.306  15
  -7   0  14 15868.9 435.328  12
  -7   0  14 16400.0 454.504  13
  -7   0  14 16490.8 450.185   9
  -7   0  13 5.63868 25.8792  13
  -7   0  13 4.91540 25.4507  12
  -7   0  13 16.6742 27.7314  14
  -7   0  13 5.32351 20.8364   9
  -7   0  13-5.08039 26.7706  15
  -7   0  12 1346.25 80.5262  11
  -7   0  12 1400.45 85.3667  10
  -7   0  12 1362.76 88.8280   9
  -7   0  12 1306.07 91.0645  14
  -7   0  12 1474.74 93.1049  15
  -7   0  12 1218.04 91.4910   3
  -7   0  12 1326.95 92.1945  13
  -7   0  12 1321.94 87.5776  12
  -7   0  11-9.66415 25.0191  14
  -7   0  11 4.60856 26.2945  15
  -7   0  11 4.15177 22.9810  10
  -7   0  11-13.5215 21.6057   9
  -7   0  11 3.92147 20.6637  11
  -7   0  11 8.90662 25.4087  12
  -7   0  11 5.29285 25.3720   3
  -7   0  10 2165.35 104.016  10
  -7   0  10 2134.72 103.530   9
  -7   0  10 1956.82 107.904   3
  -7   0  10 2083.04 105.411  15
  -7   0  10 2143.74 109.476  14
  -7   0  10 2180.08 101.824  11
  -7   0   9-3.91980 20.6551  14
  -7   0   9 3.84958 19.5731  15
  -7   0   9-14.4924 21.2714  10
  -7   0   9 4.26567 18.6667   3
  -7   0   9 26.2985 23.8795  16
  -7   0   9 3.56845 17.8046  11
  -7   0   9 24.3075 16.9894   9
  -7   0   8 34563.0 771.674  14
  -7   0   8 32908.5 758.260   9
  -7   0   8 32706.7 767.588  10
  -7   0   8 31149.5 771.191   3
  -7   0   8 33531.3 781.173  16
  -7   0   8 34023.6 771.114  15
  -7   0   7 3.52044 19.4876  16
  -7   0   7 8.67622 20.3587  17
  -7   0   7 39.4254 18.0520  14
  -7   0   7 9.18057 16.6735  15
  -7   0   7-3.12020 18.0638  10
  -7   0   7 10.0685 16.4214   3
  -7   0   6 1757.94 71.7729   9
  -7   0   6 1739.62 81.3385  10
  -7   0   6 1886.08 80.7551  14
  -7   0   6 1641.41 88.4930  17
  -7   0   6 1736.34 85.1464  16
  -7   0   6 1780.29 80.6067  15
   7   0  -5 15.2152 8.79766  21
  -7   0   5 2.28641 12.8527  14
  -7   0   5 14.9081 13.3443  13
  -7   0   5-3.56700 10.8993   9
  -7   0   5 3.35871 19.9914  17
   7   0  -4 11860.5 273.144   6
   7   0  -4 12374.3 277.627  19
  -7   0   4 12283.0 293.371  13
  -7   0   4 12303.5 299.009  15
  -7   0   3 1.46746 9.63377  13
  -7   0   3 1.73099 11.6130  14
  -7   0   3 3.56861 12.9493  15
   7   0  -3 27.4621 11.5777  19
  -7   0   2 42129.3 923.704   5
  -7   0   2 42656.4 922.826  15
  -7   0   2 42958.7 940.403  25
   7   0  -2 43040.8 929.155  19
  -7   0   2 43128.1 923.094  14
  -7   0   2 42181.5 915.637  13
   7   0  -1 1.48052 9.27666   7
  -7   0   1 6.47463 13.3566  25
  -7   0   1 11.1190 8.54872  15
  -7   0   1-4.02682 13.2164   5
   7   0  -1 10.6490 12.3296  19
   7   0   0 48866.0 1047.64   7
  -7   0   0 47772.3 1057.34  25
  -7   0   0 48705.6 1031.40  15
  -7   0   0 47691.4 1063.28   5
   7   0   1 13.1074 12.1549   7
  -7   0  -1 4.51430 5.98924  12
   7   0   1-5.24878 15.6213  19
   7   0   2 58916.8 1261.94  19
  -7   0  -2 55476.6 1266.49   5
  -7   0  -3 11.0682 18.7600   5
   7   0   3 12.7948 17.4284  19
  -7   0  -4 9981.70 298.852   5
  -7   0  -4 10310.8 275.481  24
  -7   0  -5-9.35364 24.2163   5
   7   0   5 3.86715 18.5391  19
  -7   0  -5 33.5301 17.3932  24
   7   0   6 948.051 68.8072  19
  -7   0  -6 757.663 71.5839   5
  -7   0  -6 1024.56 63.2464  23
  -7   0  -6 757.324 56.9095  24
  -7   0  -7-11.5083 17.6062  24
   7   0   7 9.25374 21.2354  19
   7   0   8 175.626 35.5343  19
  -7   0  -8 111.958 31.1090  24
   7   0   8 150.914 27.4239   8
   7   0   9-5.36027 24.0357  19
  -7   0  -9 9.52185 24.6508  24
   7   0   9-3.59231 14.0603   8
   7   0  10 210.366 41.3728  19
  -7   0 -10 134.684 37.0688  24
   7   0  11 5.39644 23.0174  19
  -7   0 -11 10.9282 26.1935  24
  -7   0 -12 806.941 74.2822  24
  -7   0 -14 361.681 48.6967  24
   7   0  14 355.248 46.9548   2
  -7   0 -15 12.4436 23.3171  24
   7   0  15 14.0200 18.4713   2
   7   0  16 1903.35 81.7886   9
   7   0  16 1804.53 77.5067   2
  -7   1  19-2.42177 14.4144  13
  -7   1  18 3.43685 21.5341  13
  -7   1  18 9.83260 15.4025  15
  -7   1  18 13.5536 22.2420  14
  -7  -1  17 266.203 40.6488   9
  -7   1  17 288.353 38.2114  15
  -7   1  17 256.034 41.5114  13
  -7  -1  17 256.834 42.2220  13
  -7   1  17 263.014 41.8916  14
  -7   1  17 223.073 31.8040  12
  -7  -1  16 35.1743 26.9398   9
  -7   1  16 45.4934 30.4981  14
  -7  -1  16 24.0253 23.9845  14
  -7   1  16 20.3695 27.3013  13
  -7  -1  16 29.9685 26.3285  13
  -7   1  16 47.3424 23.8072  12
  -7   1  16 34.9078 23.7827  15
  -7  -1  15 914.088 77.3341  14
  -7   1  15 939.033 80.3995  14
  -7   1  14 6740.77 234.759  15
  -7  -1  14 6406.76 222.621  12
  -7   1  14 6691.61 231.153   9
  -7   1  14 6344.95 245.328   3
  -7  -1  14 6482.30 237.611  14
  -7   1  14 6767.23 240.903  14
  -7  -1  14 6450.33 228.060  15
  -7   1  14 6615.60 228.848  12
  -7  -1  14 6506.58 238.231  13
  -7  -1  14 6761.74 240.496   9
  -7  -1  13 2505.71 129.527   9
  -7   1  13 2525.71 115.947  10
  -7   1  13 2345.01 134.681   3
  -7  -1  13 2342.03 127.165  14
  -7   1  13 2308.19 127.524  14
  -7  -1  13 2286.01 120.371  15
  -7  -1  13 2240.31 117.045  12
  -7  -1  13 2281.34 125.522  13
  -7   1  13 2339.62 126.012  15
  -7  -1  12 318.894 46.0521  12
  -7   1  12 294.663 38.0541  11
  -7   1  12 241.067 39.5226  10
  -7   1  12 221.401 44.9952   3
  -7   1  12 353.270 50.3230  14
  -7  -1  12 282.268 46.9975  14
  -7  -1  12 262.936 44.8451  15
  -7   1  12 280.205 46.3519  15
  -7  -1  12 324.607 50.5733  13
  -7  -1  12 353.206 49.3048   9
  -7  -1  11 13716.1 377.463  11
  -7   1  11 14005.6 371.261  11
  -7   1  11 14186.7 382.037  10
  -7  -1  11 14552.1 396.357   9
  -7   1  11 13400.6 400.624   3
  -7  -1  11 14254.6 398.411  14
  -7   1  11 14560.0 397.620  14
  -7  -1  11 14074.1 387.449  15
  -7  -1  11 14188.5 387.078  12
  -7  -1  11 14059.0 393.714  13
  -7   1  11 13817.7 392.704  15
  -7   1  10 1003.98 67.4898  11
  -7  -1  10 1036.67 69.9720  11
  -7  -1  10 1056.34 69.9783  10
  -7   1  10 937.180 69.5601  10
  -7  -1  10 994.201 71.6847   9
  -7   1  10 1026.25 77.8857   3
  -7  -1  10 1079.11 75.9631  14
  -7   1  10 991.083 73.2035  14
  -7  -1  10 1021.12 73.6166  15
  -7  -1  10 1034.78 75.6171  13
  -7  -1  10 1011.48 71.5532  12
  -7   1  10 927.448 71.9692  15
  -7   1  10 1016.94 76.3280  16
  -7   1   9 202.645 36.9457  16
  -7   1   9 311.456 41.4945  14
  -7  -1   9 264.061 39.6713  14
  -7  -1   9 213.881 34.7563  11
  -7  -1   9 247.549 37.6030  12
  -7  -1   9 269.125 37.8278  10
  -7   1   9 223.176 35.6757  10
  -7   1   9 282.453 41.9476   3
  -7   1   9 293.871 39.7924  15
  -7  -1   9 191.986 34.5963  15
  -7  -1   9 228.146 35.4471   9
  -7  -1   9 219.082 35.8633  13
  -7   1   8 244.969 37.8150  16
  -7  -1   8 242.609 34.9025  16
  -7  -1   8 263.319 34.6579   9
  -7   1   8 248.961 36.4615   3
  -7   1   8 211.011 33.7436  15
  -7   1   8 318.139 39.6375  14
  -7  -1   8 256.171 35.5623  15
  -7  -1   8 253.774 35.4783  14
  -7  -1   8 203.403 31.1734  11
  -7  -1   8 214.236 34.1859  12
  -7   1   8 256.524 35.2257  10
  -7  -1   8 251.965 34.9996  10
  -7  -1   8 252.243 35.8186  18
  -7  -1   8 211.478 33.1057  13
  -7  -1   7 15513.1 425.338  17
  -7   1   7 16740.2 421.599  16
  -7  -1   7 16330.5 404.208   9
  -7  -1   7 15963.3 410.770  16
  -7   1   7 15822.2 404.254  15
  -7  -1   7 16330.1 405.053  15
  -7   1   7 16103.0 411.627   3
  -7   1   7 16261.2 404.977  14
  -7  -1   7 16202.0 406.616  11
  -7  -1   7 16394.5 406.621  12
  -7  -1   7 15879.2 404.837  13
  -7  -1   7 15925.3 404.643  10
  -7  -1   7 16328.0 408.042  14
  -7  -1   7 15997.3 406.704  18
   7  -1  -7 16641.8 376.999  21
  -7   1   6 226.006 28.5271  14
  -7  -1   6 244.607 31.1299  14
  -7  -1   6 224.572 30.8181  16
  -7   1   6 275.813 39.2134  17
  -7  -1   6 249.051 35.1980  17
  -7  -1   6 196.442 30.8625  18
  -7  -1   6 234.925 30.0528  15
  -7  -1   6 307.759 30.3510   1
  -7  -1   6 232.102 29.3391  13
  -7  -1   6 274.983 32.6660  12
  -7   1   6 239.234 23.0798   9
  -7  -1   6 216.157 30.0129  10
  -7   1   6 217.004 29.3792   3
   7  -1  -6 267.456 24.3217  21
  -7   1   5 26769.3 632.665   3
  -7  -1   5 27402.9 633.552  14
  -7  -1   5 27587.1 620.883   1
  -7   1   5 28168.4 626.260  14
  -7  -1   5 27919.7 630.892  15
   7  -1  -5 28537.5 616.657  21
  -7  -1   5 27244.6 631.367  12
  -7  -1   5 27031.4 637.608  18
  -7   1   5 26889.4 654.130  17
  -7  -1   5 28015.0 650.705  17
  -7  -1   5 27504.4 633.281  10
  -7   1   5 27388.7 602.882   9
  -7  -1   4 178.951 25.3394  14
  -7  -1   4 149.889 22.9257  13
  -7  -1   4 191.794 22.9670   1
  -7  -1   4 231.211 28.7370  10
   7  -1  -4 215.420 22.9735  21
  -7   1   4 179.772 19.8152   4
   7   1  -4 210.493 16.5540  19
   7   1  -3 35233.4 803.702  20
  -7  -1   3 37369.9 817.712  15
  -7   1   3 37922.0 809.564  14
  -7   1   3 37635.5 821.990  25
   7  -1  -3 38848.9 812.893  19
   7   1  -3 36700.0 806.509  19
  -7   1   3 36882.3 813.203   4
  -7   1   3 35967.4 833.686  17
  -7  -1   3 35667.6 818.847  10
  -7  -1   3 38751.6 817.517  12
  -7   1   2 92902.3 1967.62  25
  -7   1   2 92289.9 1954.11  15
  -7  -1   2 93995.6 1960.44  15
   7  -1  -2 93255.5 1961.13   6
  -7  -1   2 93320.2 1957.12  12
  -7   1   2 90667.0 1939.07  13
  -7   1   2 89313.4 1966.33   4
   7   1  -2 93297.6 1962.30  19
   7   1  -2 90120.6 1961.71  20
  -7   1   2 92842.9 1947.56  14
  -7   1   1-4.84496 15.9039   4
  -7   1   1-4.12776 14.9800  25
  -7   1   1 8.70511 8.94701  15
  -7   1   1 20.4946 8.36846  14
   7   1  -1 32.2312 16.8605  20
   7  -1  -1 14.6683 13.1325   6
  -7  -1   1 6.98850 9.67538  12
  -7  -1   1 40.3682 13.5753  10
   7   1  -1 19.8218 14.9338  19
  -7   1   0 17348.5 392.691  15
  -7   1   0 17716.6 419.876  25
   7   1   0 17940.0 431.382  20
   7  -1   0 18292.5 426.421  19
  -7  -1   0 18095.0 405.172  10
  -7  -1   0 18281.8 409.593  24
   7  -1   0 17531.3 416.673   7
   7  -1   0 18191.5 426.190   6
   7   1   1 5561.49 174.240  20
  -7  -1  -1 5325.65 139.420  10
   7  -1   1 5846.97 170.264  19
  -7  -1  -1 5457.78 151.237  24
   7  -1   1 5466.89 167.115   6
  -7  -1  -2 17327.9 393.989  24
   7  -1   2 17351.3 415.294   6
   7  -1   2 17836.8 414.850  19
   7   1   3 43.7838 24.9498  20
  -7   1  -3 42.6842 18.4849  24
  -7  -1  -3 18.7116 14.3122  23
  -7  -1  -3 39.8018 16.8807  25
   7  -1   3 22.4973 17.8053  19
   7  -1   3 84.5607 24.7788   6
   7  -1   4 2207.38 103.090   6
   7  -1   4 2193.95 100.285  19
  -7   1  -4 2005.62 109.498   5
  -7  -1  -4 2175.63 89.8939  23
  -7   1  -4 2244.57 95.0682  24
   7   1   4 2104.27 109.065  20
   7  -1   5 2352.45 111.465   6
   7   1   5 2329.26 101.024   8
   7  -1   5 2592.92 113.063  19
   7   1   5 2384.48 112.341  19
   7   1   5 2425.47 122.471  20
  -7   1  -5 2168.11 118.543   5
  -7  -1  -5 2336.60 97.2791  23
  -7   1  -5 2225.17 100.340  24
   7  -1   6 7093.29 223.733  19
   7   1   6 6822.22 227.351  19
  -7  -1  -6 6823.90 208.705  23
  -7   1  -6 6853.58 213.804  24
   7   1   6 7161.11 245.258  20
  -7   1  -6 6476.78 242.740   5
   7  -1   7 4567.58 174.424  19
   7   1   7 4671.95 179.496  19
   7   1   7 4498.85 160.987   8
  -7   1  -7 4675.75 198.243   5
  -7  -1  -7 4767.72 166.521  23
  -7   1  -7 4809.53 170.140  24
   7   1   8 119.429 33.7806  19
  -7   1  -8 135.315 41.9329   5
   7   1   8 137.419 29.4994   8
   7  -1   8 98.4275 30.9195  19
  -7   1  -8 93.4892 30.2670  24
  -7  -1  -8 88.7994 28.7576  23
   7  -1   9 1850.58 105.527  19
   7   1   9 1822.76 109.781  19
   7   1   9 1838.93 96.7219   8
  -7   1  -9 1750.55 125.409   5
  -7  -1  -9 1781.51 102.724  23
  -7   1  -9 1827.23 104.562  24
  -7  -1 -10 5583.81 206.166  24
   7  -1  10 5642.84 205.454  19
   7   1  10 5151.39 210.083  19
  -7   1 -10 5648.90 208.059  24
  -7  -1 -10 5605.31 205.696  23
   7  -1  11 113.868 32.2600  19
   7   1  11 118.276 33.3637  19
  -7  -1 -11 178.307 40.1801  23
  -7   1 -11 158.627 38.3292  24
  -7  -1 -11 138.399 39.4273  24
  -7  -1 -12 1840.96 109.444  24
  -7   1 -12 1687.85 106.211  24
   7   1  13 322.454 43.4476   2
   7   1  13 418.458 51.3098  19
   7  -1  14 237.533 39.6033   2
  -7  -1 -14 343.146 46.4195  24
  -7   1 -14 279.580 44.1323  24
   7  -1  15 1848.94 94.4599   2
  -7  -1 -15 1893.62 96.9881  24
   7  -1  16 107.106 22.3162   2
  -7  -1 -16 158.771 27.9915  24
  -7   2  19 255.554 26.4041  13
  -7   2  18 571.879 41.1885  15
  -7   2  18 663.790 50.2424  13
  -7   2  18 733.358 52.9051  14
  -7   2  17 1096.77 66.8219  15
  -7   2  17 895.659 56.6859  12
  -7   2  17 1036.07 72.8703  13
  -7   2  17 1121.45 73.5216  14
  -7   2  16 1926.98 106.458  13
  -7   2  16 1515.61 85.4826  12
  -7   2  16 1793.82 103.139  14
  -7   2  16 1471.73 89.1134  15
  -7   2  15 130.582 34.7533  12
  -7   2  15 113.636 36.7411  14
  -7   2  15 59.0622 31.7203   3
  -7   2  14 418.969 56.8309  15
  -7  -2  14 566.516 65.7355   9
  -7  -2  14 536.316 62.1412  13
  -7  -2  13 28.4979 30.0344  13
  -7  -2  13 53.0353 30.5125   9
  -7   2  13 6.38968 27.9623   3
  -7   2  13-5.45609 26.6952  15
  -7   2  13-5.75572 28.1611  14
  -7   2  12 238.057 36.9691  10
  -7  -2  12 195.602 40.7007  14
  -7  -2  12 188.346 41.4881  13
  -7   2  12 190.768 45.2503   3
  -7  -2  12 188.125 42.3173   9
  -7   2  12 233.105 43.2593  15
  -7  -2  12 221.517 41.0805  15
  -7   2  12 137.614 36.7646  14
  -7  -2  11 756.213 67.6675  15
  -7   2  11 893.182 74.6877  14
  -7   2  11 793.980 65.3745  10
  -7   2  11 769.643 74.8133   3
  -7  -2  11 839.945 70.8646  12
  -7  -2  11 823.903 74.6710  13
  -7  -2  11 813.055 73.9481   9
  -7  -2  11 851.460 73.4163  14
  -7  -2  11 793.379 68.7162  18
  -7   2  11 878.239 74.1570  15
  -7  -2  10 8886.70 269.114  18
  -7   2  10 8592.95 278.450   3
  -7   2  10 8528.16 270.527  15
  -7   2  10 9054.21 279.119  16
  -7  -2  10 8292.21 271.058  14
  -7   2  10 8781.08 272.184  14
  -7  -2  10 8383.90 267.523  15
   7  -2 -10 8660.36 240.227  22
  -7   2  10 8823.55 265.278  10
  -7  -2  10 9299.58 280.361   9
  -7  -2  10 8570.86 272.415  13
  -7  -2  10 8223.12 262.208  12
  -7   2  10 8495.50 251.165  11
  -7  -2  10 8469.42 254.364   1
  -7   2   9 7135.02 234.763  16
  -7  -2   9 6983.93 230.458   9
  -7   2   9 7310.72 229.294  14
  -7  -2   9 6942.15 225.013  15
  -7  -2   9 7036.31 229.722  14
  -7   2   9 7126.16 235.070   3
  -7  -2   9 7012.63 220.745  11
  -7   2   9 7251.86 226.705  10
  -7  -2   9 6802.19 211.748   1
  -7  -2   9 6907.03 229.522  13
  -7  -2   9 7155.50 224.270  12
  -7  -2   9 6886.65 227.235  18
  -7  -2   8 133.725 28.0731  11
  -7  -2   8 220.416 35.0325  12
  -7   2   8 202.107 36.1264  16
  -7  -2   8 194.163 33.7158  15
  -7   2   8 138.094 28.2767  14
  -7  -2   8 158.390 27.2441   1
  -7   2   8 115.659 27.9374   3
  -7  -2   8 195.113 33.7032   9
  -7  -2   8 164.022 33.4060  14
  -7  -2   8 150.703 33.1200  13
  -7  -2   8 134.926 31.1936  18
   7  -2  -8 280.124 29.7547  21
  -7  -2   7 148.826 32.0561  17
  -7  -2   7 199.875 31.0524  11
  -7  -2   7 190.432 31.4820  12
  -7  -2   7 188.114 32.1662   9
  -7  -2   7 204.598 33.0060  15
  -7   2   7 227.347 32.8491  14
  -7  -2   7 233.196 35.0188  13
   7  -2  -7 241.839 28.2536  21
  -7   2   7 176.713 29.8379   3
  -7  -2   7 208.609 36.3167  18
  -7  -2   7 261.266 32.3357   1
  -7  -2   6 16837.6 437.189  17
  -7  -2   6 17182.7 423.054  15
  -7   2   6 17085.2 416.432  14
  -7  -2   6 17266.0 425.451  13
  -7  -2   6 16735.3 420.961  12
   7  -2  -6 17168.9 408.216  21
  -7  -2   6 16734.1 420.816  11
  -7   2   6 17136.5 422.668   3
  -7  -2   6 16773.6 433.166  18
  -7  -2   6 16867.0 410.209   1
  -7  -2   6 16895.4 419.463  10
  -7  -2   5 50138.5 1148.89  17
   7   2  -5 50954.0 1100.01   8
  -7  -2   5 51708.0 1132.82  12
  -7  -2   5 49590.8 1133.03  11
  -7  -2   5 52185.1 1132.44  10
  -7   2   5 52438.0 1131.57   3
   7  -2  -5 53373.7 1127.87  21
  -7  -2   5 51219.6 1134.85  15
  -7   2   5 51933.7 1125.20  14
  -7  -2   5 51541.8 1147.17  18
  -7  -2   5 49623.8 1121.64   1
   7  -2  -4 10452.2 256.984  21
  -7  -2   4 9603.55 258.893  11
  -7  -2   4 9700.38 255.221  12
  -7  -2   4 9974.45 248.410   1
  -7   2   4 9493.97 249.523   3
   7   2  -4 9244.41 237.158   8
  -7  -2   4 9862.16 269.297  18
  -7  -2   4 9848.12 254.775  10
  -7   2   3 6463.10 172.037  14
   7  -2  -3 7085.30 189.815  21
  -7  -2   3 6542.31 198.600  18
  -7   2   3 6716.62 176.586   3
   7   2  -3 6263.66 174.866   8
  -7  -2   3 6620.09 182.841  10
  -7  -2   3 6694.79 176.964   1
  -7  -2   3 6587.71 180.157  16
  -7   2   2 21596.3 481.309  14
  -7   2   2 22144.6 499.896  25
  -7  -2   2 21942.7 490.642   1
  -7   2   2 21819.0 520.973   4
  -7   2   2 21938.0 514.846  17
   7   2  -2 21582.9 500.132   8
  -7  -2   2 20938.7 491.276  16
  -7  -2   2 22576.2 517.979  18
  -7   2   1 28914.2 646.457  17
  -7  -2   1 26763.3 622.312  16
  -7  -2   1 28457.7 635.430  11
   7   2  -1 27876.8 640.970   8
   7  -2  -1 28846.1 647.338  19
  -7   2   1 29290.7 638.533  25
  -7   2   1 29247.9 665.670   4
  -7  -2   0 12117.8 295.325  11
   7   2   0 12247.7 310.082   8
  -7   2   0 12743.4 332.848   4
   7  -2   0 12931.3 316.642  19
  -7  -2   0 12212.5 286.208  24
  -7  -2   0 12304.6 291.390  23
  -7  -2   0 12251.4 283.059   1
  -7  -2  -1 2278.87 76.4277  11
   7  -2   1 2504.25 95.2309   7
   7  -2   1 2341.97 98.7948   6
  -7  -2  -1 2122.48 76.6848  24
  -7  -2  -1 2310.67 81.3422  23
   7  -2   1 2126.60 92.5665  19
  -7   2  -1 2399.36 109.019   4
   7   2   1 2166.04 90.7095   8
   7  -2   2 10819.1 295.499   6
   7  -2   2 10845.6 284.114   7
  -7  -2  -2 10733.6 280.909  25
   7  -2   2 11332.6 292.019  19
  -7   2  -2 10359.1 308.980   4
   7   2   2 10413.1 283.164   8
  -7   2  -3 20790.1 538.934   4
  -7  -2  -3 21510.9 496.342  23
   7  -2   3 21205.8 515.789  19
  -7  -2  -3 20508.9 501.574  25
   7   2   3 21724.1 541.813  20
   7   2   3 21163.9 509.299   8
   7  -2   3 21737.4 526.549   6
   7  -2   3 20983.6 509.927   7
  -7  -2  -4 944.730 56.5637  23
  -7  -2  -4 884.709 55.4027  25
   7   2   4 978.538 78.8896  20
   7  -2   4 993.426 66.8791  19
   7  -2   4 1020.31 63.3862   7
   7  -2   4 911.060 67.8559   6
   7   2   5 418.296 58.9941  20
  -7  -2  -5 521.113 43.1067  25
  -7  -2  -5 525.165 44.4210  23
   7  -2   5 564.941 52.7465  19
  -7   2  -6 301.479 54.5588   5
   7   2   6 222.454 48.9734  20
   7   2   6 214.604 33.8666   8
   7  -2   6 189.610 35.7767  19
  -7  -2  -6 241.192 34.3548  23
  -7   2  -6 239.847 37.8173  24
  -7  -2  -6 216.942 31.1021  25
   7  -2   7 20403.1 516.337  19
  -7  -2  -7 19316.4 491.551  25
   7   2   7 20901.6 514.173   8
  -7   2  -7 19733.8 559.069   5
  -7   2  -7 20077.6 515.901  24
  -7  -2  -7 20226.6 505.245  23
   7   2   7 20750.5 562.142  20
   7   2   8-17.2519 32.8128  19
  -7   2  -8 36.9062 33.8788   5
   7   2   8-14.2771 40.1278  20
  -7  -2  -8 17.9689 19.8959  25
   7   2   8 26.4846 19.3197   8
   7  -2   8 55.9144 27.7360  19
  -7   2  -8-4.86191 24.2609  24
  -7  -2  -8 60.7761 27.5315  23
  -7  -2  -9 326.377 40.0156  25
   7   2   9 287.930 50.8686  19
  -7   2  -9 265.197 56.9382   5
   7  -2   9 281.565 43.7433  19
  -7   2  -9 290.872 47.8070  24
  -7  -2  -9 303.296 46.0863  23
   7   2  10 189.444 43.4777  19
   7  -2  10 348.836 46.3864  19
  -7   2 -10 271.659 46.9814  24
  -7  -2 -10 277.216 45.0056  23
  -7   2 -10 249.277 58.6174   5
   7  -2  11 4.56396 18.9472  19
   7   2  11 6.03770 27.7106  19
  -7  -2 -11 5.17332 24.2771  23
  -7  -2 -12 10.2008 21.1742  24
  -7  -2 -12-10.2083 25.4669  23
   7   2  12 17.1472 25.6299  19
   7   2  13 4183.27 167.416  19
   7  -2  13 3711.42 164.484   2
  -7  -2 -13 3891.33 161.231  24
   7  -2  14 50.1545 27.1654   2
  -7  -2 -14 67.4188 27.6853  24
   7  -2  15 228.887 34.4370   2
  -7  -2 -15 357.338 39.9330  24
   7  -2  16 46.1343 18.2951   2
  -7   2 -16 59.2347 18.4390  25
  -7  -2 -16 64.8289 20.8022  24
  -7   3  18 318.848 31.8216  13
  -7   3  18 375.787 34.1823  14
  -7   3  17 948.240 63.9795  13
  -7   3  17 969.290 59.1831  15
  -7   3  17 870.638 61.4229  14
  -7   3  16 120.112 33.3921   3
  -7   3  16 152.510 29.5271  12
  -7   3  16 202.172 36.3483  15
  -7   3  16 197.127 37.8925  14
  -7   3  15 963.391 77.6023  14
  -7   3  15 1048.09 77.8445  15
  -7   3  15 972.600 80.2475   3
  -7   3  14 352.404 56.5670   3
  -7   3  14 372.973 53.1268  14
  -7   3  13 104.658 35.8189  15
  -7  -3  12 242.506 45.1045  18
  -7   3  12 185.161 42.9462   3
  -7   3  12 224.603 43.8468  14
   7  -3 -12 200.456 33.0063  22
  -7   3  12 266.362 46.9308  15
  -7  -3  11 6508.36 223.668   1
  -7   3  11 6977.73 227.790  10
  -7   3  11 7029.09 252.372   3
  -7   3  11 7527.75 250.711  14
   7  -3 -11 7004.01 219.219  22
  -7  -3  11 7316.73 246.926  18
  -7  -3  10 2863.90 126.670   1
  -7  -3  10 3173.24 146.168  18
  -7   3  10 2564.63 136.362   3
  -7   3  10 3069.34 133.974  10
   7  -3 -10 2809.41 118.838  22
  -7   3  10 2733.19 133.406  16
  -7   3  10 3103.05 142.490  14
  -7   3   9 835.553 68.9338  14
  -7   3   9 765.774 68.1882   3
  -7  -3   9 767.160 61.1184   1
  -7   3   9 922.252 72.2775  16
  -7   3   8 67.6159 26.0995  16
  -7   3   8 17.3318 22.0362   3
  -7  -3   8 14.8966 29.1569  18
   7  -3  -8 17.0942 18.6327  21
  -7  -3   8 14.6711 21.5393   1
  -7  -3   7 4494.04 155.856   1
  -7  -3   7 4447.57 172.838  18
  -7   3   7 4290.36 158.508   3
  -7  -3   7 4153.68 165.122  17
   7  -3  -7 4602.08 154.341  21
  -7  -3   6 25281.5 606.015   1
  -7  -3   6 26030.2 636.344  18
  -7   3   6 25534.1 610.421   3
  -7  -3   6 24528.8 623.732  17
  -7  -3   5 20305.8 486.986   1
  -7  -3   5 20283.3 518.047  18
  -7   3   5 20446.5 489.380   3
  -7  -3   5 19505.6 503.749  17
   7  -3  -5 21450.3 497.860  21
   7  -3  -4 954.080 59.2642  21
  -7  -3   4 820.914 51.7448   1
  -7  -3   4 882.656 65.7953  18
  -7  -3   4 725.644 56.2247  17
  -7  -3   4 765.458 52.8136  11
  -7  -3   3 7637.98 204.505   1
   7  -3  -3 7513.24 218.219  21
  -7  -3   3 7436.61 208.956  11
  -7  -3   3 7131.25 226.936  18
  -7  -3   2 6975.41 189.270   1
  -7  -3   2 7062.64 214.827  18
   7  -3  -2 7193.59 209.016  21
  -7  -3   2 6937.79 194.049  11
  -7  -3   1 1365.77 74.9450  18
  -7  -3   1 1395.65 58.9942   1
  -7   3   1 1284.67 60.8532  25
  -7   3   1 1411.60 87.7224   4
   7  -3  -1 1374.74 73.9956  21
   7   3  -1 1305.88 68.6174   8
  -7  -3   0 526.863 32.3996   1
  -7   3   0 500.862 56.6072   4
  -7  -3   0 607.709 46.9416  18
   7   3   0 527.093 43.8004   8
  -7   3  -1 2405.88 124.954   4
   7  -3   1 2483.93 106.686   7
  -7  -3  -1 2485.15 98.3003  18
   7   3   1 2357.13 102.760   8
   7  -3   2 2296.94 101.943   7
  -7  -3  -2 2148.31 85.7430  23
  -7   3  -2 2211.62 119.995   4
   7   3   3 5862.46 194.910   8
  -7   3  -3 5938.32 226.035   4
  -7  -3  -3 6340.56 182.036  23
   7  -3   3 6146.78 197.159   7
   7  -3   3 5900.99 196.184  19
  -7   3  -4-18.5219 31.3910   4
   7   3   4 8.02354 18.8261   8
   7  -3   4-23.8422 23.0033  19
  -7  -3  -4 14.9296 14.6087  25
  -7  -3  -4-15.1152 17.2483  23
   7  -3   5 58.8294 26.3576  19
  -7  -3  -5 67.8084 21.7902  23
   7   3   5 39.7737 36.1364  20
  -7  -3  -6 20841.2 526.785  23
   7  -3   6 22129.8 543.261  19
   7   3   6 21131.5 592.485  20
  -7  -3  -7 3014.98 130.507  23
  -7   3  -7 2863.02 169.129   5
   7  -3   7 3127.30 138.767  19
   7   3   7 3193.80 172.649  20
  -7  -3  -8 304.537 42.7929  23
   7   3   8 356.762 64.7897  20
  -7   3  -8 333.596 65.0291   5
  -7  -3  -9 11548.6 339.774  23
  -7   3  -9 11148.7 392.059   5
   7   3  10 1746.67 116.140  19
  -7  -3 -10 1696.11 101.312  23
  -7   3 -10 1764.60 130.021   5
   7   3  11 1606.51 111.152  19
  -7   3 -11 1894.09 130.450   5
  -7  -3 -11 1595.40 98.3973  23
   7  -3  12 118.272 36.0134   2
   7   3  12 142.727 39.1782  19
  -7  -3 -12 88.3764 30.9619  23
  -7  -3 -12 122.661 33.3521  24
   7   3  13 2161.36 111.703  19
   7  -3  13 1907.51 104.868   2
  -7  -3 -13 1916.42 100.355  24
  -7  -3 -13 1825.04 99.6056  23
   7  -3  14 158.507 32.1596   2
  -7  -3 -14 166.714 32.0604  24
   7  -3  15 261.321 32.5166   2
  -7  -3 -15 272.324 31.9453  24
  -7  -3 -16 223.972 23.6901  24
  -7   3 -16 214.238 23.7863  25
  -7   4  17 838.901 46.0303  15
  -7   4  17 873.792 50.1133  13
  -7   4  17 844.907 51.2029  14
  -7   4  16-9.01642 19.5074  15
  -7   4  16 13.2521 19.4508  14
   7  -4 -16-2.01723 11.1658  23
  -7   4  16 2.21139 14.1892  12
  -7   4  15 960.772 71.4283   3
  -7   4  15 1158.38 78.5671  14
  -7   4  15 1165.55 75.9784  15
  -7   4  14 183.814 38.7665   3
  -7   4  14 206.324 40.6970  15
  -7   4  14 153.464 38.8784  14
  -7   4  13 6241.84 226.236   3
  -7   4  13 6680.63 228.913  15
  -7   4  13 6572.72 227.852  14
  -7   4  12 255.055 45.6574  15
  -7   4  12 231.759 45.6322  14
  -7   4  12 213.194 43.1563   3
  -7  -4  12 244.924 41.3411   1
   7  -4 -11 6878.15 227.568  22
  -7  -4  11 7190.61 252.807  18
  -7   4  11 7396.85 250.960  14
  -7  -4  10 173.277 43.8450  18
  -7   4  10 151.106 37.9193  14
  -7   4  10 75.6251 32.2781   3
   7  -4 -10 140.476 32.1219  22
  -7   4  10 146.148 33.9661  10
  -7  -4  10 166.888 36.2390   1
  -7   4   9 40.1598 27.3513   3
  -7  -4   9-5.97761 33.6022  18
  -7  -4   9 13.2385 21.1565   1
  -7   4   8 859.753 69.3384  16
  -7  -4   8 1197.65 92.3819  18
  -7  -4   8 964.149 70.5430   1
  -7   4   8 906.420 70.5614   3
   7  -4  -8 1104.96 75.3603  21
  -7   4   7 333.306 44.2700  16
   7  -4  -7 282.886 39.8757  21
  -7  -4   7 250.872 38.2622   1
  -7  -4   7 272.429 48.1576  18
  -7   4   7 319.349 41.3636   3
  -7  -4   6 432.961 57.6291  18
   7  -4  -6 407.548 47.0629  21
  -7  -4   6 365.197 43.9257   1
  -7  -4   5 6392.56 227.604  18
   7  -4  -5 6488.62 210.734  21
  -7  -4   5 6306.13 199.056   1
  -7  -4   4 3457.22 149.841  18
   7  -4  -4 3543.53 140.225  21
  -7  -4   4 3412.58 127.479   1
  -7  -4   3 6900.64 233.553  18
   7  -4  -3 7445.01 226.831  21
  -7  -4   3 7148.57 208.383   1
  -7  -4   2 5298.02 186.788  18
  -7  -4   2 5094.76 159.720   1
   7  -4  -2 5294.32 180.559  21
  -7  -4   1 10557.3 304.105  18
  -7  -4   1 10323.6 272.590   1
  -7   4   1 11041.1 337.541   4
   7  -4  -1 11391.3 306.574  21
   7  -4   0 3167.54 128.490  21
  -7   4   0 3109.17 154.979   4
  -7  -4   0 3164.27 128.809  18
   7  -4   1 12063.7 336.811   7
  -7  -4  -1 11529.0 319.927  18
  -7   4  -1 12521.9 383.436   4
   7  -4   1 12431.4 333.235  21
   7  -4   2 226.164 36.2528  21
   7  -4   2 182.770 34.2786   7
  -7   4  -2 221.513 49.3404   4
   7  -4   3 1755.35 92.7665  21
   7  -4   3 1689.10 95.5633   7
  -7  -4  -3 1716.19 80.8729  23
  -7   4  -3 1822.72 122.654   4
   7  -4   4 1258.05 78.5729  21
   7  -4   4 1256.90 82.6092   7
  -7   4  -4 1263.25 107.408   4
  -7  -4  -4 1287.91 73.2710  23
   7  -4   5 10556.2 300.596  21
  -7   4  -5 10172.0 358.297   4
  -7  -4  -5 10419.4 292.774  23
   7  -4   6 1183.81 78.2086  21
   7   4   6 1318.43 115.372  20
  -7  -4  -6 1338.57 80.4775  23
   7  -4   7 336.417 42.1701  21
   7   4   7 345.064 66.6788  20
  -7  -4  -7 239.363 40.1518  23
  -7  -4  -8 22.3555 25.5102  23
   7   4   8-8.62640 39.5914  20
  -7   4  -8-25.9336 44.7590   5
  -7  -4  -9 82.4166 28.4115  23
   7   4   9 158.576 51.6921  20
  -7   4 -10 532.623 74.9323   5
   7  -4  10 538.725 58.2238   2
   7   4  11 28.7140 32.7664  19
  -7  -4 -11 4.30351 21.8815  23
   7  -4  11-4.60516 21.6113   2
  -7   4 -11 27.9474 34.1835   5
   7   4  12 101.731 32.8874  19
  -7  -4 -12 93.1599 28.4767  23
  -7  -4 -12 89.9227 25.4400  24
   7  -4  12 60.9042 24.8726   2
  -7  -4 -13 228.387 32.8738  24
   7  -4  13 244.261 34.3784   2
   7  -4  14 1308.41 66.0271   2
  -7   4 -15 138.690 20.1935  25
  -7   5  15 95.2440 22.8299  14
  -7   5  15 89.7361 19.4414  12
  -7   5  15 89.4396 24.3825  15
  -7   5  14 211.400 34.7839  14
  -7   5  14 200.994 35.9538  15
   7  -5 -14 192.383 25.4305  22
  -7   5  14 139.029 26.1371   3
   7  -5 -13 299.788 36.7738  22
  -7   5  13 228.547 36.2415   3
  -7   5  13 323.504 43.3918  14
  -7   5  13 321.638 47.7313  15
  -7  -5  12 3975.14 158.582  18
  -7   5  12 3520.64 147.092   3
   7  -5 -12 3733.90 143.819  22
  -7   5  12 3810.84 154.948  14
  -7  -5  12 3606.60 142.356   1
  -7   5  11 3954.60 162.527  14
   7  -5 -11 4116.42 156.771  22
  -7  -5  11 3883.10 169.483  18
  -7  -5  11 3689.20 149.401   1
  -7   5  10 703.190 66.4475  14
  -7  -5  10 671.216 61.8974   1
  -7  -5   9-12.3786 33.7199  18
   7  -5  -9 18.1337 27.7028  22
  -7  -5   8 2334.08 116.232   1
  -7  -5   8 2282.90 136.080  18
  -7  -5   7 1442.63 88.1130   1
  -7  -5   7 1415.11 105.067  18
  -7  -5   6 141.722 44.4057  18
  -7  -5   6 138.595 30.3447   1
   7  -5  -6 149.262 36.3106  21
  -7  -5   5-5.93743 30.1884  18
   7  -5  -5-14.1781 23.1221  21
   7   5  -5 10.7448 22.3030   6
  -7  -5   5 12.0080 23.1709   1
  -7  -5   4 756.002 73.4190  18
   7   5  -4 770.431 72.9318   6
  -7  -5   4 785.413 60.5635   1
   7  -5  -4 749.064 65.2306  21
  -7  -5   3 1074.49 67.5045   1
  -7  -5   3 975.767 81.2760  18
   7  -5  -3 1103.26 76.9197  21
  -7   5   2 2656.90 151.914   4
  -7  -5   2 2378.74 104.607   1
   7  -5  -2 2885.95 127.791  21
  -7  -5   2 2587.88 131.114  18
  -7   5   1 14.8763 31.7359   4
   7  -5  -1 45.1313 24.2024  21
  -7  -5   1 52.1839 27.4751  18
  -7   5   0 61.3910 40.4620   4
   7  -5   0 94.4335 30.2000  21
  -7  -5   0 39.3715 24.2570  18
   7  -5   0 98.8155 30.9201   7
   7  -5   1 698.138 64.1099   7
   7  -5   1 804.613 65.4864  21
  -7   5  -1 669.375 84.2789   4
  -7   5  -2 3301.98 179.211   4
   7  -5   2 3104.66 136.682  21
   7  -5   2 3086.97 138.809   7
  -7   5  -3 3440.43 189.410   4
   7  -5   3 3511.81 146.296  21
   7  -5   3 3459.71 151.262   7
  -7   5  -4 7223.46 296.763   4
   7  -5   4 7733.79 242.676  21
   7  -5   4 7421.49 247.587   7
  -7   5  -5 1354.86 117.754   4
  -7  -5  -6 8486.75 249.609  23
   7  -5   6 8315.83 252.170  21
  -7  -5  -7 530.835 51.9767  23
   7   5   7 559.103 81.0687  20
  -7   5  -8 2572.28 159.379   5
  -7  -5  -9 19.2182 20.9487  23
  -7   5  -9 37.6141 35.3074   5
   7   5   9 53.1818 40.7222  20
  -7  -5 -10 875.860 62.6877  23
  -7   5 -10 881.281 86.5228   5
   7   5  10 918.923 79.1298  19
   7   5  10 866.652 85.9321  20
  -7  -5 -11 191.467 31.5351  23
  -7   5 -11 239.270 44.4194   5
   7   5  11 223.602 41.5114  19
   7   5  12 28.9369 23.4850  19
  -7   5 -13 153.310 21.3953  25
  -7   6  14 8.39021 15.2224  15
  -7   6  13 78.0840 24.0674  15
   7  -6 -13 78.7318 17.8648  22
  -7  -6  12 1264.41 74.5388  18
   7  -6 -12 1330.88 69.6373  22
  -7   6  12 1351.03 78.1756  15
  -7  -6  11 2188.15 98.0098   1
   7  -6 -11 2404.71 105.572  22
  -7  -6  11 2507.67 116.260  18
  -7  -6  10 3352.99 130.805   1
  -7  -6  10 3593.77 151.815  18
   7  -6 -10 3541.71 140.143  22
  -7  -6   9 243.739 46.4695  18
   7  -6  -9 308.995 45.6453  22
  -7  -6   9 302.285 40.1156   1
  -7  -6   8 34.0902 31.9447  18
   7  -6  -8 17.1742 24.8647  22
  -7  -6   8 51.0359 25.1997   1
  -7  -6   7 278.287 39.4952   1
  -7  -6   6 95.9214 35.7160  18
  -7  -6   6 63.9954 24.8006   1
   7  -6  -5 19.5534 23.4394  21
  -7  -6   5 41.4720 33.3068  18
  -7  -6   4 1077.73 88.5643  18
   7   6  -4 1142.80 92.0390   6
   7  -6  -4 1285.07 87.1067  21
  -7  -6   3 658.119 68.9911  18
   7  -6  -3 689.233 64.2370  21
   7   6  -3 641.763 71.9639   6
   7  -6  -2 19.1948 29.3362  21
  -7  -6   2 62.5821 32.2860  18
   7   6  -2 41.8501 32.7432   6
  -7   6   2 65.6738 40.9681   4
   7  -6  -2 34.4017 26.7885   7
  -7  -6   1 38.7918 28.8699  18
  -7   6   1 25.3149 38.7347   4
   7  -6  -1 19.4936 21.3379   7
   7  -6  -1 61.6156 28.2195  21
   7  -6   0 526.634 56.8169   7
   7  -6   0 567.052 58.9679  21
  -7   6   0 597.293 84.6456   4
   7  -6   1 9.57674 24.3461   7
   7  -6   1-4.55430 24.8120  21
   7  -6   2 3074.19 141.034   7
   7  -6   2 3496.01 144.037  21
   7  -6   3 63.5043 26.5545  21
   7  -6   3 55.7548 26.1461   7
   7  -6   4 274.251 38.0957  21
  -7   6  -4 221.599 61.5245   4
   7  -6   5 554.877 57.9746   1
   7  -6   5 669.046 54.6172  21
   7   6   6 582.911 78.7591  20
   7  -6   6 436.327 49.6657   1
   7   6   7 134.008 49.4612  20
   7  -6   7 102.975 28.1943   1
  -7   6  -8 1587.88 113.580   5
   7   6   8 1383.42 108.470  20
  -7   6  -9 196.890 44.3054   5
   7   6   9 287.087 51.7231  20
   7   6  10 75.1726 27.3943  19
  -7   6 -10 31.1191 23.8483   5
   7   6  11 53.4149 19.9377  19
  -7   7  11 792.299 48.6349  15
   7  -7 -11 821.272 46.0348  22
  -7   7  10 7176.14 201.844  15
  -7  -7  10 6859.88 202.526  18
   7  -7 -10 6627.92 193.168  22
   7  -7  -9 1113.52 64.5113  22
  -7  -7   9 1162.46 71.2311  18
  -7  -7   9 930.006 54.0510   1
   7  -7  -8 1561.02 82.0109  22
  -7  -7   8 1492.35 72.3221   1
  -7  -7   8 1736.02 92.4999  18
  -7  -7   7 29.6853 27.2159  18
   7  -7  -7 20.4925 22.6729  22
  -7  -7   7 27.7163 17.9977   1
   7  -7  -6 713.315 57.1360  22
  -7  -7   6 776.947 65.8268  18
   7  -7  -5 21.8403 24.1583  22
  -7  -7   5 9.05045 24.2539  18
   7  -7  -5 19.5496 21.6436   7
  -7   7   5-6.06753 28.4742   4
  -7  -7   4 13.4117 23.9598  18
   7  -7  -4 3.97349 20.2030   7
  -7   7   4-13.2217 31.6901   4
   7  -7  -3 27.8048 22.9988   7
  -7   7   3 7.04713 32.3466   4
  -7  -7   3 25.6924 26.5040  18
   7  -7  -2 777.953 61.0917   7
  -7   7   2 831.807 87.7038   4
  -7  -7   2 711.065 59.5263  18
   7  -7  -1 156.243 31.4408   7
   7  -7  -1 154.853 32.2995  21
  -7   7   1 127.062 45.1917   4
   7  -7   0 38.2515 22.4632   7
   7  -7   0 19.7256 21.4992  21
  -7   7   0 7.54207 36.9030   4
  -7   7  -1 1798.05 130.731   4
   7  -7   1 1722.92 90.7252  21
  -7   7  -2 3246.35 173.662   4
   7  -7   2 3160.30 126.624  21
  -7   7  -3 472.141 68.3618   4
   7  -7   3 360.159 46.2302   1
   7   7   4 501.518 71.0416  20
   7  -7   4 543.464 52.2967   1
   7   7   5 924.724 85.5354  20
   7  -7   5 731.427 57.0751   1
   7   7   6 424.802 59.4894  20
   7  -7   6 386.463 37.4062   1
  -7   7  -7 547.837 60.9026   5
   7  -7   7 675.143 41.9203   1
   7   7   8 305.643 43.2941  20
   7   7   8 353.257 41.6643  19
  -7   7  -8 314.293 41.5983   5
   7  -8  -7 11.7846 12.4394  22
   7  -8  -6 40.3311 15.8570  22
   7  -8  -5 218.329 25.4207  22
   7  -8  -4 65.9479 17.7163  22
  -7   8   3 37.5874 22.3968   4
  -7   8   2-18.0290 23.7534   4
  -7   8   1 28.2839 26.0931   4
   7  -8  -1-14.2085 19.0631   1
  -7   8   0 14.2288 25.8400   4
   7  -8   0-14.0375 18.6324   1
  -7   8  -1 92.7429 33.7092   4
   7   8   1 122.667 34.4921  20
   7  -8   1 83.7537 23.8757   1
   7   8   2 57.3744 32.6170  20
   7  -8   2 39.6243 18.9486   1
   7   8   3 1071.76 74.4650  20
   7  -8   3 968.859 52.2069   1
   7   8   4 1188.65 75.7905  20
   7   8   5 75.7879 24.3813  20
  -8   0  18 2473.37 106.514  13
  -8   0  17-4.18792 22.8161  13
  -8   0  17 3.47173 19.8083  15
  -8   0  17 8.31158 23.3599  14
  -8   0  16 4006.66 164.205  14
  -8   0  16 3842.99 149.766  12
  -8   0  16 3979.67 155.913  15
  -8   0  16 3820.07 162.189  13
  -8   0  15-10.8625 30.9892  14
  -8   0  14 289.785 45.1539   9
  -8   0  14 287.774 49.4292  12
  -8   0  14 298.851 47.4404  15
  -8   0  14 331.810 53.1514  13
  -8   0  13 5.57721 27.8275  13
  -8   0  13 5.67011 27.1812  14
  -8   0  13 15.2917 25.9173   9
  -8   0  13 20.3194 32.5952  12
  -8   0  13 5.18415 29.1410  15
  -8   0  12 60.8234 28.9500  15
  -8   0  12 59.2316 30.2968  13
  -8   0  12 70.4955 31.4197  14
  -8   0  12 62.7608 25.0322   9
  -8   0  12 73.6657 25.1201  11
  -8   0  12 59.4751 27.8911  12
  -8   0  12 59.7805 25.8826  10
  -8   0  11-4.80085 26.9858  15
  -8   0  11 14.0760 27.5466  12
  -8   0  11-8.54719 22.5191  11
  -8   0  11 4.97518 25.2959  13
  -8   0  11 40.1100 26.4193  14
  -8   0  11-4.42602 23.3223   9
  -8   0  11-13.4146 24.7510  10
  -8   0  10 1556.00 93.6337  15
  -8   0  10 1705.49 102.513  16
  -8   0  10 1558.16 93.3257  13
  -8   0  10 1622.12 95.7885  14
  -8   0  10 1534.16 89.9592  10
  -8   0  10 1505.58 84.8775   9
  -8   0  10 1517.49 88.4300  11
  -8   0   9 4.08136 20.3635  15
  -8   0   9 4.01302 18.8320  13
  -8   0   9 4.76203 22.3469  16
  -8   0   9-3.97747 19.8452  11
  -8   0   9-4.10765 20.0967  14
  -8   0   9 3.98154 20.2439  10
  -8   0   9 6.91940 13.9581   9
  -8   0   8 2195.78 100.191  13
  -8   0   8 2040.42 106.124  16
  -8   0   8 2190.91 102.337  15
  -8   0   8 2136.77 100.501  14
  -8   0   8 2015.28 89.9181   9
  -8   0   8 2051.19 99.6326  10
  -8   0   7 10.3895 19.7595  10
  -8   0   7 6.15690 17.0402  13
  -8   0   7 6.63456 17.1763  15
  -8   0   7 9.67307 18.3971  14
  -8   0   7-3.90403 20.2143  16
  -8   0   7 4.76345 21.8624  17
  -8   0   6 15931.7 390.716  13
  -8   0   6 15694.9 393.488  14
  -8   0   6 16170.1 422.885  17
  -8   0   6 16634.9 413.459  16
  -8   0   6 16020.6 381.340   9
  -8   0   6 15559.2 400.232  10
  -8   0   6 15762.6 396.318  15
  -8   0   5 3.79851 17.4336  17
  -8   0   5 2.59605 14.8121  15
  -8   0   5 2.52133 15.4073  14
  -8   0   4 5470.65 154.075  13
   8   0  -4 5694.86 145.159  19
   8   0  -4 5277.57 140.437   6
  -8   0   4 5816.77 161.596  14
  -8   0   4 5490.44 180.478  17
  -8   0   3-1.58997 10.5518  13
  -8   0   3-3.90425 13.6412  15
   8   0  -3 3.60131 11.0033  19
  -8   0   2 101718. 2176.13  15
  -8   0   2 103935. 2183.10   5
   8   0  -2 102405. 2176.25   7
  -8   0   1 12.5666 11.0996  15
   8   0  -1-3.53077 13.4916   7
  -8   0   1-11.8469 14.4787   5
   8   0   0 18050.2 433.275  19
  -8   0   0 17142.8 425.046  25
   8   0   0 18126.8 414.356   7
  -8   0   0 17570.7 394.269  12
   8   0   1 3.10027 17.4272  19
  -8   0  -1 5.24460 14.2869  25
  -8   0  -1 9.74057 17.4018   5
  -8   0  -2 508.950 40.7970  24
   8   0   2 541.989 48.2269  19
  -8   0  -2 437.316 39.5967  25
  -8   0  -3 28.4811 15.0115  24
   8   0   3 3.72666 19.6400  19
  -8   0  -3 8.32872 20.7803   5
   8   0   4 2171.28 105.745  19
  -8   0  -4 2027.04 91.2239  24
  -8   0  -4 2028.18 109.330   5
  -8   0  -5-6.92962 17.9404  24
   8   0   5-8.85516 23.3310  19
  -8   0  -5-5.21754 23.9467   5
  -8   0  -6 9466.12 277.959  24
   8   0   6 9930.07 297.157  19
  -8   0  -7 21.3140 22.8464  24
   8   0   7-10.3729 25.3749  19
   8   0   8 3507.36 140.221   8
  -8   0  -8 3706.54 152.926  24
   8   0   8 3691.09 165.026  19
  -8   0  -9 20.3936 28.2208  24
   8   0   9-7.89665 18.1212   8
   8   0   9-5.60465 26.8667  19
  -8   0 -10-5.40418 26.4401  24
   8   0  10 16.9630 25.3545  19
  -8   0 -11 5.53346 26.5274  24
   8   0  11-28.0941 26.9365  19
  -8   0 -12 38.1762 27.2214  24
   8   0  12 35.3462 24.7162  19
  -8   0 -13 5.12411 25.0698  24
   8   0  13 4.21635 18.9065  19
  -8   0 -14 2275.93 114.991  24
  -8   0 -14 2315.98 104.265  25
   8   0  14 2252.35 108.823   2
   8   0  15-8.83369 16.5525   2
  -8   1  19 26.1346 15.3769  13
  -8   1  18 491.998 39.3760  15
  -8   1  18 438.608 43.7227  14
  -8   1  18 475.724 44.8235  13
  -8   1  17 1514.75 77.6668  12
  -8   1  17 1527.80 82.0934  15
  -8   1  17 1603.82 90.5543  14
  -8  -1  17 1367.23 83.6901  13
  -8   1  17 1446.03 85.9432  13
  -8   1  16 19.5940 26.6873  14
  -8   1  16-11.9223 23.6537  12
  -8   1  16 8.64033 24.2838  15
  -8  -1  16-4.65121 20.8562   9
  -8   1  16-4.83264 27.5730  13
  -8  -1  16 19.3245 25.4570  13
  -8   1  15 2435.07 129.531  14
  -8  -1  15 2357.05 124.429  14
  -8  -1  14 11827.6 351.592  12
  -8   1  14 12360.8 359.120  12
  -8   1  14 13011.5 375.972  13
  -8  -1  14 12137.2 367.789  13
  -8   1  14 12106.8 361.401  15
  -8  -1  14 12344.7 367.229   9
  -8  -1  14 12648.0 361.081  15
  -8  -1  13 1742.83 103.387  15
  -8  -1  13 1634.62 106.048  14
  -8   1  13 1801.06 111.088  14
  -8   1  13 1627.35 89.3747  11
  -8   1  13 1671.91 112.461   3
  -8  -1  13 1608.91 99.7970  12
  -8  -1  13 1636.22 105.767  13
  -8   1  13 1808.15 108.239  15
  -8   1  13 1556.58 94.5112  10
  -8  -1  13 1740.01 107.833   9
  -8  -1  12 171.838 38.4188  15
  -8   1  12 137.581 36.7296  15
  -8   1  12 170.604 41.4668  14
  -8  -1  12 166.111 38.4230  14
  -8   1  12 110.177 27.8184  11
  -8  -1  12 131.996 33.9522  12
  -8   1  12 126.787 37.4782   3
  -8  -1  12 123.678 36.1912  13
  -8   1  12 194.303 38.2558  10
  -8  -1  12 120.534 34.9027   9
  -8  -1  11 19.2485 24.4675  15
  -8   1  11-14.9388 27.9912  15
  -8  -1  11 20.6790 26.2858  14
  -8   1  11-5.11879 26.0267  14
  -8  -1  11-4.39747 24.7190  11
  -8   1  11 20.8093 23.3946  11
  -8  -1  11 14.0567 23.8242  12
  -8   1  11 79.3577 32.3420   3
  -8  -1  11 20.0946 28.2387  13
  -8   1  11-5.58998 29.4562  16
  -8   1  11 4.54537 21.7896  10
  -8  -1  11-4.86606 21.2945   9
  -8  -1  10 7279.09 235.590  15
  -8  -1  10 7195.71 238.720  14
  -8   1  10 7490.01 242.311  14
  -8   1  10 7158.92 229.249  11
  -8  -1  10 7075.23 230.393  11
  -8   1  10 6975.91 243.316   3
  -8  -1  10 6758.59 233.301  13
  -8  -1  10 7030.09 233.066  12
  -8   1  10 7296.34 237.077  15
  -8   1  10 7256.27 248.008  16
  -8  -1  10 7241.56 229.998  10
  -8   1  10 7267.49 235.703  10
  -8  -1  10 7302.30 234.129   9
  -8  -1   9 5598.75 195.177  15
  -8  -1   9 5480.84 194.886  13
  -8  -1   9 5707.41 196.610  12
  -8  -1   9 6000.26 196.607   9
  -8  -1   9 5744.93 193.373  11
  -8   1   9 5435.52 202.367   3
  -8   1   9 5875.69 199.399  15
  -8   1   9 6180.40 212.064  16
  -8  -1   9 5901.04 196.144  10
  -8   1   9 5944.86 199.587  10
  -8  -1   9 5572.75 196.965  14
  -8   1   9 5913.62 198.968  14
  -8  -1   8 4699.78 166.158  15
  -8  -1   8 4654.71 165.489  12
  -8  -1   8 4559.77 163.524  13
  -8  -1   8 4792.06 188.254  17
  -8   1   8 4957.08 179.563  16
  -8  -1   8 4719.69 164.066   9
  -8  -1   8 4532.25 164.061  11
  -8   1   8 4749.16 169.592  10
  -8   1   8 4440.59 168.400   3
  -8   1   8 4859.01 169.697  15
  -8  -1   8 4574.38 169.997  16
  -8  -1   8 4895.84 167.608  10
  -8  -1   8 4791.74 168.700  14
  -8   1   8 4930.65 167.640  14
  -8  -1   7 9126.18 264.862  15
  -8  -1   7 9639.06 267.795  12
  -8  -1   7 9432.52 264.108  13
  -8  -1   7 9362.28 288.463  17
  -8   1   7 9811.90 283.698  16
  -8  -1   7 9870.28 265.572   9
  -8  -1   7 9381.47 269.636  14
  -8   1   7 10192.6 268.560  14
  -8  -1   7 9329.80 265.602  10
  -8   1   7 9121.49 269.091   3
  -8  -1   7 9531.44 273.736  16
  -8   1   7 9283.69 265.719  15
  -8  -1   7 9235.69 269.564  11
  -8  -1   6 27274.8 645.078  15
   8  -1  -6 27539.3 623.363  21
  -8  -1   6 28033.1 647.545  12
  -8  -1   6 27470.8 643.088  13
  -8  -1   6 28982.3 675.074  17
  -8   1   6 28459.0 679.718  17
  -8   1   6 26479.5 647.502   3
  -8  -1   6 27832.1 649.056  10
  -8   1   6 27886.6 646.348  15
  -8  -1   6 27816.6 653.925  16
  -8  -1   6 28359.7 651.292  14
  -8   1   6 27743.4 642.236  14
  -8  -1   5 2798.44 109.893  10
  -8  -1   5 2873.15 106.594  13
  -8  -1   5 2771.11 106.114  12
  -8   1   5 2970.32 107.871  15
  -8  -1   5 2843.58 109.498  14
  -8   1   5 2822.23 103.522  14
   8  -1  -5 3123.49 100.291  21
  -8  -1   5 2882.26 112.307  16
  -8   1   5 2961.12 125.224  17
  -8  -1   5 2919.60 123.202  17
  -8  -1   5 2715.31 106.276  15
  -8   1   4 2153.80 101.919  17
  -8  -1   4 2340.65 89.7558  15
  -8  -1   4 2396.12 94.3275  10
  -8  -1   4 2223.48 88.8029  12
  -8   1   3 14463.6 331.829  13
   8   1  -3 14756.0 344.972  19
  -8   1   3 14662.7 346.957  15
  -8   1   3 14675.1 341.267  14
   8  -1  -3 14731.6 344.018   6
  -8   1   3 13328.5 367.026  17
  -8  -1   3 14531.8 355.459  10
  -8  -1   2 138213. 2916.85  15
   8  -1  -2 139666. 2922.95   6
  -8   1   2 137075. 2902.75  14
   8   1  -2 134880. 2921.43  20
  -8  -1   2 136784. 2913.30  12
  -8   1   2 137579. 2910.78  15
  -8  -1   2 140872. 2923.60  10
   8  -1  -2 138783. 2924.91  19
   8  -1  -1 65.7156 19.5347  19
  -8  -1   1 87.6281 23.0272  25
   8   1  -1 56.0718 21.4411  20
  -8   1   1 70.5366 13.8871  15
  -8  -1   1 81.8447 15.8508  12
   8  -1  -1 82.9435 19.7354   6
   8   1   0 25326.9 600.075  19
   8  -1   0 26142.8 599.266  19
  -8   1   0 25705.7 592.738  25
  -8  -1   0 25960.9 597.788  25
   8  -1   0 25577.2 598.432   6
  -8  -1   0 25234.8 572.960  10
   8   1   0 26102.2 606.796  20
  -8  -1  -1 5660.33 160.554  24
   8  -1   1 5741.84 177.058  19
   8   1   1 5705.56 179.082  19
  -8  -1  -1 5266.98 144.704  10
  -8   1  -1 5974.26 171.562  25
  -8  -1  -1 5516.04 169.948  25
   8  -1   1 5412.56 175.423   6
   8  -1   1 5589.64 166.528   7
   8  -1   2 48920.7 1059.06  19
   8   1   2 49023.1 1061.17  19
   8  -1   2 45845.8 1053.87   6
   8  -1   2 45087.9 1037.12   7
  -8   1  -2 45698.5 1068.19   5
   8   1   2 47146.0 1066.42  20
  -8  -1  -2 46742.0 1040.78  25
   8  -1   3 7.79164 19.4437   6
   8  -1   3 14.8365 18.5126  19
  -8  -1  -3 27.0611 15.4474  23
  -8  -1  -3 47.4406 19.4684  25
   8   1   3 7.84269 19.1912  19
   8   1   3 13.2074 22.3893  20
  -8   1  -3 25.9219 17.9420  24
  -8  -1  -3 10.7747 13.1876  24
  -8   1  -4-10.1064 25.2138   5
   8  -1   4 8.06263 20.1155  19
  -8  -1  -4 15.1406 15.3985  23
  -8  -1  -4 3.14115 15.3703  25
   8   1   4 8.53124 19.5791  19
   8   1   4 4.86639 24.2817  20
  -8   1  -4 14.0543 17.8665  24
  -8  -1  -4 44.9368 17.3442  24
  -8   1  -5 22.2203 27.7309   5
  -8   1  -5 73.2127 26.1378  24
  -8  -1  -5 23.3817 16.6900  24
   8  -1   5 69.7832 26.6667  19
   8   1   5 41.4533 26.6782  19
  -8  -1  -5 46.9545 20.7752  25
   8   1   5 32.6098 26.0687  20
  -8  -1  -5 57.1768 22.8185  23
   8   1   6 18343.8 461.722   8
   8   1   6 17979.9 481.319  19
   8  -1   6 18388.8 477.088  19
  -8   1  -6 17406.6 499.883   5
  -8  -1  -6 17645.1 454.734  24
  -8   1  -6 18059.6 466.726  24
  -8  -1  -6 18215.5 458.596  23
  -8  -1  -7 224.810 40.4728  23
  -8   1  -7 260.390 40.3748  24
  -8  -1  -7 269.129 39.4321  24
   8   1   7 271.038 38.9475   8
   8  -1   7 224.969 41.8981  19
   8   1   7 282.025 48.5790  19
  -8   1  -7 267.770 56.5991   5
   8   1   8 2903.46 143.351  19
   8  -1   8 3280.25 146.722  19
  -8   1  -8 2840.31 134.898  24
  -8  -1  -8 2874.56 132.605  23
   8   1   8 2873.86 127.168   8
  -8  -1  -8 2715.82 130.556  24
  -8   1  -8 3085.54 165.069   5
   8  -1   9 1202.17 89.8129  19
   8   1   9 1251.95 94.4324  19
   8   1   9 1274.93 81.1343   8
  -8  -1  -9 1249.96 87.9486  24
  -8   1  -9 1227.25 88.9929  24
  -8  -1  -9 1184.07 84.1113  23
   8  -1  10 10531.3 318.729  19
   8   1  10 9745.41 326.003  19
  -8  -1 -10 10377.3 317.394  24
  -8   1 -10 10178.8 320.996  24
   8   1  11 1399.62 100.425  19
   8  -1  11 1343.51 93.1166  19
  -8  -1 -11 1600.86 101.562  24
  -8  -1 -11 1529.08 91.1053  25
   8  -1  12 76.6645 26.8965  19
   8   1  12 90.9522 31.4576  19
  -8  -1 -13 243.025 41.1882  24
   8   1  13 195.884 34.2155   2
   8   1  13 262.448 40.5769  19
  -8  -1 -14 524.752 53.4306  24
   8  -1  14 375.729 47.1902   2
   8  -1  15 3.28315 16.3835   2
  -8   1 -15 20.8356 19.9693  25
  -8  -1 -15 24.5901 20.9105  24
  -8   2  18 83.6661 23.0165  14
  -8   2  18 85.5332 18.8092  15
  -8   2  18 115.977 23.3245  13
  -8   2  17 1749.66 92.8912  14
  -8   2  17 1593.02 77.5779  12
  -8   2  17 1757.27 91.3546  13
  -8   2  17 1859.63 88.4810  15
  -8   2  16 41.7803 29.1007  14
  -8   2  16 22.9032 24.1551  13
  -8   2  16 67.2557 26.1263  12
  -8   2  16 49.5446 26.8141  15
  -8   2  15 20.8928 28.4746  14
  -8   2  15 46.6939 29.6194  13
  -8   2  15 63.2425 30.3206  12
  -8   2  15 72.5884 32.4789  15
  -8   2  14 6357.54 228.266  14
  -8   2  14 6024.86 220.506  15
  -8   2  14 5700.63 227.623   3
  -8  -2  14 5825.22 220.123  13
  -8   2  13 4697.85 172.671  10
  -8  -2  13 4509.15 188.883  13
  -8   2  13 4281.08 192.698   3
  -8   2  13 4769.19 192.511  14
  -8   2  13 4689.75 190.396  15
  -8  -2  13 4510.78 189.312   9
  -8   2  12 373.986 54.3345   3
  -8   2  12 297.683 42.1637  10
  -8   2  12 354.852 53.6262  15
  -8  -2  12 341.050 48.3027  15
  -8   2  12 353.880 53.7632  14
  -8  -2  12 318.805 49.1622  13
  -8  -2  12 389.799 52.9229   9
  -8   2  11 4137.02 172.159  15
  -8   2  11 4249.34 178.900  16
  -8   2  11 4358.01 158.390  11
  -8  -2  11 4038.68 167.412  12
  -8   2  11 4057.97 174.074  14
  -8   2  11 4043.96 179.733   3
  -8   2  11 4395.26 169.194  10
  -8  -2  11 4051.57 172.665  13
  -8  -2  11 4305.79 176.666   9
  -8  -2  11 3885.94 164.850  15
  -8   2  10 1704.19 101.269  14
  -8  -2  10 1512.15 94.8794  15
  -8  -2  10 1490.41 97.2078  13
  -8  -2  10 1474.66 92.9476  18
  -8   2  10 1596.12 96.1756  10
  -8  -2  10 1665.68 98.0367  12
  -8   2  10 1599.46 98.4381  15
  -8   2  10 1565.96 101.198  16
  -8  -2  10 1638.93 99.4323   9
  -8   2  10 1590.61 100.593   3
  -8  -2   9-4.61206 25.1308  18
  -8  -2   9 32.3356 25.1706   9
  -8   2   9 35.4012 27.9970  16
  -8   2   9 8.98187 21.9765  15
  -8  -2   9 13.1694 25.7763  15
  -8  -2   9 18.2337 17.8474   1
  -8   2   9 14.4888 21.1391   3
  -8   2   9 13.4625 22.3944  10
  -8  -2   9 4.56320 23.6313  13
  -8  -2   9 24.8529 23.9826  11
  -8   2   9 30.5434 22.5967  14
  -8   2   8 6130.38 214.094  16
  -8  -2   8 5852.30 218.933  17
  -8  -2   8 6303.06 206.974  13
  -8  -2   8 5893.20 200.287  12
  -8  -2   8 5916.49 206.125  18
  -8   2   8 6104.13 206.509   3
  -8  -2   8 6033.19 199.256  11
  -8   2   8 6200.91 200.814  14
  -8  -2   8 6140.15 203.187  15
   8  -2  -8 6196.50 180.633  21
  -8  -2   8 5935.10 190.930   1
  -8  -2   7 2619.67 127.073  17
  -8   2   7 2585.95 109.608  14
  -8  -2   7 2528.49 113.077  15
  -8  -2   7 2549.48 113.957  13
  -8  -2   7 2498.53 110.364  12
  -8  -2   7 2423.31 115.516  18
  -8   2   7 2505.50 111.622   3
  -8  -2   7 2493.36 111.234  11
  -8  -2   7 2742.08 112.207  10
   8  -2  -7 2598.09 99.8043  21
  -8  -2   7 2623.33 104.361   1
  -8  -2   6 664.965 60.1128  17
  -8  -2   6 640.528 49.9472  10
  -8   2   6 665.410 51.7085   3
  -8   2   6 733.724 51.4558  14
  -8  -2   6 576.548 49.9987  15
  -8  -2   6 626.614 51.0796  12
  -8  -2   6 654.921 56.6869  18
  -8  -2   6 578.163 45.2272   1
  -8  -2   6 691.455 53.5399  11
  -8  -2   6 726.953 53.2437  16
   8  -2  -6 687.817 47.2748  21
  -8  -2   5 22637.0 541.703  16
  -8   2   5 22408.9 538.747   3
  -8  -2   5 22906.3 547.366  11
  -8  -2   5 22385.2 541.167  12
   8  -2  -5 23903.4 540.116  21
  -8  -2   5 22162.0 556.873  18
  -8   2   5 23022.1 571.488  17
  -8  -2   5 22961.0 564.248  17
  -8  -2   5 22553.3 545.461  15
  -8   2   5 22721.3 532.389  14
  -8  -2   5 23206.7 542.016  10
  -8  -2   5 23189.8 531.526   1
   8   2  -4 12772.5 325.727   8
  -8   2   4 13307.9 334.555   3
  -8   2   4 13743.6 367.245  17
  -8   2   4 14029.2 331.220  14
  -8  -2   4 13629.0 340.944  10
   8  -2  -4 14753.0 346.026  21
  -8  -2   4 13686.8 347.412  11
  -8  -2   4 13121.9 340.692  12
  -8  -2   4 13818.1 332.228   1
  -8  -2   4 13591.7 357.034  18
  -8  -2   3 7.14748 14.7495  10
   8  -2  -3 19.0242 13.8238  21
   8   2  -3 43.9094 15.0052   8
  -8   2   3 3.16438 16.9639   4
  -8  -2   3 11.9921 13.5553   1
  -8  -2   3 52.2058 19.9430  11
  -8  -2   3 16.4706 20.6429  18
  -8   2   3 14.1761 17.6869  17
  -8  -2   2 2457.55 102.874  18
  -8  -2   2 2488.97 95.4903  11
  -8   2   2 2725.04 111.121   4
  -8  -2   2 2635.00 86.4529   1
   8   2  -2 2522.77 95.9387   8
  -8  -2   2 2543.59 90.0481  10
  -8   2   1 10537.8 292.892   4
   8  -2  -1 10467.0 276.488  19
  -8  -2   1 9922.25 255.368  16
   8   2  -1 10402.0 274.862   8
  -8  -2   1 11181.2 283.176  18
   8  -2   0 118.718 24.1397   7
  -8  -2   0 94.8047 18.3910  11
   8  -2   0 106.988 24.5795  19
  -8   2   0 98.1392 22.1299  25
  -8   2   0 100.722 32.1010   4
   8  -2   0 66.0871 20.8175   6
  -8  -2  -1 23482.0 532.248  24
   8   2   1 23479.8 558.243   8
  -8   2  -1 23054.4 581.104   4
  -8  -2  -1 23947.4 557.469  25
   8  -2   1 24293.1 563.072  19
   8  -2   1 22881.1 565.571   6
   8  -2   1 23102.9 555.503   7
  -8  -2  -1 23219.5 528.668  11
   8  -2   2 1956.16 97.5903   6
   8  -2   2 1871.52 88.3187   7
   8   2   2 2021.15 107.733  20
   8   2   2 1704.94 86.8721   8
  -8  -2  -2 1853.08 85.9274  25
  -8  -2  -2 1853.01 79.5676  23
   8  -2   2 2078.94 95.6175  19
   8   2   3 876.438 72.4867  20
   8  -2   3 846.202 61.8502  19
  -8  -2  -3 760.580 54.3030  25
  -8  -2  -3 787.530 50.5362  24
   8  -2   3 801.337 57.6949   7
  -8  -2  -3 814.528 51.8214  23
   8  -2   4 3373.40 139.255  19
   8   2   4 3403.69 135.438   8
   8   2   4 3415.76 157.414  20
  -8  -2  -4 3794.08 130.552  23
  -8  -2  -4 3345.94 127.914  25
  -8  -2  -4 3287.12 122.987  24
  -8   2  -5 30011.2 770.840   5
   8   2   5 29984.4 724.852   8
   8   2   5 31456.6 771.465  20
   8  -2   5 30993.8 734.052  19
  -8  -2  -5 29940.4 712.363  23
  -8  -2  -5 30626.2 712.636  25
  -8   2  -6 144.808 44.8400   5
   8   2   6 128.668 30.3856   8
   8   2   6 111.554 43.6342  20
  -8  -2  -6 142.688 31.9129  23
   8  -2   6 134.853 32.6087  19
  -8  -2  -6 124.302 27.6130  25
  -8   2  -7 2009.05 134.039   5
   8  -2   7 2124.54 111.532  19
   8   2   7 1749.35 113.278  19
   8   2   7 1955.70 104.036   8
   8   2   7 2080.34 132.712  20
  -8  -2  -7 1849.55 95.5991  25
  -8  -2  -7 1859.70 100.398  23
  -8  -2  -8 3825.60 160.026  23
  -8   2  -8 3876.84 196.703   5
   8  -2   8 4294.13 170.425  19
   8   2   8 4092.85 182.190  19
  -8  -2  -8 3754.53 148.218  25
   8   2   8 4242.09 166.340   8
  -8  -2  -9 84.2257 30.7247  23
  -8  -2  -9 97.2663 32.6843  24
   8   2   9 94.2372 38.4414  19
   8  -2   9 86.2680 34.0990  19
  -8   2  -9 88.9248 44.0868   5
  -8  -2  -9 109.126 27.4710  25
  -8  -2 -10 1750.40 103.862  23
   8  -2  10 1765.64 102.891  19
   8   2  10 1542.30 110.181  19
  -8   2 -10 1776.41 131.230   5
  -8  -2 -10 1598.39 98.7458  24
  -8  -2 -11 41.1366 25.1845  23
  -8  -2 -11 76.6015 30.0044  24
   8   2  12 39.7200 29.3915  19
   8  -2  13 1337.26 89.3336   2
  -8  -2 -13 1301.44 84.5929  24
   8   2  13 1329.29 86.0993  19
  -8  -2 -14 717.203 58.7103  24
   8  -2  14 664.701 58.0978   2
  -8  -2 -15 310.678 35.8719  24
   8  -2  15 255.913 32.5778   2
  -8   2 -15 346.426 35.5925  25
  -8   2 -16 439.376 32.4710  25
  -8   3  18 27.1146 14.1930  13
  -8   3  17-2.69599 17.2989  15
  -8   3  17-8.05719 15.0109  12
  -8   3  17 47.5323 20.7596  13
  -8   3  17 12.6456 18.0378  14
  -8   3  16 157.908 31.4710  15
  -8   3  16 156.685 31.3484  14
  -8   3  16 124.749 30.1874  13
  -8   3  16 143.076 28.3336  12
  -8   3  15 681.142 64.1400  14
  -8   3  15 634.612 60.8404  15
  -8   3  15 523.822 58.5587   3
  -8   3  14 63.6418 34.0515  14
  -8   3  14 51.3288 31.7887  15
  -8   3  14 61.8855 31.1650   3
  -8   3  13 1727.86 113.456   3
  -8   3  13 1924.95 113.810  15
  -8   3  13 1844.18 113.699  14
  -8   3  12 2508.91 118.875  10
  -8   3  12 2542.74 137.745   3
  -8   3  12 2343.50 129.924  14
  -8   3  12 2559.54 134.362  15
  -8   3  11 821.091 74.8434  15
  -8   3  11 913.785 77.3749  16
  -8  -3  11 841.860 76.7444  18
   8  -3 -11 841.968 61.6334  22
  -8   3  11 897.707 76.2682  14
  -8   3  11 919.540 72.7072  10
  -8   3  11 989.286 82.2118   3
  -8  -3  10 27.3948 30.3273  18
  -8   3  10 5.07252 25.3089  14
  -8   3  10-10.8861 24.4070   3
  -8   3  10 4.87349 24.7790  10
  -8   3  10 16.0123 25.5859  16
  -8  -3  10-4.27792 21.7509   1
  -8  -3   9 253.544 38.1371   1
  -8  -3   9 251.741 45.0880  18
  -8   3   9 280.449 42.9840  14
  -8   3   9 241.990 43.3658  16
  -8   3   9 238.952 39.6238   3
  -8  -3   8 5321.47 200.349  18
  -8  -3   8 4774.74 172.472   1
   8  -3  -8 5297.67 174.103  21
  -8   3   8 5222.06 182.930  14
  -8   3   8 4801.12 188.369  16
  -8   3   8 5083.65 184.462   3
  -8  -3   7 3258.30 147.754  18
  -8  -3   7 3359.29 130.655   1
   8  -3  -7 3398.64 129.931  21
  -8   3   7 3202.50 131.805  14
  -8  -3   7 3273.01 146.182  17
  -8   3   7 3451.66 135.946   3
  -8  -3   6 1870.13 104.072  18
  -8  -3   6 1686.79 83.9949   1
   8  -3  -6 1679.23 86.7754  21
  -8   3   6 1836.50 87.7577  14
  -8  -3   6 1656.03 97.0174  17
  -8   3   6 1741.17 87.3593   3
  -8   3   5 6983.07 225.258   4
  -8  -3   5 7038.66 207.284   1
  -8  -3   5 7129.72 233.592  18
  -8   3   5 7126.07 206.755  14
   8  -3  -5 7844.42 222.215  21
  -8  -3   5 7137.07 231.664  17
  -8  -3   5 7086.14 215.231  11
  -8  -3   4 12.4784 18.3199  11
   8  -3  -4 17.3805 19.8375  21
  -8  -3   4 11.9350 18.6739  17
  -8   3   4 25.2777 19.7746   4
  -8  -3   4 26.6707 15.6639   1
  -8  -3   4 29.4010 26.6380  18
   8  -3  -3 5438.39 178.221  21
  -8   3   3 5527.99 192.908   4
  -8  -3   3 5275.86 159.017   1
  -8  -3   3 5317.17 166.972  11
  -8  -3   3 5473.88 186.289  18
  -8  -3   2 2242.64 106.504  18
   8  -3  -2 2606.34 107.081  21
  -8   3   2 2411.20 119.370   4
  -8  -3   2 2277.51 91.7705  11
  -8  -3   2 2343.32 86.8059   1
   8   3  -2 2384.03 98.5418   8
   8   3  -1 14506.5 376.063   8
  -8  -3   1 15037.7 384.513  18
  -8  -3   1 15026.0 358.757  11
   8  -3  -1 14967.1 383.753  21
  -8  -3   1 14245.2 348.198   1
  -8   3   1 15002.2 365.715  25
  -8   3   1 15343.1 412.518   4
  -8   3   0 795.014 69.7789   4
  -8   3   0 724.645 48.8988  25
   8  -3   0 733.738 56.5484   7
  -8  -3   0 665.423 52.2011  18
   8  -3   1 1057.42 70.3269   7
  -8   3  -1 1211.62 88.7260   4
   8   3   2 6934.65 222.105   8
   8  -3   2 6926.28 222.035   7
  -8   3  -2 7308.22 257.264   4
  -8  -3  -2 7230.58 201.778  23
   8  -3   3 8615.41 259.877  19
   8   3   3 8160.27 257.303   8
   8  -3   3 8867.78 259.894   7
  -8   3  -3 8193.63 288.423   4
  -8  -3  -3 8485.09 236.859  23
  -8  -3  -4 2577.17 106.470  23
   8   3   4 2469.84 142.790  20
   8  -3   4 2448.30 115.419   7
   8   3   4 2335.82 116.309   8
   8  -3   4 2449.21 117.860  19
  -8  -3  -4 2247.54 102.903  25
   8   3   5 3156.49 166.886  20
   8   3   5 2913.06 134.810   8
  -8  -3  -5 2945.55 121.515  25
   8  -3   5 3135.46 136.870  19
  -8  -3  -5 3001.15 123.964  23
  -8  -3  -6 2100.49 104.139  23
   8   3   6 2350.17 147.759  20
   8  -3   6 2186.38 115.308  19
   8   3   7 7602.19 290.975  20
  -8  -3  -7 6970.02 229.002  23
  -8   3  -7 6912.31 282.614   5
   8  -3   7 6928.49 236.888  19
  -8   3  -8 4894.51 231.896   5
  -8  -3  -8 4965.90 188.588  23
   8   3   9 214.797 54.3152  20
  -8  -3  -9 136.053 35.3952  23
  -8   3  -9 126.058 49.4351   5
   8   3   9 140.484 44.0189  19
  -8  -3 -10 42.2315 28.3243  24
  -8  -3 -10 63.7615 31.4893  23
  -8   3 -11 845.291 90.0287   5
   8   3  11 969.989 84.2205  19
   8   3  12 230.018 45.0798  19
   8  -3  12 173.401 37.0465   2
  -8  -3 -12 206.203 35.1886  24
   8   3  13 268.511 40.9037  19
  -8  -3 -13 310.728 39.1837  24
   8  -3  13 313.921 42.4219   2
  -8  -3 -14-11.7567 17.7291  24
   8  -3  14 3.26560 17.5021   2
  -8  -3 -15 1160.32 57.9277  24
  -8   3 -15 1205.50 60.7851  25
   8  -3  15 1207.40 60.2177   2
  -8   4  16-2.22212 14.0917  12
  -8   4  16 14.8773 17.4691  14
  -8   4  16 8.52190 18.0138  15
  -8   4  15 980.281 67.3499  14
  -8   4  15 828.807 64.4864  15
  -8   4  14 435.933 52.6006  14
  -8   4  14 295.544 43.3762   3
  -8   4  14 395.603 50.1242  15
  -8   4  13 98.6906 33.8372  14
  -8   4  13 116.862 37.5699  15
  -8   4  13 45.0361 26.8669   3
  -8   4  12 806.732 73.1381  14
  -8   4  12 698.111 68.4703   3
  -8  -4  11 658.753 70.0662  18
   8  -4 -11 502.786 51.7454  22
  -8  -4  10 755.683 76.7512  18
  -8   4  10 683.512 63.7672  10
  -8   4  10 585.684 62.5438  14
  -8  -4  10 527.668 55.0786   1
   8  -4 -10 617.405 57.9132  22
  -8   4  10 571.920 60.7856   3
  -8   4   9 6548.62 228.592  16
  -8   4   9 6626.06 226.013   3
  -8   4   9 6735.01 229.050  14
  -8  -4   9 6762.19 246.433  18
  -8  -4   9 6584.06 220.498   1
   8  -4  -8 1205.69 80.6010  21
  -8   4   8 1066.39 77.8361  14
  -8   4   8 1072.00 80.9315  16
  -8  -4   8 1277.93 95.8788  18
  -8  -4   8 1197.96 78.5803   1
   8  -4  -7 361.307 45.4196  21
  -8   4   7 403.252 51.1068  16
  -8  -4   7 374.281 43.8802   1
  -8   4   7 293.043 40.4750  14
  -8  -4   7 260.159 49.4889  18
  -8  -4   6 1251.79 92.0132  18
  -8  -4   6 1424.85 81.2103   1
  -8   4   6 1305.11 77.0545  14
   8  -4  -6 1445.02 85.7223  21
  -8  -4   5 8715.96 252.540   1
   8  -4  -5 8847.59 265.592  21
  -8  -4   5 8596.71 281.964  18
  -8  -4   4 4262.32 147.197   1
  -8  -4   4 4183.08 171.703  18
   8  -4  -4 4519.49 166.238  21
  -8   4   4 4023.36 175.913   4
  -8   4   3 2390.02 131.712   4
   8  -4  -3 2423.54 114.511  21
  -8  -4   3 2329.81 96.8735   1
  -8  -4   3 2216.82 116.265  18
  -8  -4   3 2243.82 107.973  17
  -8  -4   2 142.668 23.7858   1
   8  -4  -2 231.023 37.8162  21
  -8  -4   2 138.800 33.8161  18
  -8   4   2 164.337 43.4852   4
   8  -4  -1 142.364 32.6593  21
  -8   4   1 152.224 43.1038   4
  -8  -4   1 142.408 33.6818  18
   8  -4   0 16.5711 20.6711  21
  -8  -4   0-3.86954 20.0367  18
   8  -4   0 17.3840 23.2933   7
  -8   4   0 45.9491 34.5898   4
  -8   4  -1 2661.75 149.026   4
   8  -4   1 2762.04 126.802   7
   8  -4   1 2722.62 121.970  21
  -8  -4  -1 2506.67 110.401  18
  -8   4  -2 1901.72 128.914   4
   8  -4   2 2014.22 103.814  21
   8  -4   2 2005.15 107.648   7
  -8   4  -3 1648.41 123.587   4
   8  -4   3 1750.44 98.0469  21
  -8   4  -4 1583.64 121.118   4
   8  -4   4 1420.36 86.7920  21
  -8  -4  -4 1231.92 74.6218  23
   8  -4   4 1471.83 92.3030   7
   8   4   5 41.1805 39.5450  20
   8  -4   5 124.745 32.1139  21
  -8  -4  -5 128.521 29.2110  23
   8  -4   6 6634.95 223.549  21
   8   4   6 7341.21 288.028  20
  -8  -4  -6 6753.63 219.227  23
  -8  -4  -7 3351.35 141.071  23
  -8   4  -7 3107.93 185.819   5
   8   4   7 3523.84 193.601  20
  -8  -4  -8 8268.91 253.441  24
   8  -4   8 8247.41 252.720  21
  -8  -4  -8 8440.56 262.104  23
   8   4   9-6.67938 34.5839  19
  -8   4  -9 48.5136 48.7712   5
   8   4   9-16.3400 39.1640  20
   8   4  10 48.9019 33.3076  19
  -8   4 -10 59.1753 36.1941   5
  -8  -4 -10 15.5221 18.9945  24
  -8  -4 -10 25.7305 22.9910  23
   8  -4  11 215.627 36.4495   2
  -8   4 -11 332.952 56.3028   5
  -8  -4 -11 269.766 39.3668  23
   8   4  11 256.709 46.8107  19
  -8  -4 -11 243.492 34.9087  24
   8  -4  12-3.61548 19.3771   2
   8   4  12 13.2641 21.1944  19
   8  -4  13 1630.43 77.8464   2
  -8   4 -14 35.2726 16.0146  25
  -8   5  15 271.290 27.7425  12
  -8   5  15 257.351 31.2310  15
  -8   5  14 2104.42 98.5237  15
  -8   5  13 986.468 71.6912  15
  -8   5  13 1062.71 69.1557  14
   8  -5 -13 845.105 55.1714  22
  -8   5  12 224.717 42.9129  15
  -8  -5  12 108.347 35.5623  18
  -8   5  12 259.114 40.0118  14
   8  -5 -12 194.424 32.6504  22
  -8   5  11 532.735 55.5306  14
  -8  -5  11 560.491 64.6604  18
  -8  -5  11 522.091 51.6108   1
   8  -5 -11 604.047 57.1168  22
  -8   5  10 11299.4 318.959  14
  -8  -5  10 10454.9 307.942   1
  -8  -5   9 12315.4 365.847  18
   8  -5  -9 11239.0 330.668  22
  -8  -5   8 1152.18 93.9174  18
  -8  -5   7 1393.77 104.289  18
  -8  -5   7 1427.44 86.2485   1
  -8  -5   6 1806.42 116.515  18
  -8   5   6 1626.49 113.070   4
  -8  -5   6 1834.47 97.4078   1
  -8  -5   5 8040.13 279.082  18
  -8  -5   5 8415.12 248.703   1
   8  -5  -5 8366.86 264.614  21
  -8   5   5 7682.27 284.444   4
  -8  -5   4 127.225 28.8094   1
  -8  -5   4 96.2246 32.8833  18
  -8   5   4 117.813 41.3409   4
   8  -5  -4 206.436 37.9745  21
  -8  -5   3 1496.18 99.6871  18
  -8   5   3 1459.34 113.215   4
  -8  -5   3 1505.01 79.4944   1
   8  -5  -3 1360.74 91.4246  21
  -8  -5   2 786.169 71.0030  18
   8  -5  -2 910.322 71.9187  21
  -8   5   2 790.292 87.4356   4
   8  -5  -1 1813.20 105.761   7
  -8   5   1 1894.58 132.354   4
  -8  -5   1 1709.56 101.121  18
   8  -5  -1 2041.66 108.845  21
   8  -5   0 33.1843 26.6535  21
  -8   5   0 55.3493 38.6895   4
  -8  -5   0 47.5231 26.0658  18
   8  -5   0 4.94527 24.2016   7
   8  -5   1-4.91505 24.9902   7
   8  -5   1 14.2163 22.7160  21
  -8   5  -1-8.08846 37.1225   4
  -8   5  -2 5391.66 247.005   4
   8  -5   2 5962.87 207.548  21
   8  -5   2 5888.25 210.785   7
  -8   5  -3 5560.55 255.833   4
   8  -5   3 6518.85 223.382   7
  -8   5  -4 1057.88 107.867   4
   8   5   5 4338.47 216.591  20
   8  -5   5 3803.68 155.200  21
   8   5   6 4930.83 228.205  20
   8  -5   6 4314.42 164.906  21
  -8   5  -7 4098.09 207.591   5
   8   5   8 1740.88 129.741  20
  -8  -5  -8 1574.76 86.7329  23
  -8   5  -8 1940.95 134.176   5
   8   5   9 895.682 90.8228  20
   8   5   9 896.463 81.9972  19
  -8   5  -9 875.733 88.5129   5
  -8  -5  -9 949.231 63.3770  23
  -8   5 -10 775.225 78.5975   5
   8   5  10 879.787 73.4868  19
  -8   5 -11 1523.28 95.7566   5
   8   5  11 1512.88 88.2015  19
  -8   5 -11 1442.28 73.3342  25
  -8   5 -12 138.190 23.1357  25
   8   5  12 143.046 27.2023  19
   8  -6 -13 467.115 32.2552  22
  -8   6  13 534.879 43.6224  15
   8  -6 -12 962.160 56.6649  22
  -8   6  12 1148.10 68.4818  15
  -8   6  11 49.1862 27.2111  15
   8  -6 -11 3.12013 20.9379  22
  -8  -6  11 46.1419 27.3968  18
   8  -6 -10 345.637 42.5408  22
  -8  -6  10 385.198 51.6920  18
  -8  -6  10 386.058 41.1683   1
   8  -6  -9-11.6779 29.0164  22
  -8  -6   9 59.8653 33.4732  18
  -8  -6   9 69.0189 24.8237   1
  -8  -6   8 641.710 54.2239   1
  -8  -6   8 680.107 68.9379  18
  -8  -6   7 212.643 33.8995   1
  -8  -6   7 168.041 41.5794  18
  -8  -6   6 916.449 64.2963   1
  -8  -6   5 7.20593 17.9773   1
  -8   6   5 13.8463 28.7413   4
   8  -6  -5 4.82745 24.0865  21
   8  -6  -4 564.938 60.1448  21
  -8  -6   4 500.617 46.8130   1
  -8  -6   4 518.850 61.6090  18
  -8   6   4 549.818 72.5654   4
  -8  -6   3 215.816 41.1057  18
   8   6  -3 139.233 38.9101   6
   8  -6  -3 260.278 42.6314   7
   8  -6  -3 228.764 43.6010  21
   8  -6  -2 218.446 40.7321   7
  -8  -6   2 231.447 43.1853  18
   8  -6  -1 642.449 62.4794   7
   8  -6  -1 639.774 61.7900  21
  -8  -6   1 616.637 59.1578  18
   8  -6   0 53.2416 25.9592   7
   8  -6   0 42.1362 24.2611  21
   8  -6   1 612.092 61.8117   7
   8  -6   1 818.787 66.9582  21
   8  -6   2 70.8195 27.7356  21
  -8   6  -2-33.7555 45.2298   4
  -8   6  -3 776.383 93.9164   4
   8  -6   3 813.844 65.5520  21
   8  -6   4 66.7354 26.0893  21
   8   6   5 79.3227 44.6030  20
   8  -6   5 52.9502 23.2005  21
   8  -6   5 53.0448 27.3972   1
   8   6   6 2078.44 137.925  20
   8  -6   6 1926.43 96.0703   1
   8   6   7 720.636 81.5892  20
  -8   6  -7 706.952 79.0317   5
   8   6   8 569.793 69.5604  20
  -8   6  -8 624.200 71.3197   5
   8   6   9 309.679 44.8793  19
   8   6   9 270.650 47.2211  20
  -8   6  -9 244.835 43.5567   5
  -8   6 -10 41.7728 23.7961   5
   8   6  10 3.35084 18.2593  19
  -8   7  11 139.770 21.0913  15
   8  -7 -11 151.673 20.5070  22
   8  -7 -10 62.9148 19.2954  22
  -8   7  10 93.8570 22.2044  15
   8  -7 -10 88.3246 21.0886   7
  -8   7   9 547.950 44.6708  15
  -8  -7   9 530.200 47.3512  18
   8  -7  -9 570.212 45.4052  22
  -8  -7   8 4807.21 166.021  18
   8  -7  -8 4654.30 158.999   7
   8  -7  -8 4959.46 159.675  22
   8  -7  -7 113.267 27.4133   7
   8  -7  -7 117.297 29.7098  22
  -8  -7   7 165.423 35.6114  18
   8  -7  -6 191.841 32.9470   7
   8  -7  -6 226.837 34.9739  22
  -8  -7   6 216.639 37.9073  18
   8  -7  -5 33.7687 22.3575   7
  -8  -7   5 81.3555 29.8048  18
  -8   7   4 23.6056 28.2893   4
   8  -7  -4-7.61844 19.7233   7
  -8  -7   4 11.9704 21.7386  18
  -8   7   3 12.6527 30.9518   4
  -8  -7   3-18.9897 21.3489  18
   8  -7  -3-3.80588 20.7351   7
  -8   7   2 544.498 67.9519   4
   8  -7  -2 513.556 49.2751   7
   8  -7  -2 546.286 53.3478  21
  -8  -7   2 396.835 43.1715  18
   8  -7  -1 137.314 30.2163   7
   8  -7  -1 136.088 30.0839  21
  -8   7   1 116.285 40.2538   4
   8  -7   0 36.7252 20.6587   7
   8  -7   0 45.2035 24.1835  21
  -8   7   0 27.9433 34.1873   4
   8  -7   1 224.333 34.6262  21
  -8   7  -1 216.732 50.4832   4
  -8   7  -2 772.528 81.1172   4
   8  -7   2 844.704 59.1524  21
   8  -7   3 2178.33 103.592   1
   8   7   3 2679.83 146.865  20
   8  -7   4 678.831 53.1900   1
   8   7   4 722.573 76.5254  20
   8  -7   5 2.68159 18.9216   1
   8   7   5 11.2482 31.6135  20
  -8   7  -6 10.2372 28.7718   5
   8  -7   6-8.28893 14.7618   1
   8   7   6 10.0266 29.0213  20
   8   7   7 619.369 59.5732  20
   8   7   7 586.827 51.1707  19
  -8   7  -7 633.345 57.9836   5
   8  -8  -6 180.752 21.4273  22
   8  -8  -5 85.1715 18.4276  22
   8  -8  -4 30.1001 14.7397  22
   8   8  -2 22.4300 21.4951  20
   8  -8  -2-7.43001 16.2568   1
   8   8  -1 252.267 35.4498  20
   8  -8  -1 221.819 28.9588   1
   8   8   0 800.968 60.9046  20
   8  -8   0 726.519 47.4718   1
   8   8   1 62.2223 25.8380  20
   8  -8   1 27.6367 16.4248   1
   8   8   2 169.693 33.1878  20
   8   8   3 413.382 42.9735  20
  -9   0  18 615.608 49.1313  13
  -9   0  17-19.5930 25.4352  13
  -9   0  17-3.36187 18.3172  15
  -9   0  16 2559.82 124.558  13
  -9   0  16 2678.60 127.448  14
  -9   0  16 2550.48 116.716  12
  -9   0  16 2591.42 120.221  15
  -9   0  15 5.33243 26.6066  14
  -9   0  15-22.7720 30.5529  12
  -9   0  14 5050.66 195.037  15
  -9   0  14 5191.51 193.472  12
  -9   0  14 4875.36 196.127  13
  -9   0  13-19.3558 23.1964   9
  -9   0  13-11.0297 28.0399  13
  -9   0  13-10.5021 25.6908  15
  -9   0  13 10.3318 29.4747  12
  -9   0  13 28.4977 26.7465  14
  -9   0  12 1251.25 92.5632  14
  -9   0  12 1421.73 88.1099   9
  -9   0  12 1236.72 89.7925  12
  -9   0  12 1359.10 92.8521  13
  -9   0  12 1300.56 87.1394  10
  -9   0  12 1316.41 85.5472  11
  -9   0  12 1375.43 92.6096  15
  -9   0  11 88.7254 31.4816  14
  -9   0  11-12.8530 17.2859   9
  -9   0  11 4.99464 25.3955  13
  -9   0  11 4.97303 29.9972  15
  -9   0  11-4.59922 22.5023  11
  -9   0  11 63.7289 30.7151  12
  -9   0  11 9.54744 26.0080  10
  -9   0  10 8009.74 254.485  14
  -9   0  10 7612.73 234.138   9
  -9   0  10 7839.34 247.460  13
  -9   0  10 7264.19 243.330  10
  -9   0  10 7861.07 248.679  11
  -9   0  10 7203.95 243.331  15
  -9   0  10 7405.23 257.533  16
  -9   0   9-4.36758 20.4962  11
  -9   0   9 12.3614 18.9116  13
  -9   0   9 4.36203 20.9104  14
  -9   0   9 17.3817 25.1554  10
  -9   0   9 5.12131 24.0332  16
  -9   0   9 27.6695 18.5371   9
  -9   0   9-12.8776 24.1288  15
  -9   0   8 19396.4 492.339  14
  -9   0   8 19553.9 496.020  10
  -9   0   8 19856.6 494.012  15
  -9   0   8 20132.5 509.963  16
  -9   0   8 19479.1 473.655   9
  -9   0   8 19740.7 487.334  13
  -9   0   8 18721.5 524.281  17
  -9   0   7-6.96365 16.6907  14
  -9   0   7 15.8161 21.8865  17
  -9   0   7 3.18155 15.2513  13
  -9   0   7-3.51670 17.5462  15
  -9   0   7 22.9327 20.4845  10
  -9   0   7 4.31276 21.1002  16
  -9   0   6 4794.59 182.745  17
  -9   0   6 4760.92 153.460  13
  -9   0   6 4668.57 158.737  15
  -9   0   6 5195.50 169.375  10
  -9   0   6 4935.15 160.484  14
   9   0  -5 13.9210 9.63415  21
  -9   0   5 16.7397 14.9540  15
  -9   0   5 5.52076 14.0364  14
  -9   0   5-4.31416 22.3384  17
  -9   0   4 66350.4 1438.38  17
  -9   0   4 64049.4 1393.48  13
  -9   0   4 64371.9 1402.91  14
  -9   0   4 64671.5 1404.00  15
   9   0  -3-5.50988 10.6322   7
   9   0  -3 2.14881 11.7070   6
  -9   0   2 47076.7 1035.00  15
   9   0  -2 46881.6 1036.55   7
  -9   0   2 48764.7 1066.13  25
   9   0  -2 48774.6 1054.20  19
  -9   0   1 46.1947 13.3220  12
   9   0  -1 2.87610 16.4137  19
  -9   0   1 21.6223 11.4152  15
   9   0  -1 10.5099 12.1733   7
  -9   0   1-6.08856 17.6265  25
   9   0   0 42469.3 951.589  19
  -9   0   0 41570.0 944.699  25
  -9   0   0 41951.8 948.618   5
   9   0   1-11.0904 20.4626  19
  -9   0  -1-3.71512 18.1762   5
  -9   0  -1 18.6816 19.0263  25
  -9   0  -2 784.877 54.7981  24
   9   0   2 844.629 64.7520  19
  -9   0  -2 894.180 66.5138   5
  -9   0  -2 726.055 54.3868  25
  -9   0  -3 3.37774 16.5258  24
   9   0   3 12.9560 22.3611  19
  -9   0  -3-4.66705 19.9060   5
  -9   0  -3 10.2645 20.0878  25
  -9   0  -4 22299.9 589.671   5
  -9   0  -4 23087.0 561.316  24
   9   0   4 24041.4 588.389  19
  -9   0  -5-11.6898 20.1756  24
   9   0   5 20.1277 23.6134  19
  -9   0  -6 409.367 47.4267  24
   9   0   6 301.806 49.4828  19
   9   0   7 4.29866 19.7290   8
  -9   0  -7-13.9065 26.4482  24
   9   0   7 5.73204 25.7027  19
   9   0   8 30521.3 740.379   8
   9   0   8 31873.3 777.923  19
  -9   0  -8 31017.2 756.608  24
   9   0   9 21.1169 18.9450   8
   9   0   9 35.2578 30.9688  19
  -9   0  -9 26.6982 27.6522  24
   9   0  10 7752.14 270.603  19
  -9   0 -10 7609.34 261.203  24
  -9   0 -11 11.1734 25.0521  24
  -9   0 -12 301.180 44.1501  25
   9   0  12 411.355 49.7493  19
  -9   0 -13 31.6749 22.2597  25
  -9   0 -13 4.79568 25.2737  24
   9   0  14 3405.85 131.385   2
   9   0  15-2.30662 12.7677   2
  -9   1  18 170.712 28.3677  14
  -9   1  18 195.661 29.6782  13
  -9   1  18 221.426 27.8653  15
  -9   1  17 476.893 46.1752  15
  -9   1  17 538.398 45.0684  12
  -9   1  17 507.496 50.5208  13
  -9   1  17 560.637 53.0685  14
  -9   1  16 425.807 49.8711  15
  -9   1  16 287.625 40.5231  12
  -9   1  16 332.001 47.4261  14
  -9  -1  16 347.253 46.7953  13
  -9   1  16 352.487 47.5449  13
  -9  -1  15 3471.42 147.924  15
  -9   1  15 3313.55 148.037  15
  -9   1  15 3326.67 145.979  12
  -9  -1  15 3536.97 155.147  13
  -9   1  15 3638.57 156.635  13
  -9   1  15 3625.29 158.004  14
  -9  -1  14 5580.08 206.362  12
  -9  -1  14 5718.29 210.368  15
  -9  -1  14 5779.42 216.590  13
  -9   1  14 5576.48 208.031  12
  -9   1  14 5921.49 217.731  13
  -9   1  14 5787.70 213.332  15
  -9  -1  13 56.8244 32.9299  14
  -9   1  13 39.7710 30.4879  14
  -9   1  13 61.1400 33.1169  13
  -9  -1  13 61.0479 31.7012  13
  -9   1  13 88.7892 36.8842  12
  -9   1  13 69.8216 25.1435  11
  -9  -1  13 75.4003 32.2891  12
  -9   1  13 91.6372 36.9528  15
  -9  -1  13 94.5853 32.5547  15
  -9  -1  13 74.0203 32.7551   9
  -9   1  13 99.7528 30.8686  10
  -9   1  12 1442.88 93.6327  10
  -9   1  12 1617.48 103.327  13
  -9  -1  12 1426.84 96.7109  13
  -9  -1  12 1583.37 98.1679  12
  -9  -1  12 1357.38 97.6366  14
  -9   1  12 1625.00 105.265  14
  -9   1  12 1574.49 92.3983  11
  -9  -1  12 1604.12 101.017  15
  -9  -1  12 1588.88 98.8821   9
  -9   1  12 1534.93 100.594  15
  -9  -1  11 498.970 56.5361  10
  -9   1  11 483.059 55.5291  10
  -9  -1  11 596.823 62.3060  13
  -9  -1  11 548.386 60.4013  14
  -9   1  11 622.406 63.2180  14
  -9  -1  11 566.074 57.7691  11
  -9   1  11 526.004 55.4358  11
  -9  -1  11 434.490 54.3106  12
  -9  -1  11 429.151 55.6804  15
  -9  -1  11 537.906 56.3735   9
  -9   1  11 537.199 59.0943  15
  -9   1  11 603.684 66.4299  16
  -9  -1  10 15520.1 427.610  10
  -9   1  10 16111.1 434.936  10
  -9  -1  10 15454.3 430.416  12
  -9  -1  10 16011.6 432.223  13
  -9  -1  10 16392.4 439.532  14
  -9   1  10 15871.8 436.781  14
  -9   1  10 16181.9 430.404  11
  -9  -1  10 15742.4 429.835  11
  -9  -1  10 16416.9 434.472  15
  -9  -1  10 16264.5 430.064   9
  -9   1  10 16900.0 441.313  15
  -9   1  10 16088.9 452.715  16
  -9  -1   9 2020.68 105.097  10
  -9   1   9 2109.64 108.519  10
  -9  -1   9 1923.46 103.148  12
  -9  -1   9 1918.21 102.702  13
  -9  -1   9 2209.00 109.279  11
  -9  -1   9 2025.74 107.095  14
  -9   1   9 2187.61 108.359  14
  -9  -1   9 2099.73 106.319  15
  -9   1   9 1943.85 105.544  15
  -9   1   9 1983.28 112.565  16
  -9  -1   9 1859.08 107.848  16
  -9  -1   9 2002.10 101.572   9
  -9  -1   8 950.290 67.4332  12
  -9  -1   8 837.418 63.5448  13
  -9  -1   8 881.905 66.8024  11
  -9  -1   8 926.911 67.9943  10
  -9   1   8 932.208 68.7281  10
  -9   1   8 949.157 75.8599  16
  -9  -1   8 837.923 77.1657  17
  -9  -1   8 796.709 63.2262  14
  -9   1   8 934.474 65.5482  14
  -9   1   8 948.484 68.2176  15
  -9  -1   8 1028.73 73.6069  16
  -9  -1   8 935.260 67.1518  15
  -9  -1   7 6141.11 195.069  13
  -9  -1   7 6133.29 198.151  12
  -9  -1   7 6088.03 202.325  11
  -9  -1   7 6150.08 221.078  17
  -9   1   7 5928.28 223.764  17
  -9  -1   7 5907.50 197.009  14
  -9   1   7 6387.02 196.559  14
  -9  -1   7 6226.04 198.962  10
  -9  -1   7 6257.10 198.238  15
  -9   1   7 6131.77 198.461  15
  -9  -1   7 6391.56 206.317  16
  -9   1   6 14923.4 381.721  15
  -9  -1   6 15240.1 391.279  16
  -9  -1   6 14498.2 381.586  14
  -9   1   6 15553.7 377.793  14
   9  -1  -6 15148.0 360.291  21
  -9  -1   6 14511.9 377.211  13
  -9  -1   6 14821.6 381.261  12
  -9  -1   6 14686.1 383.563  10
  -9  -1   6 14677.1 379.058  15
  -9  -1   6 14998.9 408.756  17
  -9   1   6 14529.1 413.570  17
  -9   1   5 399.893 38.3748  15
  -9   1   5 419.312 36.8320  14
   9  -1  -5 468.779 35.3830  21
  -9   1   5 454.190 49.9395  17
  -9  -1   5 428.635 43.0429  16
  -9  -1   5 389.630 45.6455  17
  -9  -1   5 356.361 38.2074  10
  -9  -1   5 403.685 39.0367  15
  -9  -1   5 372.316 36.5267  13
  -9  -1   5 436.892 41.0113  12
  -9   1   4 11908.7 323.971  17
  -9  -1   4 10945.2 291.398  12
  -9   1   4 11405.9 285.676  14
  -9   1   4 11238.6 291.843  15
  -9  -1   4 11358.8 294.116  15
  -9  -1   4 11835.6 302.208  10
  -9   1   3 795.952 60.6051  17
   9  -1  -3 870.721 50.0552  19
  -9  -1   3 890.524 54.1716  10
   9  -1  -3 743.776 45.8386   6
  -9  -1   3 716.504 47.5892  15
  -9  -1   3 753.375 47.4342  12
   9  -1  -2 30148.5 697.156   6
  -9   1   2 30712.7 682.172  15
  -9  -1   2 30608.4 695.913  10
   9  -1  -2 30638.9 699.870  19
   9   1  -2 31369.2 701.901  19
  -9   1   2 30790.9 709.040  25
  -9  -1   1 40074.1 884.224  12
   9   1  -1 41946.7 915.379  20
   9  -1  -1 39452.9 903.445   7
   9  -1  -1 40464.2 913.016   6
   9  -1  -1 40473.9 912.361  19
   9   1  -1 41627.0 916.395  19
  -9  -1   1 40547.1 896.116  10
  -9  -1   1 41435.6 921.609  25
  -9   1   1 41315.6 916.148  25
  -9   1   1 39202.5 919.299   5
  -9  -1   0 1259.70 71.7906  25
  -9   1   0 1445.37 73.6195  25
   9   1   0 1404.31 76.4387  19
   9  -1   0 1343.75 73.8353  19
   9  -1   0 1355.41 74.1733   6
   9  -1   0 1283.81 65.7672   7
  -9   1   0 1216.15 75.1880   5
   9  -1   1 4268.41 152.754   6
   9  -1   1 4088.20 140.756   7
  -9  -1  -1 4102.88 134.788  24
  -9  -1  -1 4081.57 145.831  25
  -9   1  -1 4372.28 147.097  25
   9  -1   1 4214.20 151.890  19
   9   1   1 4292.06 154.749  19
   9   1   1 4203.37 156.501  20
  -9   1  -1 4146.17 158.684   5
   9  -1   2 3912.93 152.739   6
   9  -1   2 3836.26 140.297   7
  -9   1  -2 4158.08 163.752   5
   9  -1   2 4285.58 156.882  19
   9   1   2 4392.17 158.813  19
   9   1   2 4079.72 160.069  20
  -9  -1  -2 4183.90 138.960  24
  -9   1  -2 4277.11 147.434  25
  -9  -1  -2 4111.84 145.789  25
  -9   1  -3 9262.85 292.159   5
   9  -1   3 9920.26 284.465  19
   9   1   3 9710.47 285.113  19
   9   1   3 9341.27 292.991  20
  -9  -1  -3 9230.46 258.897  24
  -9  -1  -3 9161.63 264.526  25
  -9   1  -4 3431.60 159.604   5
   9   1   4 3449.40 158.481  20
  -9  -1  -4 3650.25 134.359  24
  -9  -1  -4 3573.54 138.414  25
   9  -1   4 3744.59 153.407  19
   9   1   4 3590.59 152.599  19
   9   1   5 46.6688 23.4970   8
   9  -1   5 54.9984 31.3361  19
   9   1   5 20.4981 27.9297  19
  -9  -1  -5 62.2251 23.4715  25
  -9   1  -5 4.28283 19.6720  24
  -9  -1  -5 56.4035 22.6948  24
  -9   1  -5 30.5755 30.5206   5
   9   1   6 912.384 69.1969   8
   9  -1   6 998.295 79.5482  19
   9   1   6 876.852 77.3984  19
  -9  -1  -6 950.656 69.3070  25
  -9  -1  -6 814.920 64.0797  24
  -9   1  -6 1079.02 76.8008  24
  -9   1  -6 716.886 79.6539   5
   9   1   7 129.578 29.1379   8
   9   1   7 122.139 40.3405  19
   9  -1   7 147.734 36.8128  19
  -9  -1  -7 139.044 34.1301  25
  -9   1  -7 120.149 33.3429  24
  -9  -1  -7 135.842 34.1493  24
  -9   1  -7 172.327 48.7584   5
   9   1   8 27.4670 21.0153   8
   9   1   8 42.8455 33.8830  19
   9  -1   8 11.1738 29.9463  19
  -9  -1  -8-4.53747 24.7246  25
  -9   1  -8 37.5948 27.8117  24
  -9  -1  -8-4.89206 26.2228  24
   9  -1   9 890.480 78.5251  19
   9   1   9 903.980 84.3354  19
   9   1   9 823.109 68.0600   8
  -9  -1  -9 955.458 77.4213  24
  -9  -1  -9 864.035 71.6487  25
  -9   1  -9 911.077 79.2187  24
  -9   1 -10 6494.49 235.392  24
   9   1  10 6291.80 240.445  19
   9  -1  10 6311.70 229.227  19
  -9  -1 -10 6521.89 231.717  24
  -9  -1 -10 6229.71 216.120  25
  -9  -1 -11 26.4634 25.3723  24
  -9   1 -11 16.9969 24.1660  24
  -9  -1 -11 8.90774 23.0621  25
   9  -1  11-4.99558 23.4440  19
  -9  -1 -12 4.98877 24.4134  24
  -9  -1 -12 16.0151 18.7962  25
   9  -1  12 30.4920 22.5605  19
   9   1  12 68.3517 27.7106  19
  -9  -1 -13 162.458 34.1106  24
   9   1  13 158.690 29.5375   2
   9   1  13 208.340 35.2601  19
  -9  -1 -14 481.018 48.4696  24
   9  -1  14 446.174 46.2018   2
  -9   1 -14 434.814 44.1011  25
   9  -1  15 158.060 24.7279   2
  -9   1 -15 198.955 27.5610  25
  -9   2  18 724.110 46.9161  13
  -9   2  18 679.161 42.3244  15
  -9   2  18 687.005 47.5483  14
  -9   2  17 760.388 51.2493  12
  -9   2  17 810.416 58.8807  13
  -9   2  17 800.216 55.6895  15
  -9   2  17 844.976 60.5673  14
  -9   2  16 671.959 60.6133  14
  -9   2  16 622.084 57.0066  15
  -9   2  16 725.498 57.3720  12
  -9   2  16 642.677 58.3268  13
  -9   2  15 160.796 38.5790  14
  -9   2  15 149.364 36.4394  15
  -9   2  15 190.190 38.1567  12
  -9   2  15 213.748 39.6577  13
  -9   2  14 65.0322 34.3748  14
  -9   2  14 27.3146 20.9271  10
  -9   2  13 1742.70 109.830  15
  -9   2  12 2457.54 125.444  10
  -9  -2  12 2925.35 142.231  13
  -9   2  12 2959.11 143.734  14
  -9   2  12 2743.03 144.123   3
  -9  -2  12 2700.89 135.212  15
  -9   2  12 2777.36 140.182  15
  -9   2  11 145.723 40.2454  15
  -9  -2  11 40.7559 29.1027  15
  -9   2  11 95.3871 33.3489  10
  -9  -2  11 64.5506 32.0494  13
  -9   2  11 64.0321 29.0795   3
  -9   2  11 37.5249 28.7666  14
  -9   2  11 52.1435 25.1957  11
  -9  -2  11 99.7278 33.4810  12
  -9   2  11 88.5473 36.1013  16
  -9  -2  10 7345.06 249.607  15
  -9   2  10 7336.37 250.333  10
  -9   2  10 8108.66 257.117  14
  -9  -2  10 7530.42 248.450  12
  -9  -2  10 7572.23 245.791  11
  -9   2  10 7378.01 256.161   3
  -9   2  10 7613.45 255.152  15
  -9   2  10 7853.18 266.357  16
  -9  -2  10 7593.32 252.820  13
  -9  -2   9 1484.90 93.7728  13
  -9  -2   9 1472.11 91.7127  11
  -9   2   9 1454.28 93.9175  10
  -9  -2   9 1601.73 93.6500  12
  -9   2   9 1614.25 97.9576  15
  -9   2   9 1549.99 101.118  16
  -9   2   9 1420.54 92.0450   3
  -9  -2   9 1488.35 91.6364  15
  -9   2   9 1696.12 95.7373  14
  -9  -2   8 609.951 56.0743  15
   9  -2  -8 610.066 45.7948  21
  -9   2   8 661.753 57.0066  14
  -9  -2   8 582.578 56.1006  12
  -9  -2   8 669.835 58.4641  11
  -9   2   8 585.314 57.7303  15
  -9   2   8 639.746 64.4046  16
  -9  -2   8 671.404 70.0329  17
  -9  -2   8 694.084 65.0240  18
  -9   2   8 630.257 57.6397   3
  -9  -2   7 6755.03 221.129  15
   9  -2  -7 7025.18 205.167  21
  -9   2   7 7448.59 219.362  14
  -9  -2   7 6863.20 219.953  12
  -9  -2   7 7445.80 226.058  11
  -9   2   7 6557.54 218.807   3
  -9  -2   7 6799.81 242.404  17
  -9   2   7 7572.62 228.669  15
  -9  -2   7 6815.34 230.186  18
  -9  -2   7 7473.34 223.201  10
   9  -2  -6 2062.63 88.8794  21
  -9   2   6 2013.99 90.1623  14
  -9  -2   6 2055.57 95.2382  12
  -9  -2   6 1941.89 95.8333  11
  -9  -2   6 1727.88 103.825  17
  -9  -2   6 1993.61 96.9989  15
  -9  -2   6 1917.36 103.047  18
  -9  -2   6 1890.05 93.7492  16
  -9  -2   6 2054.25 95.7900  10
  -9  -2   5 1719.20 98.0175  17
  -9   2   5 1617.37 98.4451  17
  -9  -2   5 1504.56 79.3405  12
  -9  -2   5 1801.39 89.4418  11
   9  -2  -5 1849.55 84.3366  21
  -9  -2   5 1708.88 84.5096  10
  -9  -2   5 1727.22 84.4617  16
  -9   2   5 1654.17 75.6529  14
  -9  -2   5 1795.23 78.6348   1
  -9  -2   5 1558.00 90.5859  18
  -9  -2   4 790.135 61.1206  18
  -9  -2   4 795.726 57.3061  11
  -9  -2   4 745.061 52.3132  16
  -9  -2   4 769.836 52.8025  10
  -9   2   4 722.470 62.3924  17
   9   2  -4 742.044 46.6457   8
   9  -2  -4 771.291 53.0440  21
   9  -2  -3 46.1085 18.0728  21
  -9   2   3 36.2655 22.6707  17
  -9  -2   3 58.7816 25.1826  18
  -9   2   3 73.0710 24.3341   4
   9   2  -3 38.8594 16.0972   8
  -9  -2   3 46.1463 21.5194  11
  -9  -2   3 41.7999 18.4593  10
   9   2  -2 28250.9 647.936  19
  -9   2   2 27914.4 646.995  25
  -9  -2   2 27898.3 631.931  10
  -9  -2   2 27669.9 643.258  11
   9   2  -2 27164.8 645.782   8
  -9   2   2 27917.3 662.580  17
  -9   2   2 27982.6 664.163   4
  -9   2   1 9181.65 255.253  17
  -9   2   1 9236.71 249.234  25
  -9  -2   1 8284.55 223.921  10
  -9   2   1 9167.91 267.764   4
   9   2  -1 8938.54 261.700  20
   9   2  -1 8591.90 248.872   8
  -9  -2   1 8994.71 239.095  11
   9  -2  -1 8538.92 248.036   7
   9  -2  -1 9074.10 250.532  19
   9   2   0 1487.60 88.6771  20
   9  -2   0 1414.87 77.0032   7
  -9   2   0 1572.10 78.8185  25
   9  -2   0 1480.91 79.5474  19
   9   2   1 16560.1 447.351  20
   9  -2   1 17374.0 431.377  19
  -9  -2  -1 16860.9 426.141  25
  -9   2  -1 17089.3 423.136  25
   9  -2   1 16518.8 435.376   6
   9  -2   1 16307.5 421.192   7
   9  -2   2 14687.0 386.734   7
  -9  -2  -2 14703.5 366.663  24
   9   2   2 14812.3 414.992  20
  -9  -2  -2 15838.2 390.676  25
   9   2   2 14128.8 388.080   8
   9  -2   2 15223.5 396.871  19
   9  -2   3 6776.70 216.664   7
   9  -2   3 6766.44 222.028  19
   9   2   3 6800.49 243.291  20
   9   2   3 6703.99 217.687   8
  -9  -2  -3 6699.85 212.388  25
  -9  -2  -3 6790.31 200.372  24
  -9   2  -4 386.822 60.8669   5
  -9  -2  -4 278.581 36.0202  23
  -9  -2  -4 377.838 42.4357  25
   9   2   4 221.309 47.4421  20
  -9  -2  -4 307.084 36.3818  24
   9   2   4 385.236 46.9176   8
   9  -2   4 310.156 45.7731  19
  -9  -2  -5 4919.11 172.578  23
   9   2   5 5298.66 202.635  19
   9  -2   5 5112.55 189.459  19
  -9  -2  -5 4764.88 168.217  24
  -9  -2  -5 4907.67 175.489  25
   9   2   5 5486.14 218.525  20
   9   2   5 4585.16 178.384   8
  -9   2  -5 5008.54 214.276   5
  -9  -2  -6 5634.76 194.148  23
   9  -2   6 5678.30 207.524  19
   9   2   6 5510.74 218.084  19
  -9  -2  -6 5676.39 192.474  25
  -9  -2  -6 5426.69 189.077  24
   9   2   6 5463.93 230.591  20
   9   2   6 5392.16 199.842   8
  -9   2  -6 5580.96 235.310   5
  -9   2  -7-31.1639 39.6126   5
   9   2   7-9.88472 24.6593   8
   9   2   7 24.7763 35.8567  19
  -9  -2  -7 27.4181 24.8958  23
   9  -2   7 5.26030 27.7185  19
  -9  -2  -7 4.41839 22.4650  24
  -9  -2  -7-12.7665 20.3993  25
   9  -2   8 2637.15 131.109  19
   9   2   8 2408.93 137.022  19
  -9   2  -8 2217.33 148.160   5
   9   2   8 2721.22 131.089   8
  -9  -2  -8 2452.13 121.121  24
  -9  -2  -8 2222.37 112.598  25
  -9  -2  -8 2711.54 128.083  23
   9  -2   9 306.489 47.4646  19
   9   2   9 284.146 53.5614  19
  -9  -2  -9 269.198 40.5231  25
  -9   2  -9 180.821 56.0218   5
  -9  -2  -9 328.186 45.7542  24
  -9  -2 -10-5.03689 23.1173  24
   9   2  11 1108.39 88.9441  19
   9  -2  11 1008.21 74.1193  19
   9   2  12-10.2112 26.9044  19
  -9  -2 -12-13.5135 22.4760  24
  -9  -2 -13 519.835 51.5356  24
   9  -2  13 567.539 55.8954   2
   9   2  13 568.860 54.7362  19
  -9  -2 -14 1623.50 82.6508  24
  -9   2 -14 1545.96 80.6143  25
   9  -2  14 1534.81 82.4844   2
  -9   2 -15 21.0260 16.0034  25
   9  -2  15 2.42658 13.8467   2
  -9   3  17 539.635 43.9535  14
  -9   3  17 515.210 36.8879  12
  -9   3  17 506.840 40.3970  13
  -9   3  17 483.851 40.1099  15
  -9   3  16-3.68422 21.6306  14
  -9   3  16 9.23114 17.8133  12
  -9   3  16 17.2804 20.5711  15
  -9   3  16 10.1559 19.3156  13
  -9   3  15 758.296 61.5143  12
  -9   3  15 718.218 61.7688  13
  -9   3  15 799.407 65.7516  14
  -9   3  15 831.838 66.7010  15
  -9   3  14 218.807 42.6426  14
  -9   3  14 198.530 42.5610  15
  -9   3  13 6134.91 229.494   3
  -9   3  13 6593.61 231.619  14
  -9   3  12 509.124 63.0756  15
  -9   3  11 6100.58 228.181   3
  -9   3  11 6330.47 223.202  10
  -9   3  11 6880.86 234.468  14
  -9   3  11 6242.95 232.141  15
  -9   3  11 6130.93 228.396  16
  -9  -3  10 16607.8 466.193  18
  -9   3  10 15724.8 453.100   3
  -9   3  10 16332.5 455.199  10
  -9   3  10 17303.5 456.915  14
  -9   3  10 17850.7 470.124  15
  -9   3  10 16830.1 465.801  16
  -9  -3   9 22975.2 580.081   1
   9  -3  -9 23507.3 571.300  21
  -9   3   9 22578.6 594.922   3
  -9   3   9 23819.7 612.237  16
  -9  -3   9 24007.9 611.995  18
  -9   3   9 24974.6 597.533  14
  -9   3   8 101.238 28.6394  14
  -9  -3   8 70.0891 34.2254  18
  -9  -3   8 81.5931 26.3867   1
  -9   3   8 67.2539 26.0024   3
  -9   3   8 76.2572 30.6577  16
   9  -3  -8 63.0322 22.7115  21
  -9  -3   7 17.9486 19.5885   1
   9  -3  -7 55.6073 20.8676  21
  -9   3   7 59.7016 23.1184  14
  -9  -3   7-5.17740 27.7703  18
  -9  -3   7 76.5203 29.3144  17
  -9  -3   6 2012.29 98.5942  11
   9  -3  -6 1971.16 96.6015  21
  -9  -3   6 1763.15 88.5285   1
  -9  -3   6 1940.03 109.690  17
  -9   3   6 1908.88 89.8645  14
  -9  -3   6 2002.37 109.806  18
   9  -3  -5 1847.05 91.2439  21
  -9  -3   5 1729.38 100.121  18
  -9  -3   5 1679.72 80.6981   1
  -9  -3   5 1666.31 98.8527  17
  -9  -3   5 1604.26 85.9476  11
  -9  -3   4 84.3946 24.1243  11
  -9   3   4 31.6087 23.0391   4
   9  -3  -4 122.144 28.2636  21
  -9  -3   4 108.393 30.9945  17
  -9  -3   4 102.397 29.6085  18
  -9  -3   4 136.963 25.0744   1
  -9  -3   3-6.18269 16.8421  11
   9  -3  -3 11.2274 20.0578  21
  -9  -3   3 24.8308 15.7465   1
  -9  -3   3-12.6943 26.1868  18
  -9   3   3 9.52049 23.2897   4
  -9  -3   2 6512.70 213.343  18
  -9  -3   2 6576.69 193.572  11
  -9  -3   2 6541.00 182.788   1
   9  -3  -2 6878.13 213.334  21
  -9   3   2 6721.66 229.431   4
  -9   3   1 13599.6 385.667   4
   9   3  -1 12514.7 349.545   8
  -9   3   1 13746.4 344.590  25
   9  -3  -1 13497.8 360.030  21
  -9  -3   1 13468.5 360.376  18
  -9   3   0 976.295 61.2063  25
   9  -3   0 877.576 65.2254   7
   9   3   0 849.462 62.2638   8
  -9   3   0 827.156 75.5639   4
   9   3   1 28.5463 18.7182   8
   9  -3   1 12.0951 21.2460   7
  -9   3  -1 3.42947 16.0955  25
  -9   3  -1 5.99680 28.7476   4
   9   3   2 199.943 36.2596   8
   9  -3   2 164.976 34.0625   7
   9   3   2 98.8739 38.4041  20
  -9   3  -2 170.406 44.6714   4
  -9   3  -2 192.893 30.8358  25
   9  -3   3 7509.27 246.446  19
   9   3   3 7739.81 276.343  20
   9   3   3 7481.19 245.124   8
   9  -3   3 7406.73 240.159   7
  -9  -3  -3 7467.79 220.286  23
   9  -3   4 5175.62 193.705  19
   9   3   4 4925.88 219.397  20
   9   3   4 4932.49 191.129   8
  -9  -3  -4 5345.60 175.648  23
  -9  -3  -5 14671.9 397.048  25
  -9  -3  -5 14596.8 390.384  24
   9  -3   5 15861.4 423.888  19
   9   3   5 16029.9 474.044  20
   9   3   5 15740.5 427.038   8
  -9  -3  -5 15212.8 400.149  23
  -9  -3  -6 5614.74 191.244  24
   9  -3   6 5959.46 215.029  19
  -9  -3  -6 5623.84 197.171  23
   9   3   6 6309.94 255.518  20
  -9   3  -6 5307.73 245.014   5
  -9  -3  -7 11577.8 335.929  24
   9  -3   7 12154.8 357.153  19
   9   3   7 12377.5 385.479  19
  -9  -3  -7 11819.0 341.878  23
   9   3   7 12390.7 406.718  20
  -9   3  -7 12569.5 412.084   5
  -9  -3  -8 3612.03 150.230  24
  -9  -3  -8 3873.03 157.571  23
   9   3   8 3704.24 181.193  19
   9   3   8 3616.78 194.362  20
  -9   3  -8 3757.72 198.586   5
  -9  -3  -9 27.4546 23.2796  24
  -9  -3  -9 57.9536 28.3656  23
   9   3  10 286.161 51.8375  19
  -9   3 -10 147.436 47.6208   5
  -9  -3 -11 5124.66 183.897  24
   9   3  11 5244.33 205.170  19
  -9  -3 -12 99.8482 27.1911  24
   9   3  12 127.288 35.9332  19
   9  -3  12 139.424 33.1156   2
  -9  -3 -13 3.09813 17.4157  24
   9   3  13 24.8279 21.1115  19
   9  -3  13 3.61100 19.0286   2
   9  -3  14 329.140 33.8410   2
  -9  -3 -14 323.995 31.9411  24
  -9   3 -14 319.788 34.4669  25
  -9   4  16 216.365 27.7674  14
  -9   4  16 233.014 30.6156  15
  -9   4  16 194.991 25.6145  12
  -9   4  15 409.294 45.4944  15
  -9   4  15 459.924 44.5744  14
  -9   4  15 492.040 45.1611  12
  -9   4  14 12.8260 26.4663  15
  -9   4  14 47.8421 25.2906  14
  -9   4  13 1243.30 83.7682  14
  -9   4  13 1269.00 88.5727  15
  -9   4  12 458.756 60.4356  15
  -9   4  12 556.405 58.1497   3
  -9   4  12 590.835 61.6532  14
   9  -4 -12 460.224 45.7718  22
  -9   4  11 930.603 75.3155  14
  -9   4  11 748.993 67.2635   3
  -9   4  11 1001.74 83.6716  15
  -9   4  11 944.376 71.8176  10
  -9   4  10 4495.66 179.662  16
  -9  -4  10 4693.50 194.118  18
   9  -4 -10 4512.16 167.221  22
  -9  -4   9 1789.69 98.7468   1
  -9   4   9 1753.43 100.821  14
  -9   4   9 1977.82 112.091  16
  -9  -4   9 1823.98 117.086  18
  -9  -4   8 70.9523 25.1913   1
   9  -4  -8 70.6659 27.6869  21
  -9   4   8 15.7631 24.6739  16
  -9  -4   8 77.8843 40.6251  18
  -9   4   8 21.1881 24.1950  14
  -9   4   7 689.903 68.7782  16
  -9  -4   7 820.337 62.7404   1
  -9  -4   7 620.916 68.4647  18
   9  -4  -7 907.226 69.4456  21
   9  -4  -6 410.472 49.7904  21
  -9  -4   6 405.264 44.3288   1
  -9  -4   6 481.371 62.8229  18
   9  -4  -5 2201.16 111.568  21
  -9   4   5 1979.09 118.042   4
  -9  -4   5 2090.06 97.0122   1
  -9  -4   5 2108.41 119.376  18
  -9  -4   4 2885.12 132.237  17
   9  -4  -4 3164.05 135.342  21
  -9   4   4 2779.60 145.106   4
  -9  -4   4 2867.48 114.753   1
  -9  -4   4 2941.90 141.261  18
  -9  -4   3 1759.24 97.5138  17
   9  -4  -3 1754.73 98.7046  21
  -9   4   3 1480.29 106.148   4
  -9  -4   3 1627.76 100.712  18
  -9  -4   3 1592.45 77.4513   1
  -9  -4   2 1495.06 93.3257  18
  -9   4   2 1449.28 106.040   4
   9  -4  -2 1733.82 96.8604  21
  -9  -4   1 1754.62 97.6874  18
   9  -4  -1 1553.62 98.0311   7
  -9   4   1 1861.97 122.333   4
   9  -4  -1 1811.39 100.178  21
   9  -4   0 534.174 56.2136   7
  -9  -4   0 403.604 46.8647  18
  -9   4   0 510.020 68.1092   4
   9  -4   0 436.253 49.5326  21
  -9   4  -1 21.7158 33.2374   4
   9  -4   1 61.1039 28.7400   7
   9  -4   1 54.6420 25.2249  21
  -9   4  -2 386.156 63.1542   4
   9  -4   2 460.103 54.1812   7
   9  -4   2 509.635 54.1049  21
  -9   4  -3 5377.65 186.815  25
  -9   4  -3 5568.89 240.455   4
   9  -4   3 5711.19 202.728  21
   9   4   3 5899.48 246.060  20
   9  -4   3 5727.03 206.426   7
   9  -4   4 4.73812 23.6413  21
   9   4   4 32.7227 44.5692  20
   9  -4   5 713.743 65.1724  21
  -9  -4  -5 754.482 60.0097  23
   9   4   5 853.212 97.0838  20
  -9   4  -6 70.0456 49.2326   5
  -9  -4  -6 65.7547 24.4936  23
   9   4   6 34.5545 46.3158  20
  -9  -4  -7 447.666 49.8322  23
   9  -4   7 423.247 49.6355  21
   9   4   7 424.223 71.9850  20
   9  -4   8 736.978 59.7935  21
   9   4   8 620.750 75.4025  19
  -9   4  -8 555.065 79.5611   5
   9   4   8 845.232 93.7064  20
  -9  -4  -9 1769.17 97.3198  23
  -9   4  -9 1814.73 130.883   5
   9   4   9 1939.33 121.469  19
  -9   4 -10 27.5566 33.7137   5
   9   4  10 45.4490 30.9603  19
   9   4  11 209.265 39.2641  19
   9  -4  11 241.486 36.1068   2
  -9   4 -12 3.15926 19.3093  25
   9   4  12 31.4555 25.5238  19
   9  -4  12 27.5346 18.6993   2
  -9   4 -13 390.256 35.8731  25
  -9   5  15 164.121 24.5253  15
  -9   5  15 156.264 22.3538  12
  -9   5  14 89.9514 26.1758  15
   9  -5 -13 244.203 27.7041  22
  -9   5  13 171.292 34.4359  15
   9  -5 -12 486.973 44.5193  22
  -9   5  12 608.892 58.9220  15
   9  -5 -11 973.370 67.2758  22
  -9   5  11 981.547 77.1085  15
  -9  -5  11 892.782 75.2894  18
  -9  -5  10 2682.60 136.105  18
   9  -5 -10 2445.62 115.469  22
  -9  -5  10 2541.98 116.250   1
  -9  -5   9 10551.9 303.288   1
  -9  -5   8 11535.6 358.159  18
  -9  -5   7 2111.77 127.075  18
   9  -5  -7 2217.79 115.430  21
  -9  -5   6 2377.10 110.871   1
  -9  -5   6 2495.59 135.684  18
   9  -5  -6 2448.25 124.387  21
  -9   5   5 2530.96 146.134   4
  -9  -5   5 2816.66 118.405   1
  -9  -5   5 2787.28 143.462  18
  -9   5   4 2713.28 153.071   4
  -9  -5   4 2476.77 133.619  18
  -9  -5   4 2775.35 114.268   1
  -9  -5   3 972.276 79.6240  18
  -9   5   3 929.063 90.0647   4
   9  -5  -2 2554.29 131.231   7
  -9  -5   2 2612.55 130.677  18
   9  -5  -2 2829.73 134.530  21
  -9   5   2 2930.42 163.880   4
   9  -5  -1 4812.07 187.996   7
  -9   5   1 4678.04 215.584   4
  -9  -5   1 4575.20 177.686  18
   9  -5  -1 4832.58 184.406  21
   9  -5   0 285.763 46.0999   7
  -9   5   0 238.794 56.9741   4
   9  -5   1 139.011 38.4187   7
  -9   5  -1 49.0910 40.0790   4
  -9   5  -2 10467.0 372.697   4
   9  -5   2 10684.4 324.034   7
  -9   5  -3 13258.1 439.340   4
   9  -5   3 13214.7 382.049  21
   9  -5   3 13940.0 392.556   7
   9   5   3 14476.0 453.585  20
   9   5   4 424.542 73.9354  20
   9  -5   4 415.534 51.1507  21
   9  -5   5 516.830 54.8395  21
   9   5   5 589.416 80.5217  20
   9  -5   6 871.431 66.9853  21
  -9   5  -7 15.8586 37.2116   5
   9   5   7 31.7554 37.2565  20
   9  -5   7 14.5006 20.0694  21
   9   5   8 1002.06 87.8169  19
  -9   5  -8 1114.96 98.7295   5
   9   5   8 965.872 94.6636  20
  -9   5  -9 619.238 50.2774  25
  -9   5  -9 654.789 72.9926   5
   9   5   9 701.482 70.0968  19
  -9   5 -10 146.970 25.3813  25
   9   5  10 170.162 36.5481  19
  -9   5 -10 180.645 40.0710   5
  -9   5 -11 26.4848 15.4330  25
   9   5  11 28.3924 23.0424  19
  -9   6  13 37.3260 18.1197  15
  -9   6  12 413.722 41.3513  15
   9  -6 -12 440.180 35.0947  22
  -9   6  11 999.246 65.7542  15
   9  -6 -11 995.235 59.6301  22
   9  -6 -10 3.28262 21.7877  22
  -9   6  10 30.0513 22.3606  15
   9  -6  -9 194.420 35.0835  22
  -9  -6   9 166.996 41.7754  18
  -9  -6   8 59.8461 33.0998  18
  -9  -6   8 19.8229 20.7038   1
   9  -6  -8-3.88529 29.6954  22
  -9  -6   7 617.965 51.1988   1
  -9  -6   7 610.207 66.0090  18
  -9  -6   6 137.593 38.5035  18
  -9  -6   6 131.975 25.9770   1
   9  -6  -5 196.180 37.6337  21
  -9   6   4 1237.43 102.860   4
   9  -6  -4 1579.57 95.8283  21
   9  -6  -3 343.122 46.8846  21
  -9   6   3 296.679 56.6025   4
   9  -6  -2 28.5064 27.5034  21
  -9   6   2-15.0622 32.9559   4
  -9   6   1 1039.80 99.3353   4
   9  -6  -1 1145.90 81.5243  21
  -9   6   0 1571.44 124.344   4
   9  -6   0 1683.44 99.1494  21
   9  -6   1 31.5551 24.1674  21
  -9   6  -1 24.2460 35.3719   4
  -9   6  -2 2328.74 149.974   4
   9  -6   2 2407.56 115.963  21
   9   6   3 277.542 59.7996  20
   9  -6   3 217.177 38.5592  21
   9   6   4 420.524 67.4411  20
   9  -6   4 395.860 45.2082  21
   9  -6   5 158.576 30.8092   1
   9   6   5 131.773 48.1562  20
  -9   6  -6 1420.29 112.027   5
   9   6   6 1570.75 113.672  20
  -9   6  -7 6.11842 32.2418   5
   9   6   7 18.0581 31.1682  20
   9   6   7 19.9389 28.4425  19
  -9   6  -8 865.325 75.3894   5
   9   6   8 743.608 72.8018  20
   9   6   8 824.548 68.1105  19
  -9   6  -9 12.6151 22.1580   5
   9   6   9-14.1514 21.8944  19
   9   6  10 8.04840 16.8098  19
   9  -7 -10 32.6842 14.3390  22
   9  -7 -10 29.0125 14.9148   7
   9  -7  -9-18.4002 17.8643  22
   9  -7  -9 2.52217 15.9951   7
   9  -7  -8 260.137 33.6841  22
   9  -7  -8 190.161 31.3561   7
   9  -7  -7 1228.05 68.4529  22
   9  -7  -7 1223.36 70.8814   7
   9  -7  -6 1351.76 73.3319  22
   9  -7  -6 1147.52 71.1618   7
   9  -7  -5 1794.45 89.9078   7
   9  -7  -4-24.8733 24.0944   7
   9  -7  -3 25.2039 19.3041   7
   9  -7  -2 47.1430 22.7401   7
   9  -7  -2 62.7709 25.0491  21
  -9   7   2 17.7462 28.9561   4
   9  -7  -1 56.9361 23.6913   7
   9  -7  -1 119.630 28.4403  21
  -9   7   1 129.055 39.4770   4
   9  -7   0 30.8652 19.5806   7
   9  -7   0 41.9025 22.4172  21
   9   7   0 35.7462 34.9851  20
  -9   7   0 30.9531 30.2962   4
   9  -7   1 92.0961 25.0054  21
   9   7   1 95.9709 36.7047  20
   9  -7   2 51.0747 19.5426  21
   9   7   2 99.7183 36.3235  20
   9   7   3 55.9426 33.3072  20
   9  -7   3 33.6769 20.9864   1
   9   7   4 184.818 43.6990  20
   9  -7   4 178.522 26.9590   1
   9  -7   5 4.00674 12.7053   1
   9   7   5 32.5905 23.7698  19
  -9   7  -5 29.9560 31.2817   5
   9   7   5-14.2392 29.7388  20
   9   7   6 72.9575 23.8756  19
  -9   7  -6 59.2114 28.9974   5
   9   7   6 48.6714 26.9478  20
   9  -8  -4 21.8906 11.8601  22
 -10   0  17 3.53656 20.4728  13
 -10   0  16 2801.29 127.737  13
 -10   0  16 2861.45 124.402  15
 -10   0  16 2833.54 121.947  12
 -10   0  16 2988.88 132.200  14
 -10   0  15-9.74874 26.5565  13
 -10   0  15-4.64249 22.7141  15
 -10   0  15-8.81392 25.8739  12
 -10   0  15-15.2100 29.3503  14
 -10   0  14 16.5034 29.4851  14
 -10   0  13 5.26453 24.7049  15
 -10   0  13-5.36890 28.7744  13
 -10   0  13-9.19973 23.8169  11
 -10   0  13 5.16374 25.7639  12
 -10   0  12 12698.5 373.290  14
 -10   0  12 11930.5 361.439  12
 -10   0  12 12762.1 367.497  13
 -10   0  12 12282.5 363.174  15
 -10   0  12 12641.6 359.723  11
 -10   0  12 12430.7 361.176  10
 -10   0  11-5.33149 26.0843  14
 -10   0  11 20.2959 28.0855  12
 -10   0  11 4.88907 24.3934  11
 -10   0  11 14.9915 27.2247  13
 -10   0  11 5.08439 27.7000  15
 -10   0  11-20.0387 27.7297  10
 -10   0  10 46158.9 1075.25  15
 -10   0  10 46732.2 1098.64  16
 -10   0  10 47097.8 1078.24  11
 -10   0  10 45977.7 1074.07  12
 -10   0  10 45147.3 1067.63  13
 -10   0  10 47319.1 1080.26  14
 -10   0  10 46305.2 1075.55  10
 -10   0   9 9.11131 22.7301  14
 -10   0   9 21.8835 26.7664  16
 -10   0   9 14.2271 24.9895  11
 -10   0   9-18.6866 23.3089  10
 -10   0   9 4.49013 26.3617  15
 -10   0   9 4.18330 20.4670  13
 -10   0   8 9675.10 282.823  15
 -10   0   8 9761.96 300.356  16
 -10   0   8 9375.53 316.166  17
 -10   0   8 9275.87 285.253  10
 -10   0   8 9789.36 277.328  13
 -10   0   8 9669.19 283.162  14
 -10   0   7-7.46426 16.7350  14
 -10   0   7 44.7400 20.9571  15
 -10   0   7 5.81169 24.7879  17
 -10   0   7-8.35678 23.1283  10
 -10   0   7-9.87876 17.6483  13
 -10   0   7-4.72608 24.9035  16
 -10   0   6 1421.35 76.7460  15
 -10   0   6 1295.40 79.1918  10
 -10   0   6 1285.27 68.3295  13
 -10   0   6 1253.74 89.8610  17
 -10   0   6 1432.98 76.2425  14
 -10   0   5-5.92800 15.0702  14
 -10   0   5 10.0575 11.7993  13
 -10   0   5-2.98972 16.5487  15
 -10   0   5-3.64200 23.6388  10
 -10   0   5 4.89114 21.9321  17
 -10   0   4 10030.9 300.333  17
 -10   0   4 10052.4 265.190  15
  10   0  -3-5.02853 12.0551  19
 -10   0   3 39.8031 14.4918  15
  10   0  -2 22800.7 531.400  19
 -10   0   2 21644.6 542.067  25
  10   0  -1 20.2341 18.6717  19
 -10   0   1 21.4707 19.8122  25
  10   0   0 22919.5 553.784  19
 -10   0   0 22413.6 551.452  25
 -10   0  -1 12.5932 21.3447   5
  10   0   1 8.16117 19.9660  19
 -10   0  -1 18.4148 20.3877  25
 -10   0  -2 74552.7 1684.91   5
  10   0   2 77622.3 1686.72  19
 -10   0  -2 75474.8 1668.51  25
 -10   0  -3-4.00534 21.8216  25
  10   0   3-9.81341 26.7322  19
 -10   0  -4 3227.73 135.801  25
  10   0   4 3293.97 150.439  19
 -10   0  -4 3106.10 133.080  24
 -10   0  -5 4.45586 22.6556  25
  10   0   5-11.1054 31.6813  19
 -10   0  -5-4.46761 22.2907  24
 -10   0  -6 59649.6 1350.02  24
 -10   0  -6 60229.1 1346.16  25
  10   0   6 58269.3 1368.04  19
  10   0   7-23.4027 23.7986   8
 -10   0  -7-15.2957 28.6598  24
 -10   0  -7 9.81474 30.7474  25
  10   0   7 17.8621 34.4677  19
 -10   0  -8 13968.7 396.885  24
  10   0   8 13206.1 375.608   8
 -10   0  -8 14264.8 390.439  25
  10   0   8 13260.1 403.993  19
 -10   0  -9-11.3185 31.8109  24
 -10   0  -9-5.12679 26.5452  25
  10   0   9 21.9547 22.3256   8
  10   0   9 12.2828 26.1943  19
 -10   0 -10 39.7197 25.4499  24
 -10   0 -10 15.1299 25.6486  25
  10   0  11-26.2634 26.2133  19
 -10   0 -12 108.652 33.8820  24
  10   0  12 84.1923 27.8294  19
 -10   0 -12 89.2734 28.2776  25
 -10   0 -13-3.54018 19.2872  25
  10   0  14 3794.15 130.696   2
 -10   1  18 787.076 49.2858  13
 -10   1  17 787.686 59.6297  14
 -10   1  17 839.871 59.0463  13
 -10   1  17 799.859 54.1627  12
 -10   1  17 772.564 55.7195  15
 -10   1  16 802.544 63.2045  15
 -10   1  16 950.615 70.7850  14
 -10   1  16 836.696 63.0759  12
 -10   1  16 1007.76 70.7738  13
 -10  -1  15 1526.39 92.2870  15
 -10   1  15 1689.15 97.1764  15
 -10  -1  15 1415.90 93.5170  13
 -10   1  15 1434.15 89.4758  12
 -10   1  15 1678.40 98.0154  13
 -10   1  15 1617.35 98.0634  14
 -10   1  14 510.580 61.7543  14
 -10  -1  13 4969.04 194.094  15
 -10   1  13 4746.52 177.358  11
 -10  -1  13 4986.17 197.556  13
 -10   1  13 4896.13 193.099  12
 -10   1  13 5397.42 200.106  13
 -10  -1  13 5082.04 191.613  12
 -10   1  13 4811.30 191.990  15
 -10  -1  12 1284.67 92.7778  13
 -10  -1  12 1434.47 95.2765  12
 -10   1  12 1486.11 96.4436  13
 -10   1  12 1305.03 94.0407  15
 -10  -1  12 1402.76 97.1787  14
 -10   1  12 1508.38 99.0481  14
 -10  -1  12 1536.61 98.5692  15
 -10  -1  12 1387.32 91.5234  11
 -10   1  12 1401.96 89.7424  11
 -10   1  12 1314.56 90.2337  10
 -10  -1  11 12565.8 371.170  13
 -10   1  11 13017.9 369.723  13
 -10  -1  11 12574.3 369.053  12
 -10   1  11 12829.8 374.691  15
 -10   1  11 13396.4 393.333  16
 -10  -1  11 12781.1 376.870  14
 -10   1  11 13129.5 376.703  14
 -10  -1  11 13095.7 372.852  15
 -10   1  11 12828.3 366.762  11
 -10  -1  11 12416.8 365.540  11
 -10  -1  11 12684.1 367.469  10
 -10   1  11 12933.5 372.048  10
 -10   1  10 134.304 34.0702  13
 -10  -1  10 120.689 35.5018  13
 -10   1  10 186.378 46.4386  16
 -10   1  10 118.225 35.8978  14
 -10  -1  10 168.395 39.4532  14
 -10  -1  10 102.241 35.4828  15
 -10   1  10 161.322 39.9060  15
 -10  -1  10 193.474 41.1191  11
 -10   1  10 156.554 37.2261  11
 -10  -1  10 292.650 45.8730  12
 -10   1  10 146.881 36.9011  10
 -10  -1  10 204.218 39.8409  10
 -10  -1   9 17349.5 461.934  13
 -10  -1   9 17698.7 463.019  12
 -10   1   9 18173.7 457.426  13
 -10  -1   9 17393.3 466.952  14
 -10   1   9 18425.7 466.379  14
 -10   1   9 17821.1 467.742  15
 -10   1   9 17411.4 484.957  16
 -10  -1   9 17614.8 475.184  16
 -10  -1   9 17188.5 462.587  15
 -10  -1   9 17364.9 464.610  11
 -10  -1   9 17206.3 462.000  10
 -10   1   9 17592.2 469.951  10
 -10  -1   8 2632.65 120.654  12
 -10  -1   8 2718.65 120.892  13
 -10   1   8 2811.77 116.873  13
 -10  -1   8 2766.54 125.613  14
 -10   1   8 2690.95 120.512  14
 -10   1   8 2797.47 126.247  15
 -10  -1   8 2564.62 127.365  16
 -10  -1   8 2830.61 129.223  11
 -10  -1   8 2792.47 124.130  15
 -10   1   8 2750.13 135.860  16
 -10  -1   8 2420.12 137.052  17
 -10  -1   8 2715.55 123.786  10
 -10   1   8 2701.01 128.732  10
 -10  -1   7 373.961 41.3283  13
 -10   1   7 390.768 39.7047  13
 -10  -1   7 472.866 47.6812  12
 -10   1   7 406.912 42.4184  14
 -10   1   7 382.275 43.3599  15
 -10  -1   7 481.368 51.4861  16
 -10  -1   7 445.891 50.5484  11
 -10  -1   7 447.702 47.1011  15
 -10  -1   7 441.135 47.5409  10
 -10   1   7 396.599 55.8209  17
 -10  -1   7 318.469 52.3260  17
 -10  -1   6 4193.39 149.461  12
  10  -1  -6 4206.81 134.368  21
 -10  -1   6 4054.11 156.085  16
 -10   1   6 4052.46 147.673  15
 -10   1   6 4032.85 142.678  14
 -10  -1   6 3931.62 145.762  15
 -10  -1   6 4173.10 153.314  10
 -10  -1   6 4156.90 172.213  17
 -10   1   6 4359.45 177.547  17
 -10  -1   5 9224.01 255.902  12
  10  -1  -5 9093.99 245.954  21
 -10  -1   5 8936.27 255.271  15
 -10   1   5 9068.35 288.011  17
 -10  -1   5 9043.82 267.505  16
 -10  -1   5 9174.82 287.627  17
 -10  -1   5 9073.09 262.374  10
 -10   1   5 9341.42 249.192  14
 -10   1   5 9433.84 256.157  15
 -10  -1   4 5245.91 166.758  12
 -10  -1   4 5448.72 176.647  10
 -10   1   4 5775.79 199.621  17
 -10   1   4 5626.53 162.267  14
 -10  -1   4 5347.03 169.308  15
 -10   1   4 5602.48 168.897  15
  10  -1  -3 197.471 27.2108  19
 -10   1   3 265.880 29.3591  15
 -10  -1   3 214.881 28.6774  15
 -10  -1   3 183.995 25.5751  12
 -10   1   3 226.726 37.4754  17
 -10  -1   3 224.937 31.6547  10
  10  -1  -2 3411.58 123.903   7
 -10   1   2 3345.99 128.276   5
 -10   1   2 3785.22 138.752  25
  10  -1  -2 3676.06 129.485  19
  10   1  -2 3695.11 131.529  19
 -10  -1   2 3565.13 124.758  10
  10  -1  -1 10728.7 299.174   6
  10  -1  -1 10729.6 288.388   7
 -10   1   1 10730.4 303.702   5
 -10   1   1 11246.6 303.588  25
 -10  -1   1 10973.6 306.667  25
  10  -1  -1 11228.6 299.799  19
  10   1  -1 11281.0 303.338  19
 -10  -1   1 11040.9 282.232  10
  10  -1   0 2071.13 91.9360   7
  10  -1   0 1876.35 96.1112   6
 -10   1   0 2083.48 104.823   5
 -10  -1   0 2107.97 100.473  25
 -10   1   0 2187.79 100.097  25
  10   1   0 2000.42 99.4256  19
  10  -1   0 1983.60 97.3132  19
 -10  -1   0 1969.21 79.0558  10
 -10   1  -1 4879.22 183.721   5
  10   1   1 4957.15 178.071  19
  10  -1   1 5016.23 176.365  19
 -10  -1  -1 5060.32 173.283  25
 -10   1  -1 5285.14 175.086  25
  10  -1   1 4824.66 163.857   7
 -10  -1  -2 38.9706 19.6347  24
  10   1   2 54.6813 27.5186  19
  10  -1   2 69.9739 27.7657  19
 -10   1  -2 147.183 35.8366   5
 -10  -1  -2 54.6981 24.5159  25
 -10   1  -2 81.5735 25.5327  25
 -10  -1  -3 7235.82 219.976  24
 -10   1  -3 7005.38 250.656   5
 -10   1  -3 7242.17 228.938  25
 -10  -1  -3 7029.32 225.851  25
  10  -1   3 7501.78 240.401  19
  10   1   3 6915.98 239.740  19
 -10  -1  -4 14995.3 390.500  24
  10   1   4 14919.3 417.398  19
  10  -1   4 15016.1 413.784  19
 -10   1  -4 14402.4 427.110   5
 -10  -1  -4 14389.2 394.045  25
 -10  -1  -5 16780.4 448.871  24
  10  -1   5 18078.3 479.655  19
  10   1   5 17603.3 483.047  19
  10   1   5 17411.8 463.535   8
 -10   1  -5 17206.3 497.034   5
 -10  -1  -5 17638.3 458.512  25
 -10  -1  -6 1322.68 84.9743  24
  10  -1   6 1293.54 93.8057  19
  10   1   6 1268.18 96.7761  19
  10   1   6 1355.50 88.3969   8
 -10   1  -6 1273.00 104.047   5
 -10  -1  -6 1364.91 86.9083  25
 -10  -1  -7 19284.0 522.095  24
  10  -1   7 20885.4 547.794  19
  10   1   7 20298.0 555.241  19
  10   1   7 20317.4 527.484   8
 -10   1  -7 20380.7 580.041   5
 -10  -1  -7 20979.8 527.617  25
 -10  -1  -8 1958.29 109.690  24
  10   1   8 1922.33 106.953   8
 -10  -1  -8 1859.60 106.067  25
  10  -1   8 1746.69 113.859  19
  10   1   8 1928.00 123.029  19
 -10  -1  -9 2243.84 123.170  24
  10   1   9 2423.56 123.201   8
  10   1   9 2553.86 141.858  19
  10  -1   9 2571.30 134.483  19
 -10  -1  -9 2269.10 118.956  25
 -10  -1 -10 471.228 56.8776  24
 -10  -1 -10 463.731 53.1570  25
  10  -1  11 4469.24 174.111  19
  10   1  11 4707.22 188.654  19
 -10  -1 -11 4206.29 164.480  25
  10   1  12 1139.30 81.4205  19
  10  -1  12 1097.62 74.0018  19
 -10  -1 -12 1074.69 79.1280  24
 -10   1 -12 1151.34 78.9536  25
 -10   1 -13 134.315 31.6052  25
  10   1  13 148.603 30.9186  19
 -10   1 -14 34.5287 20.4978  25
  10  -1  14-9.22912 16.7608   2
 -10   2  18 274.469 26.2804  15
 -10   2  17 612.818 46.2688  13
 -10   2  17 585.892 44.0850  12
 -10   2  17 580.938 45.8735  15
 -10   2  17 619.864 49.8737  14
 -10   2  16 158.928 31.7351  15
 -10   2  16 233.536 36.0654  13
 -10   2  16 171.787 31.2053  12
 -10   2  16 143.460 31.6447  14
 -10   2  15 2088.09 109.542  14
 -10   2  15 1792.11 98.4876  12
 -10   2  15 1728.38 98.1917  13
 -10   2  15 1847.85 101.479  15
 -10   2  14 46.5337 28.1925  14
 -10   2  14 35.5282 24.7605  10
 -10   2  14 74.9497 32.0816  15
 -10   2  14 48.4649 28.8694  13
 -10   2  14 91.3712 30.8785  12
 -10   2  13 481.363 60.2706  15
 -10   2  13 478.119 54.5621  10
 -10   2  13 508.802 60.3163  14
 -10   2  12 89.9234 31.7570  10
 -10   2  12 147.616 37.5131  14
 -10   2  12 105.552 29.0035  11
 -10   2  12 88.8674 36.5245  15
 -10   2  11 7649.01 259.673  15
 -10   2  11 7115.40 264.377  16
 -10   2  11 7951.43 260.443  14
 -10   2  11 7696.24 247.218  11
 -10   2  11 7509.31 255.645  10
 -10   2  10 11670.2 351.693  10
 -10   2  10 12374.6 356.860  15
 -10   2  10 12314.6 367.612  16
 -10   2  10 12049.1 349.012  14
 -10  -2  10 11512.6 342.076  11
 -10  -2  10 11540.1 345.046  12
 -10  -2  10 11758.4 348.406  15
 -10   2   9 6400.50 224.404  15
 -10   2   9 6668.17 239.257  16
 -10   2   9 6433.00 218.449  14
 -10  -2   9 6196.67 218.918  15
 -10  -2   9 6556.30 222.895  12
 -10   2   9 6347.08 227.201  10
 -10  -2   9 6461.38 221.629  11
 -10  -2   8 7060.67 231.561  12
 -10  -2   8 7333.76 236.397  11
 -10  -2   8 7119.78 235.588  15
 -10   2   8 7133.06 228.034  14
 -10   2   8 7478.61 240.966  15
 -10  -2   8 6643.97 256.352  17
 -10   2   8 7670.97 258.086  16
 -10   2   7 2449.79 107.931  14
 -10  -2   7 2267.15 128.349  17
 -10  -2   7 2287.48 109.500  12
 -10  -2   7 2204.03 111.471  11
  10  -2  -7 2507.27 101.241  21
 -10   2   7 2145.55 108.635  15
 -10  -2   7 2359.04 110.212  10
 -10   2   6 385.893 38.8367  14
 -10  -2   6 347.407 43.2336  11
 -10  -2   6 419.477 44.9369  12
 -10  -2   6 335.304 52.4618  17
 -10  -2   6 343.069 42.0238  10
  10  -2  -6 359.377 38.1688  21
 -10   2   6 405.933 43.6851  15
 -10  -2   6 420.209 45.3356  16
 -10  -2   5 243.538 37.6117  11
 -10  -2   5 386.746 42.5039  16
 -10   2   5 393.147 40.7566  15
 -10   2   5 380.479 52.7017  17
 -10  -2   5 304.804 47.2208  17
 -10  -2   5 405.262 42.6284  10
  10  -2  -5 403.684 40.4642  21
 -10  -2   4 3280.96 127.559  11
 -10  -2   4 3060.00 119.732  16
 -10   2   4 3092.96 116.501  15
  10   2  -4 3121.44 114.779   8
  10  -2  -4 3009.38 120.169  21
 -10  -2   4 2919.93 115.870  10
 -10   2   4 3115.71 141.187  17
 -10   2   3 3822.19 152.972  17
 -10  -2   3 3721.26 137.854  11
 -10   2   3 3598.62 124.617  15
 -10  -2   3 3482.96 128.786  16
 -10  -2   3 3682.75 128.563  10
 -10  -2   2 28779.1 656.587  11
 -10   2   2 27311.0 675.741  17
 -10  -2   2 27426.1 638.553  10
  10  -2  -2 27033.2 659.287   7
 -10   2   2 29472.9 665.642  25
  10   2  -2 28071.4 657.910  19
 -10  -2   1 3540.64 131.308  11
  10  -2  -1 3899.18 145.286  19
  10   2  -1 3776.91 145.841  19
 -10   2   1 3644.83 145.764  17
  10   2  -1 3804.51 152.064  20
 -10   2   1 4158.42 146.904  25
 -10   2   0 12321.3 323.910  25
 -10  -2   0 11272.8 299.401  11
  10   2   0 11280.3 335.633  20
  10   2   0 11889.6 326.947   8
  10  -2   0 11523.6 318.410   7
  10   2   0 11942.8 331.378  19
  10  -2   0 12224.0 327.400  19
  10  -2   1 2991.14 130.047  19
  10   2   1 2930.34 132.517  19
  10   2   1 2932.41 127.631   8
  10   2   1 2997.70 141.014  20
  10  -2   1 3003.14 124.729   7
 -10  -2  -1 2912.88 125.773  25
 -10   2  -1 3028.70 125.316  25
  10   2   2 277.624 43.7723  19
 -10   2  -2 263.773 48.7163   5
 -10  -2  -2 232.452 37.8908  25
 -10   2  -2 327.042 42.0235  25
  10   2   2 402.646 46.6818   8
  10  -2   2 248.689 41.4002  19
  10  -2   2 268.252 39.0157   7
  10   2   2 226.234 46.6625  20
 -10  -2  -3 6919.66 207.189  24
  10   2   3 6398.25 222.472   8
  10  -2   3 6831.06 230.230  19
  10   2   3 6683.79 238.472  19
 -10   2  -3 6632.35 252.971   5
  10   2   3 6665.15 246.366  20
 -10  -2  -3 6571.33 218.038  25
 -10   2  -3 7194.69 224.939  25
 -10  -2  -4 4061.74 150.009  24
 -10   2  -4 3969.07 190.219   5
  10  -2   4 4120.22 170.770  19
  10   2   4 4239.26 181.015  19
  10   2   4 4161.95 167.932   8
  10   2   4 4371.90 190.360  20
 -10  -2  -4 4184.54 160.236  25
 -10   2  -5 347.846 62.3999   5
  10   2   5 443.406 60.9606  19
  10   2   5 499.807 71.4261  20
  10  -2   5 399.037 53.5739  19
 -10  -2  -5 393.699 49.7038  25
 -10  -2  -5 419.045 46.9817  24
  10   2   5 388.888 50.7083   8
 -10   2  -6 108.316 48.5291   5
  10   2   6 107.313 43.2988  19
 -10  -2  -6 112.461 30.0159  24
  10  -2   6 103.478 36.6067  19
 -10  -2  -6 145.233 33.6072  25
  10   2   6 82.1034 32.6218   8
  10   2   7 9547.98 302.049   8
 -10  -2  -7 9489.85 289.708  24
 -10  -2  -7 9273.07 287.599  25
 -10   2  -7 10162.4 348.919   5
  10  -2   7 9525.06 304.685  19
  10   2   7 9677.00 322.065  19
  10   2   8 4659.07 181.905   8
 -10   2  -8 3941.19 202.762   5
  10  -2   8 4158.12 177.134  19
  10   2   8 4067.01 190.477  19
 -10  -2  -8 4147.73 166.865  24
 -10  -2  -8 4049.96 163.006  25
 -10  -2  -9 7761.10 244.485  25
 -10  -2  -9 7607.07 252.566  24
  10  -2  10 1775.59 103.787  19
  10   2  10 2040.55 124.227  19
 -10  -2 -11 62.9856 26.4498  24
  10  -2  11 67.5163 25.8231  19
  10   2  11 71.7776 35.8639  19
  10   2  12 68.9400 27.3923  19
 -10   2 -12 71.3075 27.2625  25
 -10  -2 -12 65.3807 25.3283  24
  10   2  13 62.4029 23.2732  19
 -10   2 -13 49.4074 23.6906  25
  10  -2  13 41.1392 22.2775   2
 -10  -2 -13 23.9646 19.8381  24
 -10   2 -14 782.286 51.5396  25
  10  -2  14 793.312 52.2929   2
 -10   3  17 17.9322 13.3744  12
 -10   3  17 38.1839 15.5506  15
 -10   3  16 72.3833 23.6781  15
 -10   3  16 38.4464 21.0576  14
 -10   3  16 48.8264 21.9762  12
 -10   3  15 1270.42 78.9642  15
 -10   3  15 1187.84 74.7082  12
 -10   3  15 1224.82 78.0865  14
 -10   3  14 1643.06 98.1803  15
 -10   3  14 1654.89 92.6001  13
 -10   3  14 1528.50 93.1628  14
 -10   3  13 9175.79 294.260  15
 -10   3  13 9186.92 272.393  10
 -10   3  13 9496.64 290.637  14
 -10   3  12 866.862 78.5548  15
 -10   3  12 727.985 66.1152  10
 -10   3  12 821.609 72.4453  14
 -10   3  11 1269.21 93.3858  15
 -10   3  11 1236.47 92.8919  16
 -10   3  10 953.043 83.8362  16
 -10   3  10 762.125 76.1818  15
 -10   3  10 933.762 78.8689  10
 -10   3  10 880.050 73.1911  14
 -10   3   9 31218.3 759.406  14
 -10   3   9 31593.8 787.156  16
 -10   3   9 32376.8 780.584  15
 -10   3   8 22041.9 570.014  16
 -10  -3   8 20254.3 568.884  17
 -10  -3   8 20836.9 561.284  18
 -10   3   8 21398.4 533.460  14
  10  -3  -8 20970.2 524.527  21
 -10   3   8 22356.8 556.104  15
 -10  -3   7 7521.17 263.227  17
 -10  -3   7 7644.64 259.618  18
  10  -3  -7 7436.51 232.300  21
 -10  -3   6 2770.86 139.225  18
 -10  -3   6 3130.10 150.219  17
  10  -3  -6 3069.50 130.137  21
 -10  -3   6 3278.15 134.291  11
 -10  -3   5 1803.56 107.629  18
 -10  -3   5 1885.21 109.950  17
  10  -3  -5 1928.77 99.3878  21
 -10  -3   5 1817.55 94.8193  11
 -10  -3   4 1572.99 97.3302  18
  10  -3  -4 1887.03 97.6535  21
 -10  -3   4 1770.64 89.5368  11
 -10  -3   4 1583.27 98.8263  17
 -10   3   3 90.6977 29.2354   4
 -10  -3   3 68.4913 31.3375  18
 -10  -3   3 103.719 24.5784  11
  10  -3  -3 106.783 27.3276  21
 -10  -3   2 4163.08 143.746  11
  10  -3  -2 4358.84 162.569  21
  10   3  -2 4209.91 155.466   8
 -10   3   2 4519.12 181.435   4
  10   3  -1 35637.5 854.610  20
  10   3  -1 33083.1 822.245   8
 -10   3   1 35255.9 862.279   4
  10  -3  -1 35124.6 832.089   7
 -10   3   1 37001.6 819.391  25
  10  -3  -1 36056.4 834.269  21
 -10   3   0 48.4244 23.0781  25
  10   3   0 97.3343 34.5530  20
 -10   3   0 42.0535 33.2716   4
  10   3   0 38.7341 23.0919   8
  10  -3   0 56.3300 27.4995   7
  10   3   1 1236.65 83.3805   8
 -10   3  -1 1375.30 80.0213  25
  10   3   1 1290.62 97.7346  20
  10  -3   1 1152.82 78.4257   7
  10   3   2 4022.53 164.979   8
 -10   3  -2 4517.91 163.292  25
  10   3   2 4203.07 190.009  20
  10  -3   2 3953.69 164.422   7
  10   3   3 40768.6 967.311   8
  10  -3   3 39782.2 955.512   7
 -10   3  -3 42330.8 951.725  25
  10   3   3 40161.8 1003.98  20
  10   3   4 3400.07 154.891   8
  10  -3   4 3101.72 148.531  19
 -10   3  -4 3372.30 180.262   5
  10   3   4 3329.49 175.681  20
  10   3   5 477.747 59.9163   8
  10   3   5 536.069 74.0133  20
 -10   3  -5 555.633 78.9954   5
  10  -3   5 492.570 58.9851  19
  10   3   5 414.267 64.5024  19
  10   3   6 9038.39 323.233  20
 -10  -3  -6 8095.64 254.141  24
 -10   3  -6 8553.07 323.007   5
  10  -3   6 8745.68 282.218  19
  10   3   6 8646.83 304.274  19
  10   3   7 482.502 75.0539  20
  10   3   7 573.798 72.2443  19
 -10  -3  -7 560.651 55.3395  24
 -10   3  -7 512.415 77.9204   5
 -10  -3  -8 803.224 66.1584  24
  10   3   9 89.4290 42.4248  19
 -10   3  -9 70.7357 39.9954   5
 -10  -3 -10 513.894 51.2597  24
  10   3  10 542.817 65.4649  19
 -10  -3 -11 418.228 45.0674  24
  10   3  11 393.073 54.4540  19
 -10   3 -12 47.2270 24.1482  25
  10   3  12 69.5641 27.7744  19
 -10  -3 -12 54.0858 21.3863  24
  10  -3  12 105.369 27.3427   2
 -10   3 -13 850.962 54.8606  25
  10  -3  13 706.494 50.8929   2
 -10   3 -14 254.410 26.5319  25
 -10   4  16 1.89814 12.1801  12
 -10   4  16 15.7098 17.0106  15
 -10   4  15 2.87616 18.0207  12
 -10   4  15 6.25672 19.3603  15
 -10   4  14 11.7827 25.2022  15
 -10   4  13 2299.23 116.799  15
 -10   4  13 2313.72 109.006  14
 -10   4  12 679.642 56.9781  10
 -10   4  12 803.026 72.2594  15
 -10   4  12 733.405 61.9071  14
  10  -4 -11 6158.32 198.627  22
 -10   4  11 6308.09 214.411  14
 -10   4  11 6518.15 217.943  10
 -10   4  10 20.2471 30.1415  10
 -10   4  10 75.7808 34.3376  15
 -10   4   9 342.829 50.5042  16
 -10  -4   9 378.037 58.6022  18
 -10   4   9 360.210 53.6512  15
 -10  -4   8 60.1776 38.6361  18
 -10   4   8 100.314 37.0098  16
 -10  -4   8 50.0971 24.8846   1
 -10  -4   7 10579.9 333.813  18
 -10   4   7 10853.8 333.104  16
 -10  -4   7 10393.3 299.684   1
  10  -4  -6-9.21921 20.6698  21
 -10  -4   6 22.3016 20.8932   1
 -10  -4   6 5.76249 29.2991  18
 -10  -4   5 860.757 73.8536  17
  10  -4  -5 1027.99 75.6820  21
 -10  -4   5 944.155 80.2784  18
 -10  -4   5 965.496 63.3288   1
 -10  -4   4 4942.77 164.417   1
 -10  -4   4 5298.50 199.405  18
  10  -4  -4 5312.94 191.891  21
 -10  -4   4 5186.01 195.541  17
 -10   4   4 4965.93 203.824   4
 -10  -4   3 1176.24 85.5621  18
  10  -4  -3 1308.59 86.9895  21
 -10  -4   3 1216.26 85.6515  17
 -10   4   3 1200.92 95.2853   4
  10  -4  -2 3987.46 162.671   7
 -10   4   2 4001.48 182.348   4
 -10  -4   2 3520.79 154.418  18
  10  -4  -2 3835.77 159.933  21
  10  -4  -1 198.494 37.8195  21
  10  -4  -1 198.144 39.5871   7
 -10   4   1 186.385 46.4860   4
  10  -4   0 43.4291 27.5810  21
 -10   4   0 152.034 44.8335   4
  10  -4   0 89.1911 33.6316   7
  10  -4   1 2620.40 125.854  21
 -10   4  -1 2577.62 152.440   4
  10  -4   1 2512.98 126.920   7
  10   4   1 2477.42 148.961  20
  10  -4   2 4016.12 164.967  21
  10  -4   2 3578.71 159.190   7
  10   4   2 3995.47 195.514  20
  10  -4   3 6210.42 219.109  21
  10   4   3 6476.08 264.999  20
 -10   4  -3 6289.10 207.844  25
  10  -4   3 5974.45 219.858   7
  10   4   4-24.7165 36.9432  20
 -10   4  -4 8.69800 22.9165  25
 -10   4  -5 477.551 75.3877   5
 -10   4  -5 581.741 56.3360  25
  10   4   5 508.326 77.6878  20
  10  -4   6 5189.33 191.102  21
 -10   4  -6 4938.29 185.695  25
 -10   4  -7 2868.13 168.650   5
  10   4   7 2781.69 153.263  19
  10  -4   7 2884.28 128.459  21
 -10   4  -8 23.3219 35.6800   5
  10   4   8 6.38418 33.6416  19
  10  -4   8 11.6561 17.4241  21
 -10   4  -9 249.272 39.7284  25
 -10   4  -9 253.415 54.4651   5
  10   4   9 216.492 46.0737  19
 -10   4 -10 30.9653 32.6467   5
  10  -4  10 49.0833 22.1860   2
  10   4  10 35.9957 27.1122  19
 -10   4 -10 52.9066 24.5458  25
  10  -4  11 15.9713 16.5483   2
  10   4  11 17.1638 23.7578  19
 -10   4 -11 55.6776 22.6677  25
  10   4  12 3.12198 17.8139  19
 -10   4 -12 18.3113 16.7861  25
 -10   5  15 326.161 28.2199  15
 -10   5  14-21.2431 18.7417  15
 -10   5  13 33.6207 24.4077  15
 -10   5  12 43.3000 27.7824  15
  10  -5 -12 26.2583 16.2624  22
 -10   5  11 200.826 39.4783  15
  10  -5 -11 279.132 37.4015  22
  10  -5 -10 785.124 61.8056  22
 -10   5  10 850.506 65.3987  10
 -10   5  10 842.388 68.9451  15
 -10   5   9 838.792 72.1865  15
 -10  -5   9 738.197 74.5060  18
 -10  -5   8 1233.67 77.4691   1
 -10  -5   7 3825.88 173.070  18
  10  -5  -7 4130.21 162.891  21
 -10  -5   7 3638.10 143.492   1
 -10   5   6 57.4219 30.2570  16
 -10  -5   6 75.6124 36.0267  18
  10  -5  -6 92.1214 34.2448  21
  10  -5  -5 2810.93 134.087  21
 -10  -5   5 2756.86 142.546  18
  10  -5  -4 19.8125 25.1964  21
 -10  -5   4 71.4055 34.0015  18
 -10   5   3 35.1709 32.2857   4
  10  -5  -3 10.5515 27.8022   7
 -10  -5   3 10.4695 24.5677  18
 -10   5   2 7.35996 29.6958   4
 -10  -5   2 44.4490 28.5924  18
  10  -5  -2 5.26035 24.6882   7
  10  -5  -1 1039.65 81.1905   7
 -10   5   1 991.844 95.7458   4
  10  -5   0 597.345 61.8809   7
 -10   5   0 629.406 81.6329   4
 -10   5  -1 242.535 56.0419   4
  10  -5   1 111.429 34.2189   7
  10   5   1 223.893 55.9816  20
  10  -5   1 165.523 38.4858  21
  10  -5   2 979.436 78.8700   7
  10  -5   2 947.596 76.5955  21
  10   5   2 948.561 98.8923  20
  10   5   3 223.562 58.6734  20
  10  -5   3 278.610 43.1179  21
  10  -5   4 2667.21 127.827  21
  10  -5   5 2094.35 107.085  21
 -10   5  -5 1919.80 140.571   5
  10   5   6 12.7622 31.8381  19
 -10   5  -6 7.83312 35.9509   5
  10   5   6 15.4157 39.9095  20
  10  -5   6 3.91931 19.5555  21
  10   5   7-5.95905 33.9998  19
 -10   5  -7 14.2660 36.2671   5
  10   5   7 7.13009 36.9177  20
  10   5   8 1601.46 101.883  19
 -10   5  -8 1500.02 110.346   5
  10   5   9 78.6419 30.3848  19
 -10   5  -9 27.6226 30.1180   5
  10   5  10 350.028 43.3140  19
 -10   5 -10 318.611 29.9327  25
  10   5  11 273.469 34.2790  19
 -10   6  12-11.4699 17.0965  15
 -10   6  11 14.0696 19.0804  15
  10  -6 -11 23.2529 17.6288  22
 -10   6  10 38.3119 22.0915  15
  10  -6 -10-5.77580 20.3787  22
 -10   6   9-3.46915 20.6490  15
  10  -6  -9-13.0079 25.6552  22
 -10   6   8 14.5338 21.3324  15
  10  -6  -8-3.57504 24.9823  22
 -10  -6   7 2409.69 121.913  18
 -10  -6   6 97.3669 33.4072  18
  10  -6  -5 1362.57 87.0337  21
 -10  -6   5 1414.47 90.8997  18
  10  -6  -5 1310.17 87.2743   7
  10  -6  -4 802.268 68.3775  21
  10  -6  -4 749.113 66.3614   7
 -10  -6   4 642.052 63.4571  18
  10  -6  -3 78.0312 31.7685  21
 -10   6   3 32.9674 30.9512   4
  10  -6  -3 18.9700 23.2158   7
  10  -6  -2 91.8253 30.2058  21
 -10   6   2 125.558 41.5675   4
  10  -6  -2 89.0488 29.4354   7
  10  -6  -1 160.294 35.4441  21
 -10   6   1 210.040 51.2144   4
  10  -6  -1 136.395 35.2078   7
  10   6   0 288.928 58.4860  20
  10  -6   0 205.406 37.8999  21
  10  -6   0 272.193 42.6154   7
 -10   6   0 190.846 48.4259   4
  10  -6   1 675.877 60.4040  21
  10  -6   1 617.236 59.7524   7
  10   6   1 796.077 86.4924  20
  10   6   2 468.457 70.0183  20
  10  -6   2 413.734 47.7151  21
  10   6   3 114.237 43.6954  20
  10  -6   3 115.945 29.3916  21
  10   6   4 818.091 84.5664  20
  10  -6   4 729.476 56.0549   1
  10  -6   4 759.844 58.2620  21
  10   6   5 25.9562 29.1802  19
  10   6   5 19.3795 33.4472  20
 -10   6  -5-40.0788 43.3560   5
  10   6   6 137.984 37.9419  19
  10   6   6 225.781 49.7983  20
 -10   6  -6 95.8786 40.7342   5
  10   6   7 1086.19 75.8052  19
  10   6   7 949.379 79.6302  20
 -10   6  -7 1071.16 83.9847   5
 -10   6  -8 666.184 60.7181   5
  10   6   8 610.916 53.8255  19
  10   6   9 167.331 26.6861  19
  10  -7  -9 2.13162 12.6875   7
  10  -7  -9 3.79673 13.2657  22
  10  -7  -8 556.209 42.9746   7
  10  -7  -8 603.689 42.7566  22
  10  -7  -7-22.3765 21.5529   7
  10  -7  -7-7.59780 19.6723  22
  10  -7  -6 560.859 46.8226   7
  10  -7  -6 483.533 42.7132  22
  10  -7  -5 135.557 28.9103   7
  10  -7  -4 1379.68 76.6901   7
  10  -7  -3 63.7321 24.5975   7
  10  -7  -2 278.053 35.9924  21
  10  -7  -2 228.466 34.0761   7
  10  -7  -1 32.8367 21.3142  21
  10   7  -1 28.3400 27.3436  20
  10  -7  -1-9.67931 18.6787   7
  10  -7   0 160.488 29.4249  21
  10   7   0 185.937 39.3495  20
  10  -7   1 267.187 33.3801  21
  10   7   1 292.077 46.5641  20
  10  -7   2 824.580 55.3566   1
  10   7   2 1009.56 78.1484  20
  10  -7   2 979.283 57.2995  21
  10  -7   3 29.0405 16.2479   1
  10   7   3 18.7520 18.8634  19
 -10   7  -3 25.2896 27.1159   5
  10   7   4 854.015 58.5887  19
  10   7   4 942.539 70.7830  20
  10   7   5 29.3723 26.1583  20
 -10   7  -5 15.7597 23.1356   5
 -11   0  16 107.708 28.2344  13
 -11   0  16 95.5166 28.8199  12
 -11   0  16 80.7928 24.7121  15
 -11   0  15 18.9413 24.9522  14
 -11   0  15 13.4790 23.6753  13
 -11   0  15-4.39477 27.5352  15
 -11   0  15-16.7202 25.8685  12
 -11   0  14 2753.92 133.135  13
 -11   0  14 2987.28 139.584  14
 -11   0  13 10.2587 23.5415  13
 -11   0  13-15.5460 29.9980  15
 -11   0  13 9.28977 24.8940  11
 -11   0  13-5.05496 30.8894  12
 -11   0  12 894.785 78.7670  14
 -11   0  12 971.230 77.2380  11
 -11   0  12 1056.54 81.5985  12
 -11   0  12 929.678 75.6912  13
 -11   0  12 1065.37 82.1697  10
 -11   0  12 922.803 77.2792  15
 -11   0  11 5.40932 26.4655  14
 -11   0  11 20.4282 28.2691  11
 -11   0  11 5.14715 28.4910  12
 -11   0  11 5.16844 28.1583  15
 -11   0  11 5.17119 29.0679  10
 -11   0  10 12320.9 363.140  10
 -11   0  10 12739.2 367.625  14
 -11   0  10 12067.0 364.664  11
 -11   0  10 13021.4 365.088  12
 -11   0  10 12782.9 357.062  13
 -11   0  10 12363.7 380.183  16
 -11   0  10 12513.1 362.429  15
 -11   0   9-9.86404 30.9029  10
 -11   0   9-15.2387 29.8237  11
 -11   0   9 70.4174 34.9848  12
 -11   0   9 37.8323 30.6960  14
 -11   0   9 25.2805 22.2043  13
 -11   0   9 17.3671 33.9887  16
 -11   0   9 9.27020 31.4240  15
 -11   0   8 10218.2 345.440  17
 -11   0   8 10711.4 307.980  14
 -11   0   8 10595.5 296.530  13
 -11   0   8 10238.4 307.034  12
 -11   0   8 10637.9 306.067  15
 -11   0   8 10623.0 325.318  16
 -11   0   8 10528.2 313.141  10
 -11   0   7 22.6494 23.8701  10
 -11   0   7-16.0667 20.4230  12
 -11   0   7 19.1951 32.5324  17
 -11   0   7-3.90970 20.6022  14
 -11   0   7 30.5895 18.2165  13
 -11   0   7-5.12453 24.0484  16
 -11   0   7 11.7332 21.6491  15
 -11   0   6 3756.52 139.201  14
 -11   0   6 3697.03 140.059  15
 -11   0   6 3602.99 148.358  10
 -11   0   6 3910.63 143.530  12
 -11   0   6 3804.01 170.087  17
 -11   0   5-3.19140 17.1042  15
 -11   0   5 6.60233 18.8351  12
 -11   0   5-4.03267 21.6130  10
 -11   0   5-10.9995 27.9632  17
 -11   0   4 999.890 60.3822  12
 -11   0   4 859.587 73.3858  17
 -11   0   4 1051.32 60.7824  15
 -11   0   3-2.60261 13.2328  12
  11   0  -3-2.84299 14.1848  19
 -11   0   3 5.03826 14.1601  15
  11   0  -2 22483.8 542.852  19
  11   0  -1 3.77007 17.6922  19
 -11   0   1 8.35604 20.4412  25
  11   0   0 6182.39 204.142  19
 -11   0   0 5671.96 198.077  25
  11   0   1-9.05310 21.6992  19
 -11   0  -1-4.27781 22.1498  25
  11   0   2 12307.8 351.612  19
 -11   0  -2 11932.6 342.411  25
  11   0   3 10.5033 27.1917  19
 -11   0  -3-13.7905 25.4447  25
  11   0   4 22.3519 28.9333  19
 -11   0  -4-4.80601 23.9793  25
  11   0   5 64.7304 36.8752  19
 -11   0  -5 15.0253 25.4732  25
 -11   0  -6 7716.22 257.335  25
  11   0   6 7783.48 272.057  19
 -11   0  -6 7551.52 253.926  24
  11   0   7 37.6291 37.8321  19
  11   0   7-9.83716 23.0866   8
 -11   0  -7 26.8678 30.2090  24
 -11   0  -7 90.3613 36.0374  25
  11   0   8 1408.05 90.7536   8
  11   0   8 1627.66 112.301  19
 -11   0  -8 1700.21 105.383  24
 -11   0  -8 1699.92 103.813  25
  11   0   9 17.6154 23.9928   8
 -11   0  -9-11.1190 26.6507  24
 -11   0  -9 10.5027 30.3998  25
  11   0  10 325.396 51.0761  19
 -11   0 -11 4.47368 23.1637  25
  11   0  11 4.80201 24.4156  19
 -11   0 -12 237.332 36.5899  25
  11   0  12 195.224 34.4636  19
 -11   0 -13 6.02128 18.1599  25
  11   0  13-9.26719 18.6330   2
 -11   1  17 222.265 31.0326  13
 -11   1  17 251.152 30.9892  12
 -11   1  17 221.078 30.6357  15
 -11   1  16 181.605 35.1323  14
 -11   1  16 137.620 30.6574  13
 -11   1  16 157.919 31.1409  12
 -11   1  16 154.247 32.3064  15
 -11   1  15 404.909 48.6506  12
 -11   1  15 382.374 47.7150  13
 -11   1  15 344.139 47.9679  14
 -11   1  15 416.500 51.0457  15
 -11   1  14 612.047 63.3338  14
 -11  -1  14 595.205 60.7424  15
 -11   1  14 489.756 56.0212  15
 -11  -1  14 442.124 53.8868  12
 -11   1  14 598.129 61.7339  12
 -11   1  14 492.531 53.6789  13
 -11   1  13 5413.00 204.936  12
 -11   1  13 5532.92 210.968  14
 -11   1  13 5797.79 204.927  10
 -11  -1  13 5494.49 206.092  15
 -11   1  13 5545.86 206.801  15
 -11  -1  13 5803.73 207.305  12
 -11   1  12 1687.94 103.398  12
 -11  -1  12 1652.14 101.906  13
 -11   1  12 1596.51 98.7196  13
 -11  -1  12 1486.97 97.3851  12
 -11   1  12 1495.27 100.304  14
 -11   1  12 1627.99 101.433  10
 -11  -1  12 1586.92 102.175  15
 -11   1  12 1777.83 107.008  15
 -11  -1  12 1518.90 97.0117  11
 -11   1  12 1596.46 96.5186  11
 -11  -1  11 7450.23 251.110  13
 -11  -1  11 7621.34 252.709  12
 -11   1  11 7389.34 244.555  13
 -11   1  11 7257.27 252.092  14
 -11  -1  11 7276.06 247.799  10
 -11   1  11 7486.50 254.153  10
 -11  -1  11 7665.97 255.798  15
 -11   1  11 7598.14 255.197  15
 -11   1  11 7212.44 266.708  16
 -11   1  11 7597.79 253.155  11
 -11  -1  11 7691.00 253.104  11
 -11  -1  10 8546.56 273.960  13
 -11   1  10 8632.94 267.008  13
 -11  -1  10 8369.90 272.893  12
 -11   1  10 8897.76 278.184  14
 -11  -1  10 8577.78 275.190  10
 -11   1  10 8760.31 281.396  10
 -11  -1  10 8884.87 280.663  15
 -11   1  10 8382.80 277.722  15
 -11   1  10 9275.07 301.574  16
 -11   1  10 8568.84 279.344  11
 -11  -1  10 8729.67 278.423  11
 -11  -1   9 39421.0 930.163  13
 -11  -1   9 38930.7 934.764  12
 -11   1   9 40011.5 920.233  13
 -11  -1   9 40099.1 936.383  10
 -11   1   9 40502.7 947.106  10
 -11   1   9 39652.7 932.235  14
 -11  -1   9 38595.7 933.996  15
 -11   1   9 40423.5 963.018  16
 -11   1   9 41371.4 940.637  15
 -11  -1   9 39563.6 949.099  16
 -11  -1   9 39389.9 940.753  11
 -11  -1   8 32246.1 761.226  12
 -11   1   8 30851.9 740.881  13
 -11  -1   8 32182.9 765.447  10
 -11   1   8 31518.6 774.238  10
 -11   1   8 31885.3 755.630  14
 -11  -1   8 31280.9 759.874  15
 -11  -1   8 32174.8 772.584  11
 -11   1   8 32317.4 764.821  15
 -11  -1   8 31284.6 775.508  16
 -11  -1   8 32552.8 812.722  17
 -11   1   8 32847.9 792.130  16
 -11  -1   7 1912.79 97.9421  12
 -11  -1   7 1878.42 100.654  10
 -11   1   7 1825.00 93.1481  14
 -11  -1   7 1749.34 95.7608  15
 -11  -1   7 1692.74 99.7078  11
 -11   1   7 1830.64 104.001  10
 -11   1   7 1787.94 96.3890  15
 -11  -1   7 1657.18 99.9648  16
 -11  -1   7 1867.70 118.694  17
 -11   1   7 1830.62 118.884  17
 -11  -1   6 4949.76 169.257  12
 -11  -1   6 5021.66 176.437  10
 -11   1   6 4953.73 169.339  15
 -11  -1   6 4776.59 177.632  16
 -11   1   6 4763.13 161.444  14
 -11  -1   6 4869.87 200.259  17
 -11   1   6 4610.14 197.786  17
 -11  -1   6 4782.51 168.727  15
 -11   1   5 1053.86 64.7907  15
 -11  -1   5 1026.64 69.3290  10
 -11   1   5 1059.80 84.4084  17
 -11  -1   5 925.634 69.3442  16
 -11  -1   5 970.302 80.4071  17
  11  -1  -5 995.139 59.2190  21
 -11  -1   5 1036.07 64.0138  12
 -11  -1   5 1003.23 64.5501  15
  11  -1  -4 6672.71 200.775   7
 -11  -1   4 6800.02 209.709  10
 -11   1   4 6662.74 196.840  15
 -11  -1   4 6710.81 201.439  15
 -11  -1   4 6890.34 236.448  17
 -11   1   4 7158.31 238.681  17
 -11  -1   4 6623.81 198.238  12
 -11  -1   3 942.046 61.7041  10
  11  -1  -3 1037.90 62.0470  19
 -11  -1   3 947.531 55.4156  12
 -11   1   3 1066.89 78.4226  17
  11  -1  -3 993.995 61.0072   7
 -11  -1   2 1287.19 69.3687  10
  11   1  -2 1341.08 74.8522  19
  11  -1  -2 1294.02 73.5312  19
  11  -1  -2 1262.72 69.8954   7
 -11   1   2 1382.53 82.6137  25
  11  -1  -1 533.990 49.6965  19
  11   1  -1 536.766 50.8834  19
 -11   1   1 468.352 48.6952   5
 -11  -1   1 378.514 36.8793  10
 -11   1   1 547.355 53.2998  25
  11  -1  -1 527.274 45.9033   7
 -11  -1   0 14477.3 396.617  25
 -11   1   0 14698.2 395.093  25
  11  -1   0 14276.2 378.758   7
 -11   1   0 14422.2 400.813   5
  11  -1   0 15041.9 394.831  19
  11   1   0 15650.3 403.609  19
 -11   1  -1 1677.61 101.653   5
 -11  -1  -1 1581.65 91.7380  25
 -11   1  -1 1581.46 91.0286  25
  11  -1   1 1726.29 96.2789  19
  11   1   1 1691.32 98.3410  19
 -11   1  -2 3538.43 161.590   5
 -11  -1  -2 3631.93 150.148  25
 -11   1  -2 3703.80 150.963  25
  11  -1   2 3740.16 158.187  19
  11   1   2 3994.01 163.706  19
 -11   1  -3 5627.91 223.422   5
 -11   1  -3 6207.19 210.549  25
 -11  -1  -3 5983.20 208.012  25
  11  -1   3 5876.99 216.069  19
  11   1   3 5859.39 220.163  19
 -11   1  -4 18332.6 529.937   5
  11  -1   4 19606.2 518.477  19
  11   1   4 18977.9 522.707  19
 -11  -1  -4 19598.1 492.888  24
 -11   1  -4 19479.4 506.913  25
 -11  -1  -4 19005.3 500.718  25
 -11   1  -5 2436.74 143.059   5
  11  -1   5 2270.42 129.762  19
  11   1   5 2356.11 133.789  19
  11   1   5 2304.71 122.771   8
 -11  -1  -5 2553.59 120.905  24
 -11   1  -5 2485.98 125.399  25
 -11  -1  -5 2312.00 119.553  25
 -11   1  -6 13887.6 442.787   5
  11   1   6 14058.4 401.362   8
  11  -1   6 14451.1 421.055  19
  11   1   6 14645.5 430.011  19
 -11  -1  -6 14258.6 399.879  24
 -11   1  -6 14683.2 408.599  25
 -11  -1  -6 14621.4 403.703  25
  11   1   7 18871.7 514.017   8
  11  -1   7 19716.9 536.399  19
  11   1   7 20340.0 552.981  19
 -11  -1  -7 19367.1 517.306  24
 -11   1  -7 20245.9 525.063  25
 -11  -1  -7 19680.4 517.156  25
  11  -1   8 7877.79 257.303   8
  11   1   8 8351.45 268.464   8
  11   1   8 8365.22 294.318  19
  11  -1   8 8471.71 283.315  19
 -11  -1  -8 8402.66 273.745  24
 -11   1  -8 8943.37 280.108  25
 -11  -1  -8 8031.10 267.591  25
 -11   1  -9 7516.93 253.882  25
 -11  -1  -9 7170.87 243.445  25
  11   1   9 7396.31 244.133   8
 -11  -1  -9 7499.01 254.071  24
  11  -1  10 252.894 44.5337  19
  11   1  10 218.753 43.5405  19
 -11  -1 -10 231.635 39.5515  25
 -11  -1 -11 116.355 29.6668  25
 -11   1 -11 73.6648 31.2370  25
  11  -1  11 44.0900 24.0531  19
  11   1  11 35.5878 26.3531  19
 -11  -1 -11 46.7365 27.8456  24
  11   1  12 2409.82 113.852  19
  11  -1  12 2378.53 106.030  19
 -11   1 -12 2334.37 111.104  25
 -11   1 -13 1045.98 65.2318  25
  11  -1  13 1171.39 69.2991   2
 -11   1 -14 252.295 29.1324  25
 -11   2  17 8.93283 15.1400  12
 -11   2  17 27.9161 19.0747  15
 -11   2  17-7.89907 15.8825  14
 -11   2  16 1344.59 75.5972  15
 -11   2  16 1337.56 74.1898  12
 -11   2  16 1396.39 78.5577  14
 -11   2  15 955.856 69.6286  15
 -11   2  15 850.573 66.5182  14
 -11   2  15 812.275 63.7955  12
 -11   2  14 68.6732 31.3859  12
 -11   2  14 23.1861 21.0941  10
 -11   2  14 80.7730 31.9002  14
 -11   2  14 114.434 30.7842  13
 -11   2  14 75.2315 29.8459  15
 -11   2  13 2777.50 134.236  14
 -11   2  13 2760.19 128.475  10
 -11   2  13 2596.27 125.267  13
 -11   2  12 656.701 66.1692  15
 -11   2  12 665.309 60.9631  11
 -11   2  12 595.163 60.7272  13
 -11   2  11 9023.14 302.252  16
 -11   2  11 9140.05 291.300  15
 -11   2  11 8767.29 281.465  14
 -11   2  11 8623.13 276.244  11
 -11   2  11 8734.51 285.482  10
 -11   2  11 8862.93 274.264  13
 -11   2  10 2564.26 126.267  14
 -11   2  10 2629.96 134.030  15
 -11   2  10 2495.48 139.238  16
 -11  -2  10 2688.97 130.227  11
 -11   2  10 2594.74 134.244  10
 -11   2   9 4081.08 163.909  14
 -11   2   9 4246.08 180.260  10
 -11   2   9 4644.34 180.899  15
 -11   2   9 4331.22 188.717  16
 -11  -2   9 4290.36 172.515  12
 -11  -2   9 4492.01 175.989  11
 -11   2   8 4640.75 196.618  16
 -11  -2   8 4657.60 206.266  17
 -11   2   8 4466.65 167.239  14
 -11   2   8 4902.99 183.443  15
 -11  -2   8 4626.24 176.232  12
 -11  -2   8 4663.50 180.817  11
 -11  -2   7 13771.9 378.551  12
 -11  -2   7 14012.4 387.010  11
 -11   2   7 14032.1 367.648  14
 -11  -2   7 14137.1 420.123  17
  11  -2  -7 13813.2 360.208  21
 -11  -2   7 13890.5 383.152  16
 -11   2   7 14389.9 385.569  15
 -11  -2   7 14008.6 378.860  10
 -11  -2   6 1548.83 86.6667  10
  11  -2  -6 1637.88 84.0380  21
 -11  -2   6 1623.94 108.051  17
 -11   2   6 1626.47 88.6487  15
 -11  -2   6 1469.98 86.8616  16
 -11  -2   6 1641.55 92.9737  11
 -11  -2   5 10271.9 290.693  10
  11  -2  -5 10756.7 293.634  21
 -11  -2   5 10662.1 327.413  17
 -11   2   5 10521.5 329.739  17
 -11   2   5 10493.9 289.923  15
 -11  -2   5 10040.7 293.478  16
 -11  -2   5 10308.5 300.696  11
 -11  -2   4 3.98188 20.6222  11
 -11   2   4 31.4329 20.4070  15
 -11  -2   4-5.42624 26.0155  17
 -11   2   4 32.6811 27.6978  17
 -11  -2   4 28.6523 16.8133  16
 -11  -2   4 46.9887 19.4348  10
  11  -2  -4 11.2789 16.8645  21
  11  -2  -3 14189.6 363.717  21
 -11   2   3 13143.8 380.763  17
  11  -2  -3 13119.0 359.486   7
 -11  -2   3 13710.3 345.233  10
 -11  -2   3 13358.4 358.307  11
  11   2  -3 12908.7 353.214   8
  11  -2  -2 1166.17 75.1308   7
 -11  -2   2 1250.24 65.4923  10
  11   2  -2 1273.41 78.4215   8
 -11  -2   2 1418.84 78.0194  11
 -11   2   2 1353.04 81.0870  25
 -11   2   2 1397.55 88.0823   5
 -11   2   2 1243.12 84.5512  17
 -11   2   1 968.697 71.5891  17
 -11  -2   1 798.658 57.3480  11
  11  -2  -1 1039.07 69.6649  19
  11   2  -1 935.946 68.6716  19
 -11   2   1 924.235 68.0691  25
 -11   2   1 857.761 73.0331   5
  11  -2  -1 835.570 63.2912   7
  11   2  -1 817.667 64.5671   8
  11  -2   0 6558.05 214.556   7
  11   2   0 6780.01 225.065  19
  11  -2   0 6881.51 222.479  19
 -11   2   0 7229.40 224.443  25
 -11   2   0 6495.09 236.880   5
  11   2   0 6661.26 229.996  20
 -11   2   0 6380.10 216.744  17
  11   2   0 6790.32 223.279   8
 -11   2  -1 1596.67 107.192   5
  11   2   1 1528.97 91.6990   8
  11  -2   1 1579.36 95.0614  19
  11   2   1 1622.58 98.6613  19
  11   2   1 1614.13 102.709  20
  11  -2   1 1441.04 85.8528   7
 -11   2  -1 1545.33 90.5713  25
  11   2   2 2223.55 116.539   8
  11  -2   2 2288.82 119.585  19
  11   2   2 2244.16 123.242  19
 -11  -2  -2 2387.65 117.659  25
 -11   2  -2 2405.94 117.794  25
 -11   2  -2 2393.31 136.416   5
  11   2   2 2482.67 134.473  20
  11   2   3 2002.18 112.750   8
  11  -2   3 2080.51 117.021  19
  11   2   3 2211.41 122.421  19
 -11  -2  -3 1825.50 105.287  25
 -11   2  -3 2115.37 112.408  25
  11   2   3 2268.38 132.251  20
 -11   2  -3 2067.63 131.206   5
 -11  -2  -4 33.7665 26.7048  25
 -11   2  -4 19.8626 31.4926  25
  11   2   4 5.22272 26.5587   8
  11  -2   4 64.8985 36.6665  19
  11   2   4 18.2032 33.5894  19
 -11  -2  -4 8.00936 21.4680  24
 -11   2  -4 50.4579 38.6352   5
 -11  -2  -5 502.435 57.1066  25
 -11   2  -5 550.585 61.5673  25
  11   2   5 534.110 60.7512   8
  11  -2   5 548.332 65.1649  19
  11   2   5 540.444 67.7582  19
 -11  -2  -5 692.776 60.9976  24
 -11   2  -5 627.728 81.1942   5
 -11  -2  -6 2103.62 113.516  25
 -11   2  -6 2309.04 121.726  25
  11   2   6 2370.14 124.377   8
  11  -2   6 2373.54 129.153  19
  11   2   6 2073.34 129.607  19
 -11  -2  -6 2095.56 110.036  24
 -11   2  -6 2255.39 144.913   5
 -11  -2  -7 2371.51 121.786  25
 -11   2  -7 2842.76 136.469  25
  11   2   7 2546.07 132.292   8
 -11   2  -7 2450.00 155.182   5
 -11  -2  -7 2396.50 120.581  24
  11  -2   7 2475.92 134.063  19
  11   2   7 2592.33 144.595  19
 -11  -2  -8 1782.67 102.413  24
 -11   2  -8 1876.84 109.095  25
  11  -2   9 4763.00 187.183  19
  11   2   9 4666.82 205.159  19
 -11   2 -10 648.641 62.5186  25
 -11  -2 -10 579.372 57.4507  24
  11   2  10 609.418 68.4658  19
  11  -2  10 613.968 58.8197  19
 -11   2 -11 1050.21 76.9349  25
  11   2  11 980.867 77.3168  19
 -11  -2 -11 1097.58 73.5218  24
  11   2  12 27.7652 22.6435  19
 -11   2 -12 44.6491 21.8577  25
 -11   2 -13 26.4783 19.5249  25
  11  -2  13-9.10404 17.3147   2
 -11   2 -14 1393.34 62.0524  25
 -11   3  17 1967.77 74.3294  15
 -11   3  16 1345.71 67.1980  12
 -11   3  16 1314.12 69.3211  15
 -11   3  15 719.505 55.2297  14
 -11   3  15 715.228 56.5765  15
 -11   3  15 728.090 56.3291  12
 -11   3  14 19.8758 23.3490  14
 -11   3  14 45.2841 20.9003  10
 -11   3  14 34.2066 25.8011  15
 -11   3  13 1484.50 85.7476  10
 -11   3  13 1599.44 93.2502  14
 -11   3  13 1611.42 98.7799  15
 -11   3  12 124.407 34.1383  10
 -11   3  12 125.272 34.3743  14
 -11   3  11 382.660 54.6510  16
 -11   3  11 411.049 49.6007  14
 -11   3  11 292.907 48.3045  10
 -11   3  11 381.260 53.5702  15
 -11   3  10 597.398 68.2113  16
 -11   3  10 471.944 60.3517  15
 -11   3   9 8544.69 273.521  15
 -11   3   9 7916.49 280.933  16
 -11   3   8 15418.5 438.173  16
 -11  -3   8 14202.7 435.741  17
 -11   3   8 15202.8 417.616  15
 -11   3   7 16568.4 431.205  15
  11  -3  -7 15640.9 413.732  21
 -11  -3   7 15233.8 453.997  17
 -11  -3   6 484.044 52.6093  11
 -11   3   6 419.428 49.8791  15
  11  -3  -6 421.174 46.9916  21
 -11  -3   6 464.420 61.3822  17
 -11  -3   5 19036.8 490.285  11
 -11   3   5 19418.8 487.927  15
 -11  -3   5 18955.7 525.058  17
  11  -3  -5 20063.0 499.179  21
[truncated: 99,509 more chars]
