# Supplementary material for: 4-Chloro­curcumin
Source: IUCrdata. 2025 Jan 3;10(Pt 1):x241243. doi: 10.1107/S2414314624012434 (PMC11799780; doi:10.1107/S2414314624012434)
Supplement: Supplementary file 2 [file x-10-x241243-Isup2.hkl]

data_I                                                                          
_shelx_title ' ptp3_auto_a.res in P2(1)/c'                                      
_shelx_refln_list_code          4                                               
_shelx_F_calc_maximum      266.25                                               
_exptl_crystal_F_000       840.00                                               
_reflns_d_resolution_high  0.8027                                               
                                                                                
loop_                                                                           
 _space_group_symop_operation_xyz                                               
 'x, y, z'                                                                      
 '-x, y+1/2, -z+1/2'                                                            
 '-x, -y, -z'                                                                   
 'x, -y-1/2, z-1/2'                                                             
                                                                                
_cell_length_a    16.7520                                                       
_cell_length_b     7.2783                                                       
_cell_length_c    15.9369                                                       
_cell_angle_alpha  90.000                                                       
_cell_angle_beta  100.013                                                       
_cell_angle_gamma  90.000                                                       
                                                                                
_shelx_F_squared_multiplier     1.000                                           
                                                                                
loop_                                                                           
 _refln_index_h                                                                 
 _refln_index_k                                                                 
 _refln_index_l                                                                 
 _refln_F_squared_calc                                                          
 _refln_F_squared_meas                                                          
 _refln_F_squared_sigma                                                         
 _refln_observed_status                                                         
   1   0   0        843.32        741.61        11.15 o                         
   2   0   0        203.90        177.94         2.42 o                         
   3   0   0       9287.06       8844.98       113.28 o                         
   4   0   0         32.55         44.51         0.73 o                         
   5   0   0        615.17        614.57         5.55 o                         
   6   0   0         13.75         23.91         0.72 o                         
   7   0   0       2734.96       2873.20        31.24 o                         
   8   0   0        893.76       1045.73        12.46 o                         
   9   0   0       2009.62       2486.99        32.42 o                         
  10   0   0       1189.14       1337.77        23.06 o                         
  11   0   0        308.47        348.89        15.01 o                         
  12   0   0        700.48        731.70        14.73 o                         
  13   0   0        666.16        713.60        16.00 o                         
  14   0   0         56.83         61.33         4.67 o                         
  15   0   0        260.89        272.34        10.61 o                         
  16   0   0       1750.04       1616.85        41.81 o                         
  17   0   0        317.30        295.08        11.98 o                         
  18   0   0        193.72        185.26         8.56 o                         
  19   0   0          5.62          0.47         1.20 o                         
  20   0   0          0.06         -0.30         0.87 o                         
   1   1   0          9.00         12.99         0.24 o                         
   2   1   0         84.24         68.53         0.73 o                         
   3   1   0        279.04        279.62         2.41 o                         
   4   1   0       4677.51       4418.63        31.12 o                         
   5   1   0       1542.07       1433.49         9.98 o                         
   6   1   0         59.02         58.44         1.19 o                         
   7   1   0       1030.27       1058.12         8.67 o                         
   8   1   0       1396.35       1519.99        13.30 o                         
   9   1   0         64.97         78.28         1.62 o                         
  10   1   0        130.78        119.52         1.98 o                         
  11   1   0        895.99        870.22        10.31 o                         
  12   1   0        857.78        849.01        10.48 o                         
  13   1   0        469.75        483.47         9.06 o                         
  14   1   0         60.38         66.25         2.88 o                         
  15   1   0         42.79         34.95         2.78 o                         
  16   1   0         99.97         81.44         5.43 o                         
  17   1   0         33.10         23.02         2.30 o                         
  18   1   0          6.98         10.41         1.87 o                         
  19   1   0         12.44         11.68         2.19 o                         
  20   1   0          1.82          1.87         1.11 o                         
   0   2   0       3324.53       3017.31        45.43 o                         
   2   2   0       4429.91       4530.04        68.14 o                         
   3   2   0        564.75        562.44         8.18 o                         
   4   2   0       1434.69       1370.55        12.14 o                         
   5   2   0         52.77         55.90         0.84 o                         
   6   2   0        701.28        689.26         6.18 o                         
   7   2   0        676.04        729.81         6.70 o                         
   8   2   0          3.29          5.78         0.54 o                         
   9   2   0         74.86         87.61         2.37 o                         
  10   2   0        637.17        693.85         8.65 o                         
  11   2   0        359.86        395.96         4.66 o                         
  12   2   0        546.16        553.62         6.46 o                         
  13   2   0         26.20         22.49         1.22 o                         
  14   2   0        227.24        228.35         5.65 o                         
  15   2   0        473.38        422.83        14.44 o                         
  16   2   0         30.29         35.27         3.45 o                         
  17   2   0        222.57        226.47         6.68 o                         
  18   2   0         14.99         11.44         1.42 o                         
  19   2   0         13.89         13.00         2.12 o                         
  20   2   0          6.13          7.30         1.37 o                         
   1   3   0         94.96         99.86         2.19 o                         
   2   3   0         94.37        108.90         2.48 o                         
   3   3   0        962.05        938.04        12.75 o                         
   4   3   0        384.08        345.97         5.62 o                         
   5   3   0          0.45          1.30         0.58 o                         
   6   3   0        544.00        575.84         6.90 o                         
   7   3   0         26.64         31.86         1.24 o                         
   8   3   0         39.92         42.54         1.63 o                         
   9   3   0         57.02         52.45         1.92 o                         
  10   3   0          1.57          3.20         0.71 o                         
  11   3   0         20.60         18.39         1.08 o                         
  12   3   0          0.09          0.18         0.57 o                         
  13   3   0          0.33         -0.26         0.87 o                         
  14   3   0          1.08          3.25         1.20 o                         
  15   3   0        305.25        299.97        11.33 o                         
  16   3   0         51.88         61.55         3.31 o                         
  17   3   0         10.86         14.28         1.58 o                         
  18   3   0         11.61         10.12         1.28 o                         
  19   3   0          6.39          4.89         0.85 o                         
   0   4   0        506.33        686.37       132.85 o                         
   1   4   0        865.59        825.81        10.19 o                         
   2   4   0       5814.35       5826.10       124.94 o                         
   3   4   0       1341.07       1406.84        32.94 o                         
   4   4   0         74.55         72.16         2.70 o                         
   5   4   0        158.51        155.64         3.96 o                         
   6   4   0        651.18        682.17        13.15 o                         
   7   4   0        161.14        185.32         4.61 o                         
   8   4   0          1.54          0.93         0.68 o                         
   9   4   0         24.80         27.35         1.73 o                         
  10   4   0          4.64          5.19         1.52 o                         
  11   4   0        646.46        638.25        12.40 o                         
  12   4   0         14.67         13.93         2.68 o                         
  13   4   0         85.16         76.06         3.21 o                         
  14   4   0         64.86         62.73         4.68 o                         
  15   4   0         13.31         16.10         1.80 o                         
  16   4   0         12.37         13.12         1.54 o                         
  17   4   0         81.91         90.76         5.60 o                         
   1   5   0         66.97         64.15         3.06 o                         
   2   5   0         30.25         27.50         1.54 o                         
   3   5   0        217.44        218.17         4.11 o                         
   4   5   0         17.42         20.58         1.49 o                         
   5   5   0          1.23          0.20         0.74 o                         
   6   5   0          0.90          1.49         0.75 o                         
   7   5   0          4.43          4.27         0.88 o                         
   8   5   0          0.47          1.93         0.81 o                         
   9   5   0         19.65         15.82         2.11 o                         
  10   5   0         35.07         35.82         2.90 o                         
  11   5   0        173.53        185.43         5.19 o                         
  12   5   0        221.89        250.43        10.08 o                         
  13   5   0         54.10         63.39         3.22 o                         
  14   5   0         27.26         25.98         2.93 o                         
  15   5   0         14.15         22.41         2.40 o                         
  16   5   0          0.36         -0.62         0.94 o                         
   0   6   0         71.03         66.73         3.27 o                         
   1   6   0        177.18        198.89         5.62 o                         
   2   6   0        187.72        181.90         3.70 o                         
   3   6   0        572.88        530.87         8.77 o                         
   4   6   0        345.98        329.00         6.77 o                         
   5   6   0         19.63         20.39         1.78 o                         
   6   6   0        215.68        220.68         7.44 o                         
   7   6   0         33.41         32.74         2.17 o                         
   8   6   0          0.49          2.79         1.04 o                         
   9   6   0         85.32         96.51         4.56 o                         
  10   6   0         13.01         14.11         1.40 o                         
  11   6   0          8.51          9.03         1.60 o                         
  12   6   0         99.60        102.66         5.40 o                         
  13   6   0          2.46          1.75         1.20 o                         
  14   6   0         34.77         34.06         2.63 o                         
   1   7   0          5.10          3.70         1.86 o                         
   2   7   0         15.36         15.97         1.88 o                         
   3   7   0          6.88          9.30         1.54 o                         
   4   7   0          1.52         -0.50         2.48 o                         
   5   7   0          8.33          3.43         2.67 o                         
   6   7   0          0.11          0.06         1.42 o                         
   7   7   0          1.06          1.41         0.84 o                         
   8   7   0          2.54          2.20         0.84 o                         
   9   7   0          2.73          2.05         0.73 o                         
  10   7   0         10.77         10.02         1.38 o                         
  11   7   0         21.77         22.80         2.19 o                         
   0   8   0          2.00          5.12         2.38 o                         
   1   8   0          0.99         -0.65         1.29 o                         
   2   8   0         18.18         19.49         1.93 o                         
   3   8   0         24.56         16.84         1.83 o                         
   4   8   0        152.15        121.99         6.68 o                         
   5   8   0        213.83        188.79         8.27 o                         
   6   8   0          9.14         11.35         1.79 o                         
   7   8   0          0.05         -0.13         0.89 o                         
   8   8   0         50.37         44.46         2.20 o                         
 -20   1   1          0.94          1.33         1.11 o                         
 -19   1   1         87.30         74.57        10.36 o                         
 -18   1   1         24.34         22.00         1.54 o                         
 -17   1   1        113.55        114.52         3.79 o                         
 -16   1   1          0.19         -0.51         1.01 o                         
 -15   1   1        109.05         89.83         4.27 o                         
 -14   1   1          0.48          0.78         0.93 o                         
 -13   1   1        111.16         94.94         3.27 o                         
 -12   1   1        311.92        316.08         5.50 o                         
 -11   1   1         27.93         28.99         1.37 o                         
 -10   1   1        712.05        647.89         6.21 o                         
  -9   1   1       2353.84       2410.81        17.05 o                         
  -8   1   1          1.98          4.41         0.43 o                         
  -7   1   1          2.44          0.86         0.25 o                         
  -6   1   1          1.06          1.58         0.18 o                         
  -5   1   1       2860.38       2829.25        18.33 o                         
  -4   1   1       1611.80       1457.21         9.57 o                         
  -3   1   1       4304.51       3987.22        29.58 o                         
  -2   1   1          3.04          3.38         0.14 o                         
  -1   1   1         36.26         44.12         0.95 o                         
   0   1   1        704.23        658.41         6.48 o                         
   1   1   1        637.33        626.94         6.30 o                         
   2   1   1       1152.68       1060.25         8.16 o                         
   3   1   1        268.06        298.71         2.48 o                         
   4   1   1         92.55         76.50         0.83 o                         
   5   1   1         67.15         67.78         1.08 o                         
   6   1   1       3065.30       2946.13        22.29 o                         
   7   1   1        328.67        324.61         4.18 o                         
   8   1   1        261.39        329.42         3.60 o                         
   9   1   1        213.63        246.70         2.91 o                         
  10   1   1        247.48        294.48         4.20 o                         
  11   1   1         98.47         97.00         2.51 o                         
  12   1   1        129.78        128.13         3.08 o                         
  13   1   1        445.46        448.37         7.58 o                         
  14   1   1         66.80         83.51         3.31 o                         
  15   1   1         76.88         55.66         2.76 o                         
  16   1   1          0.30          1.26         0.78 o                         
  17   1   1        133.86        127.73         4.99 o                         
  18   1   1        116.16        126.25         4.34 o                         
  19   1   1          5.16          6.38         1.69 o                         
  20   1   1          1.44          1.16         0.83 o                         
 -20   2   1         29.55         26.88         2.39 o                         
 -19   2   1         36.92         33.95         4.57 o                         
 -18   2   1          2.20          2.09         0.94 o                         
 -17   2   1          7.70          6.03         1.27 o                         
 -16   2   1         64.26         65.44         4.68 o                         
 -15   2   1        455.11        449.26        10.52 o                         
 -14   2   1        501.52        425.12        10.34 o                         
 -13   2   1        210.92        199.45         4.73 o                         
 -12   2   1         12.13         12.03         0.87 o                         
 -11   2   1         55.79         52.67         1.55 o                         
 -10   2   1        266.70        223.75         3.94 o                         
  -9   2   1        476.73        522.78         5.87 o                         
  -8   2   1        664.13        618.09         8.36 o                         
  -7   2   1       1429.59       1683.86        16.25 o                         
  -6   2   1         74.79         43.58         0.87 o                         
  -5   2   1        489.52        464.14         4.74 o                         
  -4   2   1        353.36        337.84         3.67 o                         
  -3   2   1       3829.64       3760.10        35.68 o                         
  -2   2   1       2272.66       2137.05        45.96 o                         
  -1   2   1       1505.57       1487.78        18.55 o                         
   0   2   1      21187.33      22705.87       236.61 o                         
   1   2   1      12402.81      12937.09       135.37 o                         
   2   2   1      70890.82      80572.03      1679.18 o                         
   3   2   1        346.62        307.20         4.35 o                         
   4   2   1       1365.95       1197.26        10.70 o                         
   5   2   1         21.40         25.12         0.64 o                         
   6   2   1        238.80        252.93         2.52 o                         
   7   2   1        115.72        133.71         2.42 o                         
   8   2   1       1325.42       1384.36        11.58 o                         
   9   2   1        949.81        990.26        10.36 o                         
  10   2   1        167.68        174.73         2.87 o                         
  11   2   1         70.65         91.48         2.12 o                         
  12   2   1        264.26        256.44         4.89 o                         
  13   2   1         61.73         58.42         2.15 o                         
  14   2   1          6.47          2.83         0.92 o                         
  15   2   1          2.10          3.33         1.29 o                         
  16   2   1         21.21         15.58         2.40 o                         
  17   2   1        185.47        193.61         6.05 o                         
  18   2   1        402.69        398.33         8.97 o                         
  19   2   1        155.92        165.31         6.93 o                         
 -19   3   1         39.99         35.20         1.94 o                         
 -18   3   1         93.14         98.26         3.54 o                         
 -17   3   1          0.49         -0.26         0.91 o                         
 -16   3   1         24.27         26.68         2.31 o                         
 -15   3   1          9.17          7.48         2.07 o                         
 -14   3   1         99.73         87.11         4.43 o                         
 -13   3   1         23.50         24.65         2.16 o                         
 -12   3   1          3.82          5.21         0.87 o                         
 -11   3   1        900.71        934.95        13.72 o                         
 -10   3   1       2102.21       2094.01        23.07 o                         
  -9   3   1        820.86        787.91         9.93 o                         
  -8   3   1        901.01        875.96         8.34 o                         
  -7   3   1         99.95         79.53         1.66 o                         
  -6   3   1        839.68        862.88        10.51 o                         
  -5   3   1         55.21         67.43         2.09 o                         
  -4   3   1       1360.28       1314.67        13.33 o                         
  -3   3   1         14.57         13.61         0.72 o                         
  -2   3   1        579.51        538.01         7.94 o                         
  -1   3   1        999.80        965.26        12.85 o                         
   0   3   1        129.04        129.32         1.91 o                         
   1   3   1        156.46        163.13         2.35 o                         
   2   3   1        209.51        185.49         3.57 o                         
   3   3   1        560.27        514.39         7.70 o                         
   4   3   1          4.32          2.80         0.48 o                         
   5   3   1        754.22        706.27        10.02 o                         
   6   3   1       1590.84       1581.72        21.25 o                         
   7   3   1        188.79        143.32         3.14 o                         
   8   3   1         64.60         65.95         4.53 o                         
   9   3   1          0.41          0.75         0.58 o                         
  10   3   1         61.15         74.45         2.47 o                         
  11   3   1        377.68        404.38         6.26 o                         
  12   3   1        275.46        273.62         4.57 o                         
  13   3   1         50.44         58.84         2.48 o                         
  14   3   1        309.69        306.78         9.28 o                         
  15   3   1        140.19        161.20         7.78 o                         
  16   3   1          7.74          5.15         1.75 o                         
  17   3   1          0.10          0.48         0.87 o                         
  18   3   1          2.00          1.53         0.83 o                         
  19   3   1          3.16          2.15         1.01 o                         
 -17   4   1          2.35          2.17         0.84 o                         
 -16   4   1         58.95         57.45         2.94 o                         
 -15   4   1         44.05         44.63         2.79 o                         
 -14   4   1        214.64        238.05         9.84 o                         
 -13   4   1        197.80        191.13         6.21 o                         
 -12   4   1        210.59        209.46         9.29 o                         
 -11   4   1          0.17          0.43         0.79 o                         
 -10   4   1         11.67         11.48         1.39 o                         
  -9   4   1        113.11        102.35         3.33 o                         
  -8   4   1          6.10          8.51         1.21 o                         
  -7   4   1        616.79        636.12        13.19 o                         
  -6   4   1        161.47        180.13         7.52 o                         
  -5   4   1         51.08         53.33         5.02 o                         
  -4   4   1        630.40        651.44        12.11 o                         
  -3   4   1        284.95        294.95         9.35 o                         
  -2   4   1       2613.59       2720.57        60.29 o                         
  -1   4   1        547.16        584.63         9.02 o                         
   0   4   1       2156.73       2270.56        25.30 o                         
   1   4   1        191.65        184.47         5.72 o                         
   2   4   1        638.38        641.16        16.31 o                         
   3   4   1      15512.56      16199.26       240.89 o                         
   4   4   1         12.37         12.52         0.94 o                         
   5   4   1         30.58         30.73         1.39 o                         
   6   4   1        213.17        222.76         3.73 o                         
   7   4   1        710.00        713.41        11.57 o                         
   8   4   1        159.55        156.21         3.67 o                         
   9   4   1          1.84          2.78         0.97 o                         
  10   4   1        146.64        150.02         4.03 o                         
  11   4   1         88.22         93.42         4.54 o                         
  12   4   1         25.45         25.35         1.70 o                         
  13   4   1          3.25          0.32         1.21 o                         
  14   4   1         10.94          8.05         2.17 o                         
  15   4   1          1.56          1.81         1.46 o                         
  16   4   1        168.43        162.68         5.03 o                         
  17   4   1         83.09         89.88         3.22 o                         
 -16   5   1          0.13          0.48         0.88 o                         
 -15   5   1          3.20          2.03         1.27 o                         
 -14   5   1          3.85          2.17         1.44 o                         
 -13   5   1        104.76        111.22         6.72 o                         
 -12   5   1        114.98        118.16         6.51 o                         
 -11   5   1        119.78        121.09         7.08 o                         
 -10   5   1         58.13         59.97         3.64 o                         
  -9   5   1        271.55        277.99         5.59 o                         
  -8   5   1        110.45        109.57         3.51 o                         
  -7   5   1          4.07          2.28         0.93 o                         
  -6   5   1         44.98         44.95         2.07 o                         
  -5   5   1        221.52        240.07         7.40 o                         
  -4   5   1          1.97          3.49         0.86 o                         
  -3   5   1         40.96         39.35         1.95 o                         
  -2   5   1         31.17         25.76         2.09 o                         
  -1   5   1          5.20          6.56         1.04 o                         
   0   5   1         55.18         43.39         4.82 o                         
   1   5   1          0.80          0.90         0.85 o                         
   2   5   1         88.79         81.92         3.40 o                         
   3   5   1         68.60         61.12         3.26 o                         
   4   5   1        508.88        500.73         7.21 o                         
   5   5   1        260.44        280.08         6.98 o                         
   6   5   1         84.50         99.68         3.07 o                         
   7   5   1         42.02         43.28         2.40 o                         
   8   5   1          0.41          0.11         0.90 o                         
   9   5   1          5.06          5.83         2.64 o                         
  10   5   1          7.33         10.55         1.61 o                         
  11   5   1         29.83         28.74         2.04 o                         
  12   5   1         45.60         40.57         2.91 o                         
  13   5   1         17.27         13.76         1.79 o                         
  14   5   1          2.86          3.92         1.46 o                         
  15   5   1          0.28         -0.58         1.16 o                         
 -14   6   1          4.60          4.79         1.29 o                         
 -13   6   1         46.53         47.61         3.47 o                         
 -12   6   1         32.13         25.57         2.31 o                         
 -11   6   1          0.79          1.29         0.99 o                         
 -10   6   1         10.64          9.67         1.32 o                         
  -9   6   1         55.38         64.99         3.70 o                         
  -8   6   1         35.27         37.18         2.07 o                         
  -7   6   1          2.49          2.10         0.81 o                         
  -6   6   1        118.72        108.50         3.86 o                         
  -5   6   1         68.12         76.38         2.81 o                         
  -4   6   1         76.01         76.37         3.03 o                         
  -3   6   1        498.51        485.85         8.03 o                         
  -2   6   1         14.02         12.36         1.48 o                         
  -1   6   1         22.53         18.78         2.33 o                         
   0   6   1         91.56         97.64         4.15 o                         
   1   6   1         78.44         59.94         2.72 o                         
   2   6   1         27.91         27.92         1.57 o                         
   3   6   1         55.27         64.66         3.22 o                         
   4   6   1       1921.44       1880.29        53.59 o                         
   5   6   1        116.79        105.08         4.80 o                         
   6   6   1        174.15        162.15         6.09 o                         
   7   6   1          0.19          0.15         1.02 o                         
   8   6   1         30.14         42.45         6.07 o                         
   9   6   1          2.78          1.68         1.17 o                         
  10   6   1         41.67         40.06         2.56 o                         
  11   6   1          1.06          1.87         1.16 o                         
  12   6   1         20.53         18.32         1.54 o                         
  13   6   1          6.41          8.48         1.64 o                         
  14   6   1          5.82          6.05         1.30 o                         
 -11   7   1          0.01          0.34         0.93 o                         
 -10   7   1          0.30          0.88         0.77 o                         
  -9   7   1          3.98          5.85         1.28 o                         
  -8   7   1          8.64          7.80         1.11 o                         
  -7   7   1         10.06          8.84         1.19 o                         
  -6   7   1          0.31          0.28         1.10 o                         
  -5   7   1         49.63         47.95         3.20 o                         
  -4   7   1         26.07         25.30         4.32 o                         
  -3   7   1          1.93         -0.77         0.91 o                         
  -2   7   1         14.73         19.64         1.74 o                         
  -1   7   1          2.16          1.23         1.24 o                         
   0   7   1          1.94          3.50         1.47 o                         
   1   7   1          1.35         -0.10         1.04 o                         
   2   7   1          0.67         -0.13         1.06 o                         
   3   7   1         57.50         43.94         5.56 o                         
   4   7   1          4.70          4.51         2.50 o                         
   5   7   1         13.95         28.96         4.62 o                         
   6   7   1          1.65          2.49         1.70 o                         
   7   7   1         85.30        102.76         4.38 o                         
   8   7   1          9.04         13.05         1.68 o                         
   9   7   1          4.65          5.49         1.21 o                         
  10   7   1         16.71         16.23         1.59 o                         
  11   7   1          0.16         -0.57         0.57 o                         
  -8   8   1         11.97         13.81         1.32 o                         
  -7   8   1          0.11          0.22         1.25 o                         
  -6   8   1          0.56          0.93         0.94 o                         
  -5   8   1          5.45          2.75         1.89 o                         
  -4   8   1          8.89          2.67         1.02 o                         
  -3   8   1          6.32          6.32         1.62 o                         
  -2   8   1          0.91         -0.12         0.69 o                         
  -1   8   1          8.85         10.23         1.94 o                         
   0   8   1          1.09          1.47         0.97 o                         
   1   8   1          2.92          3.49         1.28 o                         
   2   8   1          0.94          2.08         1.47 o                         
   3   8   1         15.41         15.52         1.80 o                         
   4   8   1         29.83         31.41         2.77 o                         
   5   8   1         76.95         49.78         3.41 o                         
   6   8   1         27.61         22.36         1.93 o                         
   7   8   1          4.03          5.76         1.00 o                         
   8   8   1          1.96          2.41         1.02 o                         
 -20   0   2         31.83         29.34         2.64 o                         
 -19   0   2        138.73        123.20         6.51 o                         
 -18   0   2        185.25        204.73         9.43 o                         
 -17   0   2        542.64        514.29        11.87 o                         
 -16   0   2         23.82         18.54         3.23 o                         
 -15   0   2         51.23         48.11         4.97 o                         
 -14   0   2        199.43        200.66         6.25 o                         
 -13   0   2        767.70        732.67        14.16 o                         
 -12   0   2        285.77        272.34         9.56 o                         
 -11   0   2       1337.48       1327.23        32.04 o                         
 -10   0   2       1118.91       1312.77        34.11 o                         
  -9   0   2       2560.53       2840.84        31.09 o                         
  -8   0   2       5985.48       6185.45        75.76 o                         
  -7   0   2       2345.83       2536.03        22.45 o                         
  -6   0   2       4210.62       4031.19        35.08 o                         
  -5   0   2        503.96        594.30         5.66 o                         
  -4   0   2      10919.14      10384.99        88.93 o                         
  -3   0   2         70.73         64.40         1.00 o                         
  -2   0   2      10460.57      10048.84        90.97 o                         
  -1   0   2       8448.85       8184.68        82.52 o                         
   0   0   2       3242.28       2992.80        20.99 o                         
   2   0   2       7370.40       6879.85        83.70 o                         
   3   0   2        666.78        713.62         9.68 o                         
   4   0   2      16348.99      16457.68       172.94 o                         
   5   0   2       1786.53       1670.22        15.73 o                         
   6   0   2       4108.69       4025.34        86.50 o                         
   7   0   2       3153.59       3410.53       102.46 o                         
   8   0   2         27.19         29.03         1.66 o                         
   9   0   2         43.62         47.41         1.93 o                         
  10   0   2       4212.18       4523.57        57.81 o                         
  11   0   2        658.53        713.68        14.45 o                         
  12   0   2         28.50         24.43         2.59 o                         
  13   0   2          7.68          9.88         1.77 o                         
  14   0   2       1208.71       1192.01        22.73 o                         
  15   0   2         53.57         50.24         4.82 o                         
  16   0   2         65.70         59.87         3.28 o                         
  17   0   2        104.94         80.76         3.67 o                         
  18   0   2         60.99         67.77         4.59 o                         
  19   0   2         96.54         86.92         4.50 o                         
 -20   1   2          0.52          1.02         1.09 o                         
 -19   1   2         17.35         18.47         1.78 o                         
 -18   1   2        130.79        127.16         5.01 o                         
 -17   1   2        452.38        409.29         9.79 o                         
 -16   1   2        184.41        165.64         4.12 o                         
 -15   1   2        155.88        136.78         3.76 o                         
 -14   1   2         54.52         59.99         5.08 o                         
 -13   1   2          3.71          3.34         0.79 o                         
 -12   1   2         17.10         14.62         0.86 o                         
 -11   1   2         81.53         77.01         1.94 o                         
 -10   1   2        219.27        210.45         3.65 o                         
  -9   1   2       1767.03       1816.95        16.85 o                         
  -8   1   2       8236.99       8377.99        62.61 o                         
  -7   1   2       5451.85       5551.54        37.27 o                         
  -6   1   2       2569.75       2405.81        16.54 o                         
  -5   1   2       3272.51       3100.23        18.44 o                         
  -4   1   2          2.21          2.90         0.19 o                         
  -3   1   2       1004.84        987.42         6.33 o                         
  -2   1   2        769.13        811.42         4.62 o                         
  -1   1   2         72.80         76.96         0.79 o                         
   0   1   2         50.94         48.34         0.50 o                         
   1   1   2       1344.20       1206.42         8.20 o                         
   2   1   2         55.78         64.96         0.70 o                         
   3   1   2         93.96         93.69         1.26 o                         
   4   1   2        702.75        645.09         6.23 o                         
   5   1   2       1142.85       1025.86        16.34 o                         
   6   1   2        496.43        415.62         3.92 o                         
   7   1   2       1027.27       1033.03        13.89 o                         
   8   1   2       2748.65       2788.42        30.03 o                         
   9   1   2        261.88        243.40         2.96 o                         
  10   1   2          1.42          4.28         0.68 o                         
  11   1   2        235.32        218.98         4.12 o                         
  12   1   2          5.41         10.06         1.47 o                         
  13   1   2          1.58          1.50         0.84 o                         
  14   1   2        121.50        136.02         3.97 o                         
  15   1   2        153.25        163.12        10.07 o                         
  16   1   2        113.63        117.25         3.76 o                         
  17   1   2         83.80         76.72         7.20 o                         
  18   1   2          1.18          0.57         0.81 o                         
  19   1   2         15.30          8.67         1.74 o                         
 -20   2   2         47.87         45.74         3.21 o                         
 -19   2   2         50.25         52.24         3.00 o                         
 -18   2   2        125.64        118.08         6.25 o                         
 -17   2   2         48.05         46.52         2.85 o                         
 -16   2   2        224.91        202.60         8.50 o                         
 -15   2   2          3.67          4.52         0.88 o                         
 -14   2   2          1.23          0.07         0.63 o                         
 -13   2   2         17.86         17.99         1.13 o                         
 -12   2   2        247.58        234.89         4.61 o                         
 -11   2   2         70.78         76.37         1.84 o                         
 -10   2   2       1617.84       1656.61        20.05 o                         
  -9   2   2       1552.57       1644.46        14.49 o                         
  -8   2   2        137.09        150.68         2.30 o                         
  -7   2   2       1357.23       1289.02        10.48 o                         
  -6   2   2        464.13        497.02         6.99 o                         
  -5   2   2       3440.30       3276.24        26.58 o                         
  -4   2   2        115.90        117.27         1.35 o                         
  -3   2   2       3585.93       3452.08        33.63 o                         
  -2   2   2         57.98         54.16         2.18 o                         
  -1   2   2        706.65        704.31         6.48 o                         
   0   2   2      11273.77      11429.67       120.04 o                         
   1   2   2        794.38        743.66         8.61 o                         
   2   2   2       8212.32       7784.80        73.25 o                         
   3   2   2        152.32        147.79         1.71 o                         
   4   2   2        131.47        133.11         1.72 o                         
   5   2   2       2137.55       2016.38        13.94 o                         
   6   2   2        239.21        243.83         2.75 o                         
   7   2   2        653.37        634.17         6.98 o                         
   8   2   2        105.21        111.59         2.30 o                         
   9   2   2        862.89        878.85        11.21 o                         
  10   2   2         17.97         16.91         1.01 o                         
  11   2   2        122.22        137.83         2.73 o                         
  12   2   2        215.03        227.02         4.46 o                         
  13   2   2        220.59        208.34         4.30 o                         
  14   2   2        157.66        148.18         3.53 o                         
  15   2   2         64.55         64.77         3.55 o                         
  16   2   2          1.70          0.81         1.32 o                         
  17   2   2        132.21        138.61         6.48 o                         
  18   2   2          0.22          0.29         0.82 o                         
  19   2   2         99.04        106.19         5.07 o                         
 -19   3   2          0.58          0.09         0.72 o                         
 -18   3   2         51.60         56.79         2.64 o                         
 -17   3   2          0.07          0.86         0.91 o                         
 -16   3   2         59.89         57.23         4.43 o                         
 -15   3   2         36.72         30.43         3.33 o                         
 -14   3   2         94.76         76.24         7.11 o                         
 -13   3   2          0.29          2.01         1.02 o                         
 -12   3   2          5.80          4.67         0.93 o                         
 -11   3   2          8.42          5.67         0.79 o                         
 -10   3   2        249.82        252.61         4.68 o                         
  -9   3   2        375.91        390.54         5.38 o                         
  -8   3   2        157.06        139.60         2.40 o                         
  -7   3   2        376.65        414.08         5.91 o                         
  -6   3   2       1424.00       1466.38        28.15 o                         
  -5   3   2          1.05          2.73         0.58 o                         
  -4   3   2        404.08        411.57         7.17 o                         
  -3   3   2        284.15        256.42         4.39 o                         
  -2   3   2        219.27        227.25         5.56 o                         
  -1   3   2          1.95          3.80         0.52 o                         
   0   3   2         86.15         93.62         2.16 o                         
   1   3   2        150.16        136.34         2.88 o                         
   2   3   2         57.55         48.40         1.56 o                         
   3   3   2         10.72         15.74         1.24 o                         
   4   3   2         50.04         50.17         1.91 o                         
   5   3   2        160.72        154.75         3.19 o                         
   6   3   2        524.75        544.41         7.64 o                         
   7   3   2        130.44        130.07         3.39 o                         
   8   3   2        399.91        417.67         6.57 o                         
   9   3   2          5.32         10.25         0.95 o                         
  10   3   2        272.95        246.23         6.32 o                         
  11   3   2          4.75          2.72         0.78 o                         
  12   3   2         87.95         84.04         3.37 o                         
  13   3   2        164.18        200.44         5.93 o                         
  14   3   2          1.89          1.86         0.83 o                         
  15   3   2          2.42          2.61         0.92 o                         
  16   3   2          5.86          9.49         1.97 o                         
  17   3   2          5.10          2.27         0.97 o                         
  18   3   2          9.77         10.18         1.86 o                         
 -18   4   2          2.35          4.32         1.29 o                         
 -17   4   2          9.66          8.06         1.71 o                         
 -16   4   2          0.55          0.36         0.91 o                         
 -15   4   2         81.22         71.76         2.82 o                         
 -14   4   2         31.13         27.39         3.14 o                         
 -13   4   2        183.67        162.28         5.81 o                         
 -12   4   2        178.08        177.17         8.33 o                         
 -11   4   2        129.50        124.74         4.09 o                         
 -10   4   2        235.36        225.21         5.48 o                         
  -9   4   2         88.60         92.52         5.03 o                         
  -8   4   2         10.04          9.87         1.03 o                         
  -7   4   2        301.56        306.95         5.93 o                         
  -6   4   2         82.25         87.76         3.19 o                         
  -5   4   2        349.14        393.22         8.30 o                         
  -4   4   2        214.01        230.84         5.69 o                         
  -3   4   2        146.65        163.58         4.52 o                         
  -2   4   2        126.69        131.47         5.42 o                         
  -1   4   2        112.08        132.06         2.47 o                         
   0   4   2        206.38        235.75         3.83 o                         
   1   4   2        479.17        477.21         9.08 o                         
   2   4   2       1809.59       1873.08        39.08 o                         
   3   4   2       3236.15       3262.55        46.38 o                         
   4   4   2       2696.80       2805.20        31.97 o                         
   5   4   2        428.06        391.99         6.13 o                         
   6   4   2          9.89         11.18         1.22 o                         
   7   4   2         13.00         12.29         1.31 o                         
   8   4   2        116.63        116.63         3.80 o                         
   9   4   2         25.70         27.24         1.92 o                         
  10   4   2        217.04        226.62         8.03 o                         
  11   4   2          0.04          0.72         1.28 o                         
  12   4   2        162.61        161.09         6.03 o                         
  13   4   2         59.48         55.21         3.26 o                         
  14   4   2         10.51          9.97         1.32 o                         
  15   4   2         40.85         48.77         3.91 o                         
  16   4   2          0.60          0.38         0.84 o                         
  17   4   2          5.78          5.46         0.96 o                         
 -17   5   2         16.93         17.41         1.80 o                         
 -16   5   2          0.49          1.43         0.96 o                         
 -15   5   2          2.90          2.83         1.31 o                         
 -14   5   2         23.11         31.08         2.21 o                         
 -13   5   2         49.92         46.45         2.83 o                         
 -12   5   2         15.04         17.87         2.75 o                         
 -11   5   2         24.42         22.51         2.09 o                         
 -10   5   2          0.47          1.09         0.93 o                         
  -9   5   2        156.29        159.84         5.04 o                         
  -8   5   2         50.16         49.22         2.57 o                         
  -7   5   2        141.23        153.51         4.89 o                         
  -6   5   2         59.01         58.48         2.82 o                         
  -5   5   2         57.83         57.53         3.69 o                         
  -4   5   2        121.54        130.96         3.71 o                         
  -3   5   2        296.49        330.65         9.18 o                         
  -2   5   2        141.25        147.69         4.49 o                         
  -1   5   2         77.01         76.21         2.88 o                         
   0   5   2         32.19         33.92         2.19 o                         
   1   5   2         17.25         19.32         1.13 o                         
   2   5   2        118.30        114.55         2.84 o                         
   3   5   2          0.43          0.45         0.60 o                         
   4   5   2         52.95         51.43         2.11 o                         
   5   5   2         12.35         12.24         1.09 o                         
   6   5   2         10.70         10.08         1.03 o                         
   7   5   2        168.27        184.94         5.03 o                         
   8   5   2        321.45        340.89         9.21 o                         
   9   5   2        587.70        623.55        14.40 o                         
  10   5   2         54.88         56.42         2.82 o                         
  11   5   2         29.74         35.23         3.66 o                         
  12   5   2         64.73         66.68         3.20 o                         
  13   5   2          8.95          7.87         1.25 o                         
  14   5   2          6.57          5.01         1.56 o                         
  15   5   2          0.16         -0.18         0.97 o                         
 -14   6   2         56.90         60.77         3.62 o                         
 -13   6   2         12.51         12.64         1.43 o                         
 -12   6   2         15.22         19.88         1.81 o                         
 -11   6   2        169.07        183.11         5.68 o                         
 -10   6   2          3.24          5.86         1.10 o                         
  -9   6   2          1.33          0.51         1.28 o                         
  -8   6   2         19.68         13.21         1.74 o                         
  -7   6   2          0.52          2.52         0.83 o                         
  -6   6   2         67.42         62.51         2.76 o                         
  -5   6   2         47.92         56.34         4.83 o                         
  -4   6   2         31.15         27.52         1.86 o                         
  -3   6   2         44.74         40.58         2.00 o                         
  -2   6   2          0.90          0.60         0.98 o                         
  -1   6   2         43.41         43.98         2.85 o                         
   0   6   2         24.50         27.98         1.95 o                         
   1   6   2          0.07          0.24         0.88 o                         
   2   6   2        290.68        296.34         5.91 o                         
   3   6   2         75.79         60.96         2.21 o                         
   4   6   2        669.73        655.43         9.64 o                         
   5   6   2       1078.79       1122.62        26.91 o                         
   6   6   2         46.31         43.01         2.90 o                         
   7   6   2        162.70        193.69        12.40 o                         
   8   6   2          1.45          1.83         3.07 o                         
   9   6   2        134.11        139.85         5.39 o                         
  10   6   2         23.14         25.43         2.32 o                         
  11   6   2          7.88         10.88         1.30 o                         
  12   6   2        166.80        180.59         5.72 o                         
  13   6   2          0.15          0.17         0.97 o                         
 -11   7   2         44.20         45.50         3.15 o                         
 -10   7   2         15.39         14.95         1.46 o                         
  -9   7   2          3.17          2.58         0.86 o                         
  -8   7   2         28.73         28.99         1.88 o                         
  -7   7   2         43.42         44.86         2.25 o                         
  -6   7   2         26.89         27.18         1.87 o                         
  -5   7   2          0.03          0.10         0.85 o                         
  -4   7   2         13.78          9.11         1.76 o                         
  -3   7   2         37.14         39.40         3.41 o                         
  -2   7   2         34.61         29.90         2.42 o                         
  -1   7   2         10.40         10.33         1.39 o                         
   0   7   2         17.15         14.64         2.01 o                         
   1   7   2         37.08         35.97         1.91 o                         
   2   7   2          2.92          2.18         1.05 o                         
   3   7   2          2.20          1.51         2.09 o                         
   4   7   2         13.09         21.95         4.05 o                         
   5   7   2         95.81         96.89         7.67 o                         
   6   7   2        170.33        178.71         5.94 o                         
   7   7   2        165.39        187.62         6.02 o                         
   8   7   2         47.23         48.26         2.81 o                         
   9   7   2          3.91          4.00         1.43 o                         
  10   7   2         53.26         54.63         3.26 o                         
  11   7   2          0.12          0.23         0.60 o                         
  -8   8   2          1.42          0.32         0.88 o                         
  -7   8   2          0.04         -1.06         1.40 o                         
  -6   8   2          5.17          8.42         2.41 o                         
  -5   8   2          9.07          5.25         1.19 o                         
  -4   8   2          0.32          0.41         0.72 o                         
  -3   8   2         61.04         50.87         1.99 o                         
  -2   8   2         25.74         20.67         1.72 o                         
  -1   8   2          5.66          4.95         1.61 o                         
   0   8   2          0.15         -0.30         1.04 o                         
   1   8   2          0.61          0.04         0.98 o                         
   2   8   2          8.08          6.44         1.33 o                         
   3   8   2         44.31         35.03         2.47 o                         
   4   8   2         29.42         26.87         3.57 o                         
   5   8   2         47.22         39.79         2.48 o                         
   6   8   2        429.73        392.00        12.60 o                         
   7   8   2          1.01          2.71         0.96 o                         
   8   8   2         10.11          9.97         1.95 o                         
 -20   1   3         15.20          9.96         1.81 o                         
 -19   1   3          0.03          0.08         0.88 o                         
 -18   1   3         59.81         55.99         3.59 o                         
 -17   1   3        119.63        101.37         3.60 o                         
 -16   1   3         16.51         15.46         1.37 o                         
 -15   1   3        569.98        495.85         8.30 o                         
 -14   1   3          5.74          8.55         1.32 o                         
 -13   1   3         19.30         18.93         1.88 o                         
 -12   1   3        132.64        123.43         3.48 o                         
 -11   1   3         58.17         58.30         1.64 o                         
 -10   1   3         11.36         12.89         0.70 o                         
  -9   1   3         51.45         46.69         1.51 o                         
  -8   1   3        824.04        853.97         7.73 o                         
  -7   1   3       2122.86       2202.76        19.93 o                         
  -6   1   3       4056.04       3924.64        25.06 o                         
  -5   1   3         84.92         90.96         0.86 o                         
  -4   1   3       1161.35       1071.80         6.97 o                         
  -3   1   3        595.80        541.89         3.28 o                         
  -2   1   3          6.68          5.64         0.25 o                         
  -1   1   3       2932.48       2842.78        16.85 o                         
   0   1   3        523.82        496.99         4.49 o                         
   1   1   3        136.34        141.00         1.19 o                         
   2   1   3        906.43        822.94         5.87 o                         
   3   1   3          8.28         11.95         0.32 o                         
   4   1   3          4.51          3.01         0.26 o                         
   5   1   3        555.60        541.21         6.29 o                         
   6   1   3        246.68        246.88         5.84 o                         
   7   1   3          1.32          2.33         0.44 o                         
   8   1   3          4.25          1.13         0.36 o                         
   9   1   3        538.35        555.49         6.70 o                         
  10   1   3        397.81        421.52         5.61 o                         
  11   1   3        368.21        348.62         5.67 o                         
  12   1   3        414.56        414.36         6.55 o                         
  13   1   3       1281.65       1365.73        20.98 o                         
  14   1   3        702.89        717.36         9.71 o                         
  15   1   3         83.58         71.59         2.66 o                         
  16   1   3         61.44         69.02         2.48 o                         
  17   1   3          0.45          2.08         1.34 o                         
  18   1   3          9.50          6.26         0.83 o                         
  19   1   3         24.82         18.13         2.02 o                         
 -20   2   3         55.11         47.67         3.28 o                         
 -19   2   3        145.26        143.58         5.07 o                         
 -18   2   3          5.37          6.85         2.19 o                         
 -17   2   3         90.03         90.45         3.14 o                         
 -16   2   3         21.50         19.87         1.85 o                         
 -15   2   3        159.99        142.80         3.71 o                         
 -14   2   3         61.23         55.04         2.27 o                         
 -13   2   3          5.41          3.78         0.69 o                         
 -12   2   3        237.44        240.42         3.74 o                         
 -11   2   3        863.75        790.94         9.72 o                         
 -10   2   3        208.03        214.80         3.51 o                         
  -9   2   3          1.94          2.79         0.45 o                         
  -8   2   3          0.69          1.20         0.33 o                         
  -7   2   3        401.67        389.74         3.77 o                         
  -6   2   3       2490.59       2529.81        20.90 o                         
  -5   2   3       1566.15       1483.02        13.64 o                         
  -4   2   3        443.13        330.82         6.36 o                         
  -3   2   3        106.36         77.98         1.27 o                         
  -2   2   3       4234.19       3705.77        32.23 o                         
  -1   2   3          6.90          6.73         0.30 o                         
   0   2   3        389.41        367.02         3.74 o                         
   1   2   3        439.74        369.28         4.94 o                         
   2   2   3         66.50         56.83         1.20 o                         
   3   2   3       2394.02       2427.80        24.70 o                         
   4   2   3        123.73        144.88         2.84 o                         
   5   2   3        503.96        514.03         6.74 o                         
   6   2   3       1031.25        998.25        11.44 o                         
   7   2   3       1270.14       1251.98        10.79 o                         
   8   2   3         54.55         47.56         1.36 o                         
   9   2   3        420.74        397.58         5.23 o                         
  10   2   3        419.23        397.31         4.76 o                         
  11   2   3        126.10        121.96         2.62 o                         
  12   2   3       1379.61       1415.09        19.44 o                         
  13   2   3          4.03          3.67         0.88 o                         
  14   2   3          9.93         12.10         1.78 o                         
  15   2   3        329.33        325.36         8.72 o                         
  16   2   3        180.25        178.71         5.74 o                         
  17   2   3          1.18          0.14         0.78 o                         
  18   2   3          2.54          4.62         1.02 o                         
  19   2   3         23.44         12.50         1.65 o                         
 -19   3   3          0.40          1.14         0.75 o                         
 -18   3   3         60.64         57.40         4.38 o                         
 -17   3   3          7.29          5.18         0.93 o                         
 -16   3   3        155.28        157.14         5.42 o                         
 -15   3   3        303.14        326.42        11.80 o                         
 -14   3   3        167.90        142.49         5.22 o                         
 -13   3   3        231.77        228.82         7.06 o                         
 -12   3   3         49.56         47.13         2.19 o                         
 -11   3   3         50.72         49.87         8.23 o                         
 -10   3   3          5.63          5.60         0.82 o                         
  -9   3   3          0.46          0.39         0.51 o                         
  -8   3   3        305.84        317.39         4.61 o                         
  -7   3   3        460.35        438.36         6.30 o                         
  -6   3   3       2429.96       2472.96        38.85 o                         
  -5   3   3       2733.99       2769.63        35.25 o                         
  -4   3   3        300.50        284.17         4.27 o                         
  -3   3   3        782.09        766.42        16.52 o                         
  -2   3   3        130.60        139.83         3.61 o                         
  -1   3   3        236.75        237.13         3.31 o                         
   0   3   3       1814.67       1771.30        16.12 o                         
   1   3   3        537.13        511.83         7.10 o                         
   2   3   3        160.99        167.58         4.37 o                         
   3   3   3        636.84        637.43        13.58 o                         
   4   3   3        331.32        348.70         5.15 o                         
   5   3   3          2.45          1.27         0.62 o                         
   6   3   3          0.99          0.47         0.74 o                         
   7   3   3        402.87        356.51         5.21 o                         
   8   3   3        518.77        499.33         6.82 o                         
   9   3   3        455.79        441.98         6.42 o                         
  10   3   3       2333.34       2414.73        28.67 o                         
  11   3   3        673.89        688.99         9.60 o                         
  12   3   3        105.25        114.38         3.19 o                         
  13   3   3        110.83        102.59         4.44 o                         
  14   3   3        295.27        306.57         9.24 o                         
  15   3   3         10.04          8.45         1.21 o                         
  16   3   3         29.43         27.40         2.06 o                         
  17   3   3         40.92         42.41         3.17 o                         
  18   3   3         17.30         13.18         1.83 o                         
 -18   4   3        124.72        131.83         5.63 o                         
 -17   4   3          0.39          0.75         0.71 o                         
 -16   4   3         53.49         48.85         2.67 o                         
 -15   4   3         83.56         79.90         4.44 o                         
 -14   4   3         44.96         39.84         3.70 o                         
 -13   4   3          1.28          2.02         0.94 o                         
 -12   4   3         43.07         44.51         2.94 o                         
 -11   4   3         14.90         14.69         1.49 o                         
 -10   4   3         80.97         72.20         2.59 o                         
  -9   4   3         94.62         96.87         2.71 o                         
  -8   4   3        152.74        136.39         2.94 o                         
  -7   4   3        378.10        422.19         7.92 o                         
  -6   4   3         76.53         89.53         3.64 o                         
  -5   4   3        753.80        792.24        17.50 o                         
  -4   4   3       1136.46       1147.44        19.78 o                         
  -3   4   3       1338.18       1315.27        22.21 o                         
  -2   4   3         15.60         10.60         1.71 o                         
  -1   4   3        444.83        393.61         7.63 o                         
   0   4   3          9.94          4.37         0.74 o                         
   1   4   3         20.02         19.45         1.07 o                         
   2   4   3        221.68        245.11         4.12 o                         
   3   4   3         98.74         94.97         3.30 o                         
   4   4   3        490.13        533.14         9.60 o                         
   5   4   3         38.97         44.94         1.73 o                         
   6   4   3        205.47        203.73         4.14 o                         
   7   4   3         94.32        102.10         2.79 o                         
   8   4   3         94.34        100.67         4.52 o                         
   9   4   3        314.97        331.74         5.60 o                         
  10   4   3        372.96        366.20         6.62 o                         
  11   4   3        139.62        158.46         6.39 o                         
  12   4   3         26.63         25.83         2.48 o                         
  13   4   3        348.09        379.12         8.11 o                         
  14   4   3        257.74        254.84        10.24 o                         
  15   4   3          0.72          1.30         1.17 o                         
  16   4   3         24.07         29.47         1.96 o                         
  17   4   3         68.80         66.32         3.69 o                         
 -17   5   3         16.08         13.86         1.62 o                         
 -16   5   3          5.41          6.44         1.04 o                         
 -15   5   3          0.42          1.79         1.20 o                         
 -14   5   3        188.20        190.39         6.28 o                         
 -13   5   3        127.30        123.84        12.29 o                         
 -12   5   3         75.81         79.03         5.24 o                         
 -11   5   3          8.03          3.16         2.17 o                         
 -10   5   3          1.29          1.03         0.94 o                         
  -9   5   3         48.57         56.06         3.51 o                         
  -8   5   3         87.82         85.82         2.75 o                         
  -7   5   3         69.08         62.21         2.53 o                         
  -6   5   3          4.94          4.72         1.10 o                         
  -5   5   3        352.47        355.70        11.33 o                         
  -4   5   3        433.86        429.42         8.22 o                         
  -3   5   3          2.35          3.68         1.04 o                         
  -2   5   3        148.71        173.82         3.90 o                         
  -1   5   3         56.01         50.32         3.20 o                         
   0   5   3          0.35          1.33         0.89 o                         
   1   5   3         15.03         11.84         1.14 o                         
   2   5   3        214.62        219.11         4.15 o                         
   3   5   3          3.02          3.49         0.74 o                         
   4   5   3         53.89         50.04         1.95 o                         
   5   5   3         44.50         44.76         1.90 o                         
   6   5   3         91.57         92.85         2.81 o                         
   7   5   3        184.60        204.40         5.41 o                         
   8   5   3        350.08        361.29        28.19 o                         
   9   5   3        791.00        807.37        16.52 o                         
  10   5   3         15.65         15.40         2.04 o                         
  11   5   3          6.14          7.79         1.58 o                         
  12   5   3         57.35         58.15         2.46 o                         
  13   5   3         52.03         43.67         3.11 o                         
  14   5   3         10.16         12.27         1.41 o                         
  15   5   3         61.74         55.65         3.36 o                         
 -14   6   3          1.42          0.64         0.69 o                         
 -13   6   3         11.80         12.81         1.11 o                         
 -12   6   3         33.39         33.98         4.52 o                         
 -11   6   3         33.40         35.74         2.61 o                         
 -10   6   3          0.61          2.39         0.94 o                         
  -9   6   3         17.83         19.15         2.12 o                         
  -8   6   3          9.72         12.79         1.22 o                         
  -7   6   3         35.31         39.12         2.31 o                         
  -6   6   3         51.63         58.45         2.99 o                         
  -5   6   3         13.98         14.64         2.21 o                         
  -4   6   3        166.70        175.80         4.22 o                         
  -3   6   3        137.64        117.49         4.05 o                         
  -2   6   3         15.14         12.78         1.92 o                         
  -1   6   3         14.83         22.97         1.53 o                         
   0   6   3          0.10         -0.27         0.86 o                         
   1   6   3          0.07          0.75         0.90 o                         
   2   6   3         10.23         10.87         2.11 o                         
   3   6   3          0.02          1.54         0.97 o                         
   4   6   3         34.14         29.79         3.16 o                         
   5   6   3        283.44        290.59         7.11 o                         
   6   6   3        184.49        190.70         5.78 o                         
   7   6   3          3.84          3.50         1.09 o                         
   8   6   3         41.78         47.14         3.16 o                         
   9   6   3         15.33         14.00         1.90 o                         
  10   6   3          6.53          6.78         1.43 o                         
  11   6   3          0.08         -0.07         0.72 o                         
  12   6   3         13.81         10.80         1.02 o                         
  13   6   3         10.03          8.64         1.42 o                         
 -11   7   3          5.70          2.92         1.32 o                         
 -10   7   3          4.33          3.75         1.45 o                         
  -9   7   3          1.46          1.48         1.13 o                         
  -8   7   3          0.00         -0.31         0.79 o                         
  -7   7   3          0.26          1.26         0.90 o                         
  -6   7   3          0.33          1.59         0.89 o                         
  -5   7   3          9.47         11.46         1.19 o                         
  -4   7   3          2.43          3.38         1.36 o                         
  -3   7   3         65.57         71.35         4.62 o                         
  -2   7   3          6.31          6.37         1.73 o                         
  -1   7   3         50.01         57.85         3.47 o                         
   0   7   3         34.70         40.02         3.00 o                         
   1   7   3          3.64          1.98         1.32 o                         
   2   7   3          1.80          0.91         1.22 o                         
   3   7   3          0.06          0.03         1.17 o                         
   4   7   3          6.98          6.13         1.70 o                         
   5   7   3         26.49         28.11         2.54 o                         
   6   7   3          1.18          2.68         1.30 o                         
   7   7   3         26.70         23.64         3.29 o                         
   8   7   3        133.94        139.27        14.74 o                         
   9   7   3          0.45          2.49         1.04 o                         
  10   7   3          2.90          1.44         0.66 o                         
  11   7   3          2.91          7.43         1.24 o                         
  -7   8   3          1.92          2.21         1.32 o                         
  -6   8   3          1.12          1.42         0.80 o                         
  -5   8   3          5.00          4.28         0.82 o                         
  -4   8   3         32.41         35.37         2.48 o                         
  -3   8   3         12.16         15.40         1.83 o                         
  -2   8   3          2.94          0.77         0.77 o                         
  -1   8   3          0.13         -0.60         0.87 o                         
   0   8   3          0.09         -0.26         0.96 o                         
   1   8   3          0.23         -0.69         1.07 o                         
   2   8   3          5.13          3.11         1.13 o                         
   3   8   3         15.74         13.93         4.31 o                         
   4   8   3          4.36          8.57         1.38 o                         
   5   8   3         14.12         12.55         2.88 o                         
   6   8   3         30.36         29.90         2.22 o                         
   7   8   3         57.55         59.09         3.02 o                         
   8   8   3         23.81         24.30         2.53 o                         
 -19   0   4          4.01          5.19         1.85 o                         
 -18   0   4        117.75         96.34         4.09 o                         
 -17   0   4        273.33        272.21         7.95 o                         
 -16   0   4         51.74         64.99         9.26 o                         
 -15   0   4       1123.98       1136.74        21.69 o                         
 -14   0   4        464.26        525.97        12.14 o                         
 -13   0   4       1145.42       1214.91        27.27 o                         
 -12   0   4         27.95         22.24         1.25 o                         
 -11   0   4         74.94         58.14         2.81 o                         
 -10   0   4        622.88        591.51        11.71 o                         
  -9   0   4       3914.39       3866.33        42.01 o                         
  -8   0   4        243.66        326.36         4.83 o                         
  -7   0   4        718.04        719.28         8.41 o                         
  -6   0   4       1218.47       1214.96        16.12 o                         
  -5   0   4       2672.64       2668.30        23.56 o                         
  -4   0   4       9823.38       9341.20        80.43 o                         
  -3   0   4         28.67         20.25         0.65 o                         
  -2   0   4       3233.53       2886.98        23.22 o                         
  -1   0   4       1739.30       1494.20        12.20 o                         
   0   0   4      18782.91      18140.33       169.09 o                         
   1   0   4        351.41        336.37         4.26 o                         
   2   0   4        195.50        170.78         3.43 o                         
   3   0   4        252.45        195.47         5.04 o                         
   4   0   4       1717.24       1651.24        34.05 o                         
   5   0   4       1552.15       1570.41        51.63 o                         
   6   0   4       3195.63       3070.89        62.55 o                         
   7   0   4        563.32        598.55        11.93 o                         
   8   0   4        133.51        121.92         3.43 o                         
   9   0   4       1294.20       1367.25        25.29 o                         
  10   0   4        179.30        188.42         4.73 o                         
  11   0   4          0.12          0.44         1.09 o                         
  12   0   4        177.30        183.61         6.29 o                         
  13   0   4        858.85        949.00        19.04 o                         
  14   0   4        985.40       1081.94        23.36 o                         
  15   0   4        204.79        203.40         8.30 o                         
  16   0   4        442.73        465.47        15.16 o                         
  17   0   4        139.85        132.68         5.06 o                         
  18   0   4        114.92        100.42         5.04 o                         
 -19   1   4         65.04         60.93         2.98 o                         
 -18   1   4          4.73          4.01         1.07 o                         
 -17   1   4         56.35         50.85         1.96 o                         
 -16   1   4         64.20         62.42         3.20 o                         
 -15   1   4        438.62        384.75         9.96 o                         
 -14   1   4        152.90        154.91         3.94 o                         
 -13   1   4        604.67        630.05         8.42 o                         
 -12   1   4        121.41        120.39         2.89 o                         
 -11   1   4        384.78        398.33         4.67 o                         
 -10   1   4        350.52        323.72         4.22 o                         
  -9   1   4        720.77        673.99         7.34 o                         
  -8   1   4        144.87        134.45         3.05 o                         
  -7   1   4         13.35         11.56         0.53 o                         
  -6   1   4          4.95         11.15         0.34 o                         
  -5   1   4       2158.84       2070.08        14.66 o                         
  -4   1   4       2504.67       2451.66        14.80 o                         
  -3   1   4        679.70        675.62         4.20 o                         
  -2   1   4        452.30        449.41         2.80 o                         
  -1   1   4         42.36         41.32         0.55 o                         
   0   1   4        360.18        335.95         2.39 o                         
   1   1   4        906.47        906.49         5.85 o                         
   2   1   4       4666.08       4367.25        32.30 o                         
   3   1   4        507.01        447.84         4.30 o                         
   4   1   4         30.92         16.85         1.40 o                         
   5   1   4        108.44        106.31         5.27 o                         
   6   1   4        194.43        194.24         3.19 o                         
   7   1   4        157.06        127.33         2.41 o                         
   8   1   4          2.43          0.72         0.39 o                         
   9   1   4        214.09        210.72         3.57 o                         
  10   1   4        851.67        869.34        10.75 o                         
  11   1   4       1074.90       1131.55        12.31 o                         
  12   1   4       2592.98       2776.69        44.00 o                         
  13   1   4       1270.05       1345.06        15.82 o                         
  14   1   4        120.49        110.70         3.88 o                         
  15   1   4          2.00          1.48         0.90 o                         
  16   1   4          7.92          6.54         0.94 o                         
  17   1   4         64.69         53.12         3.83 o                         
  18   1   4         37.43         38.55         1.67 o                         
 -20   2   4         27.82         28.05         2.04 o                         
 -19   2   4          0.59          1.91         1.01 o                         
 -18   2   4          4.99          5.44         2.59 o                         
 -17   2   4         31.24         30.83         3.82 o                         
 -16   2   4        255.77        245.96        15.78 o                         
 -15   2   4        179.62        169.11         4.57 o                         
 -14   2   4        614.73        618.97         9.55 o                         
 -13   2   4         56.31         65.26         2.15 o                         
 -12   2   4         51.33         54.65         1.99 o                         
 -11   2   4          0.43          1.29         0.45 o                         
 -10   2   4        179.23        181.32         2.70 o                         
  -9   2   4         39.57         44.79         1.21 o                         
  -8   2   4        804.92        804.79         7.09 o                         
  -7   2   4        533.61        575.51         5.83 o                         
  -6   2   4        804.76        780.45         9.50 o                         
  -5   2   4       1324.00       1310.65        17.34 o                         
  -4   2   4        966.65        953.56         7.47 o                         
  -3   2   4       2839.72       2708.46        24.09 o                         
  -2   2   4        345.93        325.62         3.62 o                         
  -1   2   4       3241.40       3088.56        22.14 o                         
   0   2   4          4.33          4.60         0.27 o                         
   1   2   4       1265.83       1113.78        17.93 o                         
   2   2   4         65.58         72.31         1.67 o                         
   3   2   4        611.45        657.86         7.33 o                         
   4   2   4        256.20        249.59         3.57 o                         
   5   2   4       2379.12       2433.29        19.45 o                         
   6   2   4         60.96         62.70         1.47 o                         
   7   2   4         64.57         56.01         1.52 o                         
   8   2   4        176.24        202.53         3.26 o                         
   9   2   4         18.79         19.18         1.23 o                         
  10   2   4        246.27        244.42         3.81 o                         
  11   2   4          1.29          1.51         0.65 o                         
  12   2   4        234.58        244.76         4.36 o                         
  13   2   4          6.40          4.31         0.88 o                         
  14   2   4          1.16          1.63         1.14 o                         
  15   2   4        608.25        651.65        14.96 o                         
  16   2   4         12.00         11.79         3.56 o                         
  17   2   4         88.13         92.03        12.68 o                         
  18   2   4         52.77         56.80         3.72 o                         
 -19   3   4          2.50          1.63         0.82 o                         
 -18   3   4          0.41         -0.02         0.96 o                         
 -17   3   4        398.38        388.26         9.06 o                         
 -16   3   4         60.21         62.94         3.25 o                         
 -15   3   4        203.03        198.36         8.34 o                         
 -14   3   4        272.06        225.26         7.63 o                         
 -13   3   4        123.40        107.17         6.19 o                         
 -12   3   4        319.43        339.74         6.08 o                         
 -11   3   4         13.20         14.30         1.63 o                         
 -10   3   4         99.01        100.93         4.25 o                         
  -9   3   4          3.39          5.98         0.66 o                         
  -8   3   4          0.30          1.19         0.46 o                         
  -7   3   4         36.82         48.79         2.08 o                         
  -6   3   4         48.96         37.00         1.52 o                         
  -5   3   4        499.32        487.68         7.40 o                         
  -4   3   4         32.39         27.13         1.10 o                         
  -3   3   4         39.08         48.47         2.06 o                         
  -2   3   4        157.36        159.29         2.92 o                         
  -1   3   4          5.60          5.76         0.43 o                         
   0   3   4        154.77        160.68         3.01 o                         
   1   3   4        529.67        478.93         5.72 o                         
   2   3   4        466.03        453.32         6.25 o                         
   3   3   4         15.40         11.03         0.80 o                         
   4   3   4        145.81        172.48         5.29 o                         
   5   3   4         13.02         12.28         1.11 o                         
   6   3   4         14.37         20.72         1.22 o                         
   7   3   4          0.13         -0.24         0.50 o                         
   8   3   4        158.56        142.35         2.76 o                         
   9   3   4        290.98        301.34         5.68 o                         
  10   3   4        189.78        193.69         4.80 o                         
  11   3   4        834.06        891.99        11.73 o                         
  12   3   4          0.63          0.34         0.80 o                         
  13   3   4         18.09         18.63         2.74 o                         
  14   3   4        116.33        137.23         3.74 o                         
  15   3   4         47.21         50.34         3.21 o                         
  16   3   4         96.81         99.14         3.73 o                         
  17   3   4         33.25         28.99         2.47 o                         
  18   3   4          1.56          3.57         1.06 o                         
 -18   4   4          6.23          8.29         1.56 o                         
 -17   4   4         22.28         21.34         1.85 o                         
 -16   4   4        164.13        165.26         6.78 o                         
 -15   4   4         55.22         52.31         4.11 o                         
 -14   4   4         26.58         21.03         2.05 o                         
 -13   4   4          1.19          0.73         0.87 o                         
 -12   4   4         33.00         27.23         2.37 o                         
 -11   4   4         10.36          9.97         1.59 o                         
 -10   4   4        313.76        301.99         4.98 o                         
  -9   4   4        165.72        172.38         3.48 o                         
  -8   4   4        259.72        250.68         4.88 o                         
  -7   4   4        209.19        203.99         4.69 o                         
  -6   4   4        164.66        162.69         5.98 o                         
  -5   4   4         72.43         63.44         2.75 o                         
  -4   4   4          9.80         13.17         3.58 o                         
  -3   4   4        241.70        223.35         5.73 o                         
  -2   4   4        287.43        324.66         7.38 o                         
  -1   4   4        121.72        126.93         5.70 o                         
   0   4   4        125.84        132.60         3.44 o                         
   1   4   4        109.62        122.15         2.45 o                         
   2   4   4        117.29        128.31         2.46 o                         
   3   4   4          0.59          1.57         0.59 o                         
   4   4   4        763.60        777.06        10.46 o                         
   5   4   4         49.96         55.01         1.98 o                         
   6   4   4         10.56         16.68         1.20 o                         
   7   4   4         74.35         74.55         2.44 o                         
   8   4   4         73.26         82.20         3.79 o                         
   9   4   4          0.42          0.85         1.23 o                         
  10   4   4          0.78         -0.24         1.14 o                         
  11   4   4          9.45          9.39         1.20 o                         
  12   4   4         33.73         28.79         2.62 o                         
  13   4   4         21.79         17.77         1.69 o                         
  14   4   4          3.08          4.79         1.09 o                         
  15   4   4          0.14          0.05         0.98 o                         
  16   4   4        108.60        112.30         5.00 o                         
  17   4   4         34.98         27.45         2.14 o                         
 -17   5   4         15.92         17.40         1.77 o                         
 -16   5   4          1.09         -0.18         1.17 o                         
 -15   5   4         33.08         36.20         2.25 o                         
 -14   5   4          1.86          3.53         1.06 o                         
 -13   5   4        122.27        122.92         4.50 o                         
 -12   5   4        265.69        273.29        10.48 o                         
 -11   5   4         10.38          7.55         1.43 o                         
 -10   5   4          1.65          2.45         1.52 o                         
  -9   5   4        156.37        157.06         4.72 o                         
  -8   5   4          9.05          8.48         1.30 o                         
  -7   5   4         39.75         45.06         1.98 o                         
  -6   5   4         21.32         21.97         1.93 o                         
  -5   5   4         46.00         53.23         2.09 o                         
  -4   5   4        616.61        647.81        13.71 o                         
  -3   5   4        306.05        325.00         5.84 o                         
  -2   5   4          6.76          5.23         1.32 o                         
  -1   5   4         10.67         16.27         3.37 o                         
   0   5   4        135.22        139.58         4.80 o                         
   1   5   4        542.25        581.61        11.48 o                         
   2   5   4        171.14        186.90         3.99 o                         
   3   5   4         10.60          8.35         0.89 o                         
   4   5   4         22.60         23.89         2.81 o                         
   5   5   4         41.51         40.94         1.85 o                         
   6   5   4         28.68         34.26         1.74 o                         
   7   5   4        402.66        441.04         8.81 o                         
   8   5   4         65.12         62.18         6.34 o                         
   9   5   4         28.04         24.60         2.47 o                         
  10   5   4        156.58        156.83         7.52 o                         
  11   5   4         96.29        107.96         3.48 o                         
  12   5   4         24.23         28.41         1.75 o                         
  13   5   4         22.58         24.51         1.73 o                         
  14   5   4          0.23         -0.19         0.82 o                         
 -14   6   4          5.45          7.70         1.17 o                         
 -13   6   4         11.82          8.37         1.19 o                         
 -12   6   4          0.12          1.01         0.96 o                         
 -11   6   4         11.46         12.01         1.53 o                         
 -10   6   4         36.77         43.10         2.44 o                         
  -9   6   4         82.48         84.71        10.06 o                         
  -8   6   4         24.14         31.08         1.71 o                         
  -7   6   4         72.31         69.19         3.35 o                         
  -6   6   4          9.42          7.73         1.19 o                         
  -5   6   4          3.75          1.71         1.20 o                         
  -4   6   4          3.31          5.06         1.05 o                         
  -3   6   4         37.23         44.07         2.59 o                         
  -2   6   4        399.60        412.83         9.41 o                         
  -1   6   4        166.86        188.85         4.40 o                         
   0   6   4        162.70        172.39         4.25 o                         
   1   6   4         73.63         82.30         3.26 o                         
   2   6   4          4.35          3.19         1.01 o                         
   3   6   4        112.94        120.63         5.34 o                         
   4   6   4          3.76          2.86         1.22 o                         
   5   6   4          0.08          0.90         0.80 o                         
   6   6   4         24.32         22.44         2.62 o                         
   7   6   4         17.95         15.39         1.90 o                         
   8   6   4          5.01          3.92         1.53 o                         
   9   6   4         21.35         23.73         2.21 o                         
  10   6   4         43.63         44.62         2.14 o                         
  11   6   4          1.41          1.31         0.78 o                         
  12   6   4         25.86         23.14         1.45 o                         
  13   6   4          1.08         -1.08         1.25 o                         
 -13   7   4          6.95          8.24         1.13 o                         
 -12   7   4         27.13         28.62         2.34 o                         
 -11   7   4        117.19        123.64         5.39 o                         
 -10   7   4         82.68         81.11         4.51 o                         
  -9   7   4          0.06         -1.42         1.42 o                         
  -8   7   4          0.09          0.44         0.76 o                         
  -7   7   4          0.49          0.16         0.82 o                         
  -6   7   4         20.30         21.58         2.10 o                         
  -5   7   4         26.32         28.72         1.73 o                         
  -4   7   4          9.27          7.77         1.61 o                         
  -3   7   4         25.53         21.75         4.80 o                         
  -2   7   4         50.72         45.40         3.04 o                         
  -1   7   4         21.69         20.01         3.77 o                         
   0   7   4         38.44         37.51         4.12 o                         
   1   7   4          0.06          0.87         1.19 o                         
   2   7   4          4.34          2.81         0.92 o                         
   3   7   4         80.74         81.42         5.97 o                         
   4   7   4          7.34          5.30         1.58 o                         
   5   7   4         11.64         15.47         2.01 o                         
   6   7   4        184.93        195.48        13.70 o                         
   7   7   4         35.00         31.12         2.48 o                         
   8   7   4         48.95         40.78         2.57 o                         
   9   7   4         12.87         10.60         1.35 o                         
  10   7   4         56.19         52.44         2.65 o                         
  -9   8   4          0.60          1.29         0.70 o                         
  -8   8   4          2.53          1.77         0.87 o                         
  -7   8   4          2.58          3.88         1.04 o                         
  -6   8   4          6.17          3.47         0.72 o                         
  -5   8   4          0.30          0.09         0.65 o                         
  -4   8   4          1.82          4.03         1.16 o                         
  -3   8   4          3.38          2.61         1.16 o                         
  -2   8   4         86.31         92.16         7.15 o                         
  -1   8   4         97.65         84.71         6.88 o                         
   0   8   4          4.18          5.95         2.37 o                         
   1   8   4          5.18          4.04         1.10 o                         
   2   8   4         12.57         13.40         2.63 o                         
   3   8   4          0.39          0.40         0.97 o                         
   4   8   4          0.00         -0.45         0.99 o                         
   5   8   4          8.73          7.01         1.58 o                         
   6   8   4         11.76         12.20         2.42 o                         
   7   8   4         78.65         69.88         4.46 o                         
 -19   1   5         64.35         76.49         2.98 o                         
 -18   1   5          2.99          3.09         0.92 o                         
 -17   1   5        287.59        269.50         4.84 o                         
 -16   1   5        144.30        125.96         4.23 o                         
 -15   1   5        988.57       1005.02        11.28 o                         
 -14   1   5        241.91        214.73         5.92 o                         
 -13   1   5        108.78        108.48         2.78 o                         
 -12   1   5        749.50        702.12         6.93 o                         
 -11   1   5         66.23         59.39         1.42 o                         
 -10   1   5        574.67        539.40         5.14 o                         
  -9   1   5         12.77         24.38         0.74 o                         
  -8   1   5        116.71        169.58         1.94 o                         
  -7   1   5       1533.90       1629.39        10.76 o                         
  -6   1   5        782.33        801.46         7.05 o                         
  -5   1   5        167.36        192.17         1.73 o                         
  -4   1   5          0.80          1.05         0.15 o                         
  -3   1   5       1301.71       1193.65         8.47 o                         
  -2   1   5        108.11        124.25         1.14 o                         
  -1   1   5       1939.33       1817.85        11.91 o                         
   0   1   5          9.17         10.55         0.31 o                         
   1   1   5       2052.12       2066.31        14.24 o                         
   2   1   5        153.11        145.52         1.57 o                         
   3   1   5        305.99        321.60         3.34 o                         
   4   1   5      10180.12      11000.21       125.12 o                         
   5   1   5       1154.31       1330.24        11.98 o                         
   6   1   5        176.09        140.39         2.31 o                         
   7   1   5        115.09        138.34         2.26 o                         
   8   1   5          1.42          2.63         0.48 o                         
   9   1   5          4.14          2.27         0.55 o                         
  10   1   5       1017.93       1028.87        11.33 o                         
  11   1   5        125.21        140.69         2.83 o                         
  12   1   5         60.09         54.62         2.14 o                         
  13   1   5          3.45          3.36         0.84 o                         
  14   1   5        841.65        870.59        18.80 o                         
  15   1   5          3.91          6.40         1.21 o                         
  16   1   5        126.32        133.79         3.92 o                         
  17   1   5         14.20         18.58         2.26 o                         
  18   1   5          6.23          8.50         1.00 o                         
 -20   2   5          1.04          0.13         0.54 o                         
 -19   2   5         13.75         14.27         2.18 o                         
 -18   2   5         18.83         17.20         3.09 o                         
 -17   2   5         85.22         78.70         3.18 o                         
 -16   2   5         15.31         16.56         1.78 o                         
 -15   2   5        259.20        281.60        13.08 o                         
 -14   2   5        940.09        996.71        15.94 o                         
 -13   2   5         49.23         34.36         1.61 o                         
 -12   2   5         64.55         72.09         1.80 o                         
 -11   2   5        617.69        614.31         6.73 o                         
 -10   2   5         23.02         21.57         1.10 o                         
  -9   2   5        127.23         99.97         1.70 o                         
  -8   2   5       1372.84       1349.33         9.30 o                         
  -7   2   5       3180.69       3054.19        20.27 o                         
  -6   2   5        317.58        255.16         2.73 o                         
  -5   2   5         44.65         28.24         0.99 o                         
  -4   2   5        349.23        349.05         3.60 o                         
  -3   2   5        200.08        166.75         1.98 o                         
  -2   2   5        542.71        478.09         3.91 o                         
  -1   2   5          7.23          3.84         0.29 o                         
   0   2   5         37.00         22.83         1.09 o                         
   1   2   5       1810.27       1695.24        24.17 o                         
   2   2   5       3578.61       3689.52        46.08 o                         
   3   2   5        680.47        716.80        10.51 o                         
   4   2   5        151.96        126.66         2.20 o                         
   5   2   5         52.28         71.68         1.67 o                         
   6   2   5        254.44        263.07         4.70 o                         
   7   2   5         33.96         30.47         1.43 o                         
   8   2   5       1825.58       1802.96        17.77 o                         
   9   2   5        293.37        293.29         4.81 o                         
  10   2   5         25.61         24.20         1.22 o                         
  11   2   5         38.20         33.72         1.42 o                         
  12   2   5          4.76          4.70         0.82 o                         
  13   2   5         76.05         69.45         4.42 o                         
  14   2   5          0.33          1.15         0.91 o                         
  15   2   5        197.91        208.63         7.17 o                         
  16   2   5         46.97         51.07         2.83 o                         
  17   2   5          2.93          2.86         0.84 o                         
  18   2   5         18.71         12.65         1.71 o                         
 -19   3   5         69.08         59.33         3.52 o                         
 -18   3   5        216.46        232.74         5.99 o                         
 -17   3   5          0.53          0.20         0.87 o                         
 -16   3   5        137.62        148.62         5.47 o                         
 -15   3   5        236.57        218.07         6.19 o                         
 -14   3   5         52.71         51.60         2.51 o                         
 -13   3   5         76.34         58.43         2.66 o                         
 -12   3   5          2.37          2.06         0.84 o                         
 -11   3   5       1128.81       1143.14        14.74 o                         
 -10   3   5         99.08        109.35         3.01 o                         
  -9   3   5        104.14        100.28         2.38 o                         
  -8   3   5        429.21        423.67         4.88 o                         
  -7   3   5       1217.51       1205.18        13.16 o                         
  -6   3   5        206.16        197.37         3.70 o                         
  -5   3   5         25.08         24.38         1.26 o                         
  -4   3   5        149.74        147.13         2.52 o                         
  -3   3   5        507.99        516.89         6.31 o                         
  -2   3   5       1628.59       1565.04        14.44 o                         
  -1   3   5        548.93        542.46         5.00 o                         
   0   3   5        264.69        283.94         3.57 o                         
   1   3   5         38.65         37.01         1.63 o                         
   2   3   5        110.00        108.03         3.91 o                         
   3   3   5       2285.43       2392.65        38.81 o                         
   4   3   5        118.24         99.21         5.20 o                         
   5   3   5       1525.48       1451.79        20.48 o                         
   6   3   5         82.94         80.33         3.36 o                         
   7   3   5          6.62          3.41         0.90 o                         
   8   3   5        160.02        177.51         3.53 o                         
   9   3   5        907.01        902.25        13.84 o                         
  10   3   5         24.74         28.96         1.73 o                         
  11   3   5        359.22        359.06         7.09 o                         
  12   3   5         75.72         70.00         5.04 o                         
  13   3   5        259.79        275.42        12.79 o                         
  14   3   5        205.49        217.61         4.77 o                         
  15   3   5        704.40        739.86        15.95 o                         
  16   3   5          0.26         -0.50         0.77 o                         
 -18   4   5         68.25         65.66         3.95 o                         
 -17   4   5         44.11         40.31         3.09 o                         
 -16   4   5        207.83        218.94         5.26 o                         
 -15   4   5        145.31        139.92         4.61 o                         
 -14   4   5         18.99         20.13         1.61 o                         
 -13   4   5        108.54        123.25         5.60 o                         
 -12   4   5        248.56        234.78        11.99 o                         
 -11   4   5        161.37        173.04         5.64 o                         
 -10   4   5         52.65         56.07         2.13 o                         
  -9   4   5        122.09        123.44         3.24 o                         
  -8   4   5        513.16        513.62         9.04 o                         
  -7   4   5        369.21        376.16         7.19 o                         
  -6   4   5        563.74        583.45         9.66 o                         
  -5   4   5          4.61          6.48         0.93 o                         
  -4   4   5        146.54        138.20         4.76 o                         
  -3   4   5         74.80         69.64         3.41 o                         
  -2   4   5         59.45         56.81         2.23 o                         
  -1   4   5        269.24        262.97         5.23 o                         
   0   4   5        490.04        501.64         7.31 o                         
   1   4   5       1130.15       1191.62        14.43 o                         
   2   4   5        885.68        878.40        11.29 o                         
   3   4   5        411.61        421.51         7.59 o                         
   4   4   5          3.41          4.15         0.93 o                         
   5   4   5         65.68         66.94         2.57 o                         
   6   4   5         74.79         76.47         2.89 o                         
   7   4   5        574.68        612.74        10.66 o                         
   8   4   5          7.71          6.36         1.44 o                         
   9   4   5         51.59         44.61         2.36 o                         
  10   4   5         33.13         31.70         2.29 o                         
  11   4   5          6.13          4.54         1.09 o                         
  12   4   5         42.95         44.86         2.11 o                         
  13   4   5         17.70         17.23         1.33 o                         
  14   4   5         10.96         14.71         1.17 o                         
  15   4   5          5.11          7.49         1.20 o                         
 -16   5   5          1.59          3.08         1.12 o                         
 -15   5   5         59.92         54.46         2.12 o                         
 -14   5   5         40.50         37.28         1.93 o                         
 -13   5   5         60.25         64.07         3.17 o                         
 -12   5   5         21.90         18.00         2.68 o                         
 -11   5   5          6.38          8.48         1.98 o                         
 -10   5   5        148.22        163.79         5.74 o                         
  -9   5   5        164.01        160.72         4.71 o                         
  -8   5   5        468.51        480.44         9.00 o                         
  -7   5   5          0.22          0.07         0.71 o                         
  -6   5   5          4.19          5.37         0.98 o                         
  -5   5   5          6.20          6.03         1.03 o                         
  -4   5   5          0.41          1.32         0.72 o                         
  -3   5   5         33.02         31.73         2.48 o                         
  -2   5   5         25.01         23.51         1.76 o                         
  -1   5   5        102.49        114.88         3.20 o                         
   0   5   5         98.51         99.43         3.37 o                         
   1   5   5          1.77          5.88         1.64 o                         
   2   5   5        244.84        236.58         9.36 o                         
   3   5   5         15.74         15.92         1.39 o                         
   4   5   5         84.73         82.73         3.05 o                         
   5   5   5        123.46        124.42         3.82 o                         
   6   5   5         40.73         31.99         1.66 o                         
   7   5   5         67.08         79.64         6.92 o                         
   8   5   5        217.16        235.30        15.72 o                         
   9   5   5         29.35         31.85         2.66 o                         
  10   5   5        111.49        119.56         5.13 o                         
  11   5   5         12.41         10.94         1.28 o                         
  12   5   5          2.89          2.71         0.89 o                         
  13   5   5         79.53         85.18         2.94 o                         
  14   5   5         59.99         61.22         2.27 o                         
 -14   6   5          1.16         -0.32         0.92 o                         
 -13   6   5         12.89         13.82         1.39 o                         
 -12   6   5          0.36          2.11         0.96 o                         
 -11   6   5         16.27         17.84         1.76 o                         
 -10   6   5         87.78         80.09         3.00 o                         
  -9   6   5         10.13         11.53         2.21 o                         
  -8   6   5          0.26          0.48         0.76 o                         
  -7   6   5          0.87          1.68         1.13 o                         
  -6   6   5          0.68          1.38         1.13 o                         
  -5   6   5        122.67        121.61         4.83 o                         
  -4   6   5          3.11          5.99         1.37 o                         
  -3   6   5          5.12          5.09         0.83 o                         
  -2   6   5          0.18          0.37         0.68 o                         
  -1   6   5         22.61         20.46         1.51 o                         
   0   6   5        296.42        322.27         7.39 o                         
   1   6   5         38.16         27.59         2.00 o                         
   2   6   5          2.82          2.08         0.93 o                         
   3   6   5          9.49          8.99         1.68 o                         
   4   6   5         54.02         51.86         3.37 o                         
   5   6   5          7.93          7.19         1.78 o                         
   6   6   5        205.22        207.27         7.00 o                         
   7   6   5         45.82         36.48         3.36 o                         
   8   6   5          3.21          3.45         0.97 o                         
   9   6   5          8.43          8.89         1.53 o                         
  10   6   5          0.02          0.37         1.15 o                         
  11   6   5          3.05          2.24         0.97 o                         
  12   6   5          0.67         -0.32         0.89 o                         
 -12   7   5         12.16          8.35         1.35 o                         
 -11   7   5         63.13         65.40         2.57 o                         
 -10   7   5          8.32          7.97         1.70 o                         
  -9   7   5        116.29        105.50         5.29 o                         
  -8   7   5          2.16          3.18         1.40 o                         
  -7   7   5          0.39          0.71         0.71 o                         
  -6   7   5          6.13          4.21         0.86 o                         
  -5   7   5          0.06          0.67         0.81 o                         
  -4   7   5          3.15          1.00         0.80 o                         
  -3   7   5         44.28         49.67         2.73 o                         
  -2   7   5        116.15        133.98         3.99 o                         
  -1   7   5          9.51         10.46         1.30 o                         
   0   7   5          6.49          8.34         1.16 o                         
   1   7   5         26.66         24.45         1.74 o                         
   2   7   5          0.07         -0.01         0.85 o                         
   3   7   5          0.43          0.00         0.78 o                         
   4   7   5          0.84         -0.24         1.22 o                         
   5   7   5         10.74         15.73         7.42 o                         
   6   7   5         16.41         14.03         1.81 o                         
   7   7   5         56.69         47.09         5.68 o                         
   8   7   5          0.32          0.35         0.95 o                         
   9   7   5          0.59          0.68         0.62 o                         
  10   7   5          0.52          1.30         1.02 o                         
  -8   8   5          4.53          5.01         1.08 o                         
  -7   8   5         10.97         12.83         1.49 o                         
  -6   8   5          0.42          1.38         0.67 o                         
  -5   8   5          4.58          6.45         0.88 o                         
  -4   8   5          8.13          5.47         0.87 o                         
  -3   8   5          0.58          0.04         0.71 o                         
  -2   8   5         22.59         18.25         1.58 o                         
  -1   8   5          4.36          1.85         1.10 o                         
   0   8   5          7.74         11.82         1.41 o                         
   1   8   5          1.72          3.50         1.06 o                         
   2   8   5          2.19          3.68         1.28 o                         
   3   8   5          1.29         -1.09         1.09 o                         
   4   8   5          1.00          0.13         0.88 o                         
   5   8   5         13.19         13.94         1.97 o                         
   6   8   5          1.32          2.06         1.47 o                         
   7   8   5          3.16          4.45         1.43 o                         
 -19   0   6        186.27        197.16         7.25 o                         
 -18   0   6          1.18          3.27         1.44 o                         
 -17   0   6        146.76        118.66         3.27 o                         
 -16   0   6          4.36          4.55         1.40 o                         
 -15   0   6        398.69        353.94         7.75 o                         
 -14   0   6       1837.26       1825.15        22.46 o                         
 -13   0   6       4233.26       4307.00        43.12 o                         
 -12   0   6        300.69        296.93         4.92 o                         
 -11   0   6        237.27        220.88         3.87 o                         
 -10   0   6         84.20         79.03         2.14 o                         
  -9   0   6        335.88        286.63         4.58 o                         
  -8   0   6       1053.93        941.87         8.90 o                         
  -7   0   6        135.93        103.69         1.94 o                         
  -6   0   6       6231.09       6229.92        76.42 o                         
  -5   0   6      14919.44      15169.99       159.01 o                         
  -4   0   6       4254.80       3801.90        56.83 o                         
  -3   0   6       1998.33       1850.91        15.28 o                         
  -2   0   6       1569.97       1740.85        13.34 o                         
  -1   0   6       3053.85       2937.20        25.63 o                         
   0   0   6        923.76        852.78         9.73 o                         
   1   0   6         32.52         34.01         1.20 o                         
   2   0   6        136.86        171.43         3.33 o                         
   3   0   6       4081.39       4119.77        80.21 o                         
   4   0   6       3223.70       3322.84        53.08 o                         
   5   0   6       5801.71       6484.27        80.88 o                         
   6   0   6         33.12         66.08         3.39 o                         
   7   0   6         38.44         52.00         3.88 o                         
   8   0   6        560.00        570.43        13.66 o                         
   9   0   6         18.78         21.51         3.16 o                         
  10   0   6       3276.38       3525.73        46.42 o                         
  11   0   6        416.79        451.92         8.86 o                         
  12   0   6         12.77         11.53         1.51 o                         
  13   0   6         95.93         97.65         3.83 o                         
  14   0   6          2.58          7.00         2.21 o                         
  15   0   6         71.42         75.92         5.31 o                         
  16   0   6         35.70         33.24         2.34 o                         
  17   0   6         36.17         45.70         2.30 o                         
 -20   1   6          0.17         -0.49         0.72 o                         
 -19   1   6          2.48          1.25         0.84 o                         
 -18   1   6         49.18         49.30         1.93 o                         
 -17   1   6        143.40        150.22         3.73 o                         
 -16   1   6        273.62        270.05        16.18 o                         
 -15   1   6        122.05        114.02         2.85 o                         
 -14   1   6       1049.80       1028.30        14.06 o                         
 -13   1   6       1908.68       1928.09        16.51 o                         
 -12   1   6        239.37        226.85         3.50 o                         
 -11   1   6        288.15        285.23         3.67 o                         
 -10   1   6        261.23        242.56         2.97 o                         
  -9   1   6        915.22        877.47         6.83 o                         
  -8   1   6       1643.39       1644.70        11.09 o                         
  -7   1   6         15.00         14.43         0.47 o                         
  -6   1   6        536.26        505.73         3.77 o                         
  -5   1   6       6140.01       6517.33        62.05 o                         
  -4   1   6        904.09        973.32         8.79 o                         
  -3   1   6          3.64          3.95         0.30 o                         
  -2   1   6         28.41         27.04         0.53 o                         
  -1   1   6        609.20        572.35         3.80 o                         
   0   1   6       2122.82       2140.84        12.80 o                         
   1   1   6       1988.39       1975.58        13.70 o                         
   2   1   6       1362.97       1468.47        15.45 o                         
   3   1   6        536.11        593.20         7.94 o                         
   4   1   6        152.65        180.01         2.30 o                         
   5   1   6       2339.19       2565.94        21.90 o                         
   6   1   6       2631.72       2744.76        33.30 o                         
   7   1   6        425.91        404.85         5.42 o                         
   8   1   6       1068.86       1062.71        10.49 o                         
   9   1   6         46.15         53.88         2.14 o                         
  10   1   6         82.53         77.49         2.20 o                         
  11   1   6        797.16        847.24         9.23 o                         
  12   1   6        693.52        700.90        13.17 o                         
  13   1   6        312.09        308.46         6.90 o                         
  14   1   6         71.08         64.08         2.45 o                         
  15   1   6          4.24          5.23         0.94 o                         
  16   1   6        103.35        101.27         3.23 o                         
  17   1   6         40.77         40.60         3.05 o                         
  18   1   6         12.86         13.10         1.50 o                         
 -20   2   6          4.08          4.09         0.98 o                         
 -19   2   6         27.05         28.73         1.88 o                         
 -18   2   6        151.49        143.82         3.95 o                         
 -17   2   6          7.17          4.92         0.94 o                         
 -16   2   6          0.44         -0.38         1.00 o                         
 -15   2   6        171.58        171.09         6.01 o                         
 -14   2   6       1269.83       1294.92        24.23 o                         
 -13   2   6        514.22        507.15         9.04 o                         
 -12   2   6        749.22        777.24         8.82 o                         
 -11   2   6         93.45         93.54         2.17 o                         
 -10   2   6         23.99         22.32         0.89 o                         
  -9   2   6        119.98        116.03         1.87 o                         
  -8   2   6         43.17         38.79         0.91 o                         
  -7   2   6       1012.53       1001.25         7.49 o                         
  -6   2   6       1393.57       1371.93        10.80 o                         
  -5   2   6       1442.04       1425.45        10.47 o                         
  -4   2   6       2717.40       2745.25        18.19 o                         
  -3   2   6         36.70         24.80         0.70 o                         
  -2   2   6       1871.77       1860.53        15.66 o                         
  -1   2   6        668.84        672.44         7.35 o                         
   0   2   6        477.66        471.76         5.00 o                         
   1   2   6         51.39         49.51         1.26 o                         
   2   2   6        583.19        604.18         6.97 o                         
   3   2   6        415.53        456.09         5.49 o                         
   4   2   6       2002.10       2159.22        20.15 o                         
   5   2   6         60.16         60.06         1.59 o                         
   6   2   6        644.06        751.04         9.07 o                         
   7   2   6         15.44         13.45         0.83 o                         
   8   2   6          7.97          7.73         0.80 o                         
   9   2   6        317.93        326.42         4.29 o                         
  10   2   6          7.47          6.62         0.86 o                         
  11   2   6        118.51        130.74         2.78 o                         
  12   2   6         95.90        107.28         2.76 o                         
  13   2   6          6.34          8.79         1.36 o                         
  14   2   6         22.95         28.68         2.00 o                         
  15   2   6          5.19          7.24         1.47 o                         
  16   2   6          0.08          0.60         0.93 o                         
  17   2   6         46.24         46.06         2.14 o                         
 -19   3   6          2.68          4.25         0.86 o                         
 -18   3   6          3.77          4.55         1.07 o                         
 -17   3   6          0.02          0.90         0.84 o                         
 -16   3   6         68.56         67.64         2.98 o                         
 -15   3   6        504.84        485.59        13.86 o                         
 -14   3   6        113.97         99.29         3.54 o                         
 -13   3   6         20.00         22.86         2.06 o                         
 -12   3   6        869.05        886.38        12.15 o                         
 -11   3   6         24.38         26.19         1.53 o                         
 -10   3   6        171.78        180.82         4.82 o                         
  -9   3   6        105.75        113.31         2.35 o                         
  -8   3   6        101.94        102.51         2.17 o                         
  -7   3   6       1497.39       1497.13        18.27 o                         
  -6   3   6       1035.80       1121.93        13.91 o                         
  -5   3   6        966.01       1022.37        14.45 o                         
  -4   3   6        158.08        168.44         2.62 o                         
  -3   3   6        300.52        331.39         4.57 o                         
  -2   3   6          0.95          1.99         0.51 o                         
  -1   3   6         19.51         31.06         1.34 o                         
   0   3   6         90.73        100.83         2.16 o                         
   1   3   6       1497.56       1545.43        16.07 o                         
   2   3   6        797.32        817.51         9.85 o                         
   3   3   6         57.01         52.70         2.11 o                         
   4   3   6       1064.08       1168.50        26.40 o                         
   5   3   6          3.87          4.48         1.08 o                         
   6   3   6          0.90          1.40         0.78 o                         
   7   3   6       1178.22       1261.29        21.42 o                         
   8   3   6        144.47        128.68         4.03 o                         
   9   3   6        330.62        338.55         8.69 o                         
  10   3   6        476.38        505.09         7.73 o                         
  11   3   6          1.67          0.65         1.09 o                         
  12   3   6         32.44         32.57         2.81 o                         
  13   3   6         64.72         69.97         4.27 o                         
  14   3   6         12.10         12.24         1.35 o                         
  15   3   6         22.79         21.66         1.49 o                         
  16   3   6         54.38         51.60         4.02 o                         
  17   3   6          0.04          0.15         0.84 o                         
 -18   4   6          1.77          2.55         1.07 o                         
 -17   4   6         23.47         20.27         1.69 o                         
 -16   4   6          9.43         11.99         1.22 o                         
 -15   4   6         71.24         74.60         2.87 o                         
 -14   4   6         22.91         18.33         2.28 o                         
 -13   4   6         31.56         28.19         3.10 o                         
 -12   4   6        537.08        540.40        24.88 o                         
 -11   4   6         17.38         19.92         2.73 o                         
 -10   4   6          0.10          0.37         0.77 o                         
  -9   4   6         27.51         25.03         1.72 o                         
  -8   4   6         80.41         80.15         2.66 o                         
  -7   4   6         24.80         23.40         1.65 o                         
  -6   4   6         27.90         29.54         4.67 o                         
  -5   4   6        144.68        134.11         5.86 o                         
  -4   4   6         72.59         64.72         2.42 o                         
  -3   4   6        479.07        496.44         7.46 o                         
  -2   4   6          2.20          0.37         0.75 o                         
  -1   4   6        221.14        220.41         4.18 o                         
   0   4   6          7.24          6.09         0.82 o                         
   1   4   6        118.87        139.12         3.23 o                         
   2   4   6        206.78        232.58         4.73 o                         
   3   4   6          0.22          0.47         0.69 o                         
   4   4   6        255.81        265.86         5.68 o                         
   5   4   6          1.78          3.40         0.89 o                         
   6   4   6         39.93         49.25         1.98 o                         
   7   4   6         75.00         74.92         2.97 o                         
   8   4   6        393.16        403.26        11.18 o                         
   9   4   6          5.26          3.45         1.16 o                         
  10   4   6        305.28        297.84         7.83 o                         
  11   4   6         41.85         40.24         2.42 o                         
  12   4   6          9.15          8.91         1.12 o                         
  13   4   6         12.61         15.72         1.39 o                         
  14   4   6          3.38          3.47         0.83 o                         
  15   4   6         34.85         37.76         2.03 o                         
 -16   5   6        302.04        301.21        18.73 o                         
 -15   5   6         11.04         11.46         1.02 o                         
 -14   5   6          0.63         -0.20         0.73 o                         
 -13   5   6         73.43         70.51         2.72 o                         
 -12   5   6         48.33         52.02         2.74 o                         
 -11   5   6        390.17        425.91        14.09 o                         
 -10   5   6          4.69          4.37         1.13 o                         
  -9   5   6        136.84        143.06         4.15 o                         
  -8   5   6        116.31        103.94         3.67 o                         
  -7   5   6         10.72          8.40         1.21 o                         
  -6   5   6         55.15         65.37         2.79 o                         
  -5   5   6         15.83         15.91         1.46 o                         
  -4   5   6         84.64         76.01         3.64 o                         
  -3   5   6          3.86          2.70         0.77 o                         
  -2   5   6         78.22         75.78         2.31 o                         
  -1   5   6        255.09        271.14         6.12 o                         
   0   5   6        437.59        464.41        12.38 o                         
   1   5   6          2.12          2.48         1.24 o                         
   2   5   6        174.81        175.05         4.81 o                         
   3   5   6          2.86          0.80         0.89 o                         
   4   5   6         43.79         41.86         2.32 o                         
   5   5   6         22.77         20.92         2.09 o                         
   6   5   6          0.17          0.14         0.70 o                         
   7   5   6        451.63        494.50        10.44 o                         
   8   5   6        259.05        267.30        18.13 o                         
   9   5   6         55.82         51.22         3.94 o                         
  10   5   6          0.67          0.52         0.83 o                         
  11   5   6          9.28          9.04         1.15 o                         
  12   5   6         10.45         10.55         1.24 o                         
  13   5   6          6.32          6.90         0.96 o                         
 -14   6   6          4.81          6.05         0.94 o                         
 -13   6   6         29.40         25.78         2.55 o                         
 -12   6   6          0.65          1.10         1.33 o                         
 -11   6   6        159.08        144.48         6.89 o                         
 -10   6   6          4.92          5.72         1.96 o                         
  -9   6   6          4.01          7.86         1.27 o                         
  -8   6   6         57.58         53.87         3.78 o                         
  -7   6   6          2.32          4.53         1.20 o                         
  -6   6   6         99.43        105.92         6.95 o                         
  -4   6   6         45.93         46.98         2.82 o                         
  -3   6   6         51.79         53.87         4.31 o                         
  -2   6   6         18.26         11.83         1.34 o                         
  -1   6   6          0.19          0.04         0.75 o                         
   0   6   6         25.66         27.02         2.30 o                         
   1   6   6          7.88          7.12         1.25 o                         
   2   6   6         11.89         12.60         1.44 o                         
   3   6   6         81.47         96.09         5.47 o                         
   4   6   6         56.99         51.33         3.99 o                         
   5   6   6         15.50         13.33         1.99 o                         
   6   6   6          0.11         -0.53         1.66 o                         
   7   6   6         25.82         28.63         4.31 o                         
   8   6   6        124.70        116.33         4.63 o                         
   9   6   6         80.09         88.07         4.69 o                         
  10   6   6          7.28          9.21         2.06 o                         
  11   6   6         73.30         90.28         3.80 o                         
  12   6   6          5.74          5.05         1.06 o                         
 -12   7   6          6.64          6.25         0.83 o                         
 -11   7   6         25.56         24.81         2.85 o                         
 -10   7   6         34.90         30.65         2.27 o                         
  -9   7   6         86.28         73.78         6.00 o                         
  -8   7   6          6.93         12.45         1.19 o                         
  -7   7   6         37.05         43.61         2.54 o                         
  -6   7   6          2.81          3.92         0.91 o                         
  -5   7   6          0.02          0.47         0.80 o                         
  -4   7   6          1.97          2.22         0.88 o                         
  -3   7   6          5.15          3.52         1.08 o                         
  -2   7   6          7.58         10.41         2.68 o                         
  -1   7   6         60.84         53.25         2.44 o                         
   0   7   6          1.20          0.50         0.77 o                         
   1   7   6         14.36         11.85         1.33 o                         
   2   7   6          3.96          3.30         0.88 o                         
   3   7   6          0.42          0.35         0.82 o                         
   4   7   6          0.01         -0.23         1.49 o                         
   5   7   6         13.86         12.90         1.72 o                         
   6   7   6         46.48         52.41         5.17 o                         
   7   7   6         26.01         23.40         1.86 o                         
   8   7   6          0.20          0.06         0.70 o                         
   9   7   6          6.91          3.58         0.89 o                         
  -8   8   6         12.41         10.62         1.26 o                         
  -7   8   6          3.33          2.37         0.93 o                         
  -6   8   6          0.13          0.34         0.63 o                         
  -5   8   6          1.82          1.33         0.74 o                         
  -4   8   6         14.60         12.03         1.18 o                         
  -3   8   6          6.65          7.31         0.76 o                         
  -2   8   6          2.98          3.18         0.93 o                         
  -1   8   6          8.13          8.81         1.22 o                         
   0   8   6          3.18          4.10         1.22 o                         
   1   8   6          4.64          3.40         0.96 o                         
   2   8   6         15.01         14.56         1.71 o                         
   3   8   6          2.67          3.65         2.06 o                         
   4   8   6          0.04         -0.63         0.75 o                         
   5   8   6          1.87          0.22         1.33 o                         
   6   8   6         22.48         20.23         2.27 o                         
 -20   1   7          7.82          7.13         1.20 o                         
 -19   1   7         14.54         17.57         1.53 o                         
 -18   1   7         11.74         10.60         0.96 o                         
 -17   1   7          0.77          0.64         0.77 o                         
 -16   1   7        130.57        125.83         3.74 o                         
 -15   1   7         21.51         16.37         1.22 o                         
 -14   1   7       1004.51       1091.28         9.28 o                         
 -13   1   7        505.87        485.08         5.36 o                         
 -12   1   7       1099.59       1081.31         8.67 o                         
 -11   1   7        101.60        106.04         1.89 o                         
 -10   1   7         26.46         24.51         0.82 o                         
  -9   1   7        354.32        362.76         3.60 o                         
  -8   1   7        499.70        558.93         4.41 o                         
  -7   1   7        925.98        953.77         6.19 o                         
  -6   1   7        680.41        699.96         4.71 o                         
  -5   1   7       3532.73       3845.05        23.22 o                         
  -4   1   7        544.32        561.14         5.49 o                         
  -3   1   7       3845.26       4090.47        27.77 o                         
  -2   1   7       1473.21       1512.01         9.45 o                         
  -1   1   7        510.61        490.93         4.58 o                         
   0   1   7        625.00        620.26         5.70 o                         
   1   1   7         77.18        127.54         1.68 o                         
   2   1   7       2757.99       2975.21        26.56 o                         
   3   1   7       1031.25       1088.01         8.67 o                         
   4   1   7       1224.69       1360.19        11.55 o                         
   5   1   7        459.21        499.44         5.60 o                         
   6   1   7        258.90        242.53         3.86 o                         
   7   1   7        240.31        274.41         4.17 o                         
   8   1   7         14.02         15.14         0.95 o                         
   9   1   7          7.01          8.03         0.79 o                         
  10   1   7       1226.78       1201.07        13.06 o                         
  11   1   7       1098.37       1161.35        12.68 o                         
  12   1   7         55.75         53.13         2.10 o                         
  13   1   7          2.02          3.05         0.78 o                         
  14   1   7         66.06         58.47         2.36 o                         
  15   1   7         18.74         17.58         1.51 o                         
  16   1   7          0.20         -0.09         0.71 o                         
  17   1   7          1.87          2.94         1.07 o                         
 -19   2   7         29.44         22.95         2.19 o                         
 -18   2   7         35.71         36.05         3.19 o                         
 -17   2   7         22.77         20.17         1.55 o                         
 -16   2   7         79.15         77.40         2.69 o                         
 -15   2   7         62.81         57.63         3.53 o                         
 -14   2   7         55.30         56.84         2.50 o                         
 -13   2   7         10.61         15.88         1.34 o                         
 -12   2   7        211.95        196.53         5.16 o                         
 -11   2   7        897.52        825.15         7.95 o                         
 -10   2   7        133.99        137.06         2.55 o                         
  -9   2   7        444.92        417.43         6.49 o                         
  -8   2   7        156.32        150.79         1.97 o                         
  -7   2   7          9.68         12.45         0.57 o                         
  -6   2   7         13.12          6.66         0.44 o                         
  -5   2   7         12.75         21.08         0.69 o                         
  -4   2   7       1689.48       1597.68        12.33 o                         
  -3   2   7       4736.35       4655.11        35.57 o                         
  -2   2   7       2301.68       2152.36        16.02 o                         
  -1   2   7         98.38         75.79         1.23 o                         
   0   2   7         34.93         30.05         1.11 o                         
   1   2   7         25.08         19.23         1.49 o                         
   2   2   7         71.71         59.17         1.34 o                         
   3   2   7        658.30        782.08         8.74 o                         
   4   2   7        133.73        182.55         2.92 o                         
   5   2   7        245.62        254.74         4.33 o                         
   6   2   7        850.72        915.88         9.25 o                         
   7   2   7       1149.76       1191.43        11.63 o                         
   8   2   7        111.14        114.03         2.65 o                         
   9   2   7          0.11          0.08         0.58 o                         
  10   2   7        537.69        564.30         7.38 o                         
  11   2   7        147.39        148.45         2.97 o                         
  12   2   7        903.30        974.86        15.10 o                         
  13   2   7        166.90        175.28         6.23 o                         
  14   2   7         98.26        109.49         4.01 o                         
  15   2   7          0.54          0.38         0.93 o                         
  16   2   7          1.50         -0.15         0.65 o                         
 -19   3   7          4.63          3.65         0.74 o                         
 -18   3   7          0.07         -0.74         0.79 o                         
 -17   3   7         80.35         87.25         3.64 o                         
 -16   3   7         68.49         77.76         3.14 o                         
 -15   3   7        843.62        973.06        18.77 o                         
 -14   3   7       1013.80       1041.72        29.44 o                         
 -13   3   7        270.32        256.69        11.62 o                         
 -12   3   7         33.99         33.62         2.63 o                         
 -11   3   7        924.55        933.89        21.41 o                         
 -10   3   7        439.44        442.99         8.51 o                         
  -9   3   7          3.29          2.38         0.81 o                         
  -8   3   7        202.53        195.80         3.28 o                         
  -7   3   7        262.23        259.31         4.23 o                         
  -6   3   7          3.27          6.31         0.98 o                         
  -5   3   7        106.23        107.61         2.72 o                         
  -4   3   7          6.68          8.63         0.79 o                         
  -3   3   7        184.84        195.13         4.31 o                         
  -2   3   7        882.67        869.70        11.19 o                         
  -1   3   7        507.27        485.02         7.00 o                         
   0   3   7          2.86          1.86         0.52 o                         
   1   3   7        958.56        966.55        12.35 o                         
   2   3   7       1053.32       1060.21        13.39 o                         
   3   3   7        704.89        714.64        12.17 o                         
   4   3   7         53.17         58.86         2.00 o                         
   5   3   7        393.24        392.39        12.48 o                         
   6   3   7          7.43          6.15         0.85 o                         
   7   3   7        165.54        179.67         4.39 o                         
   8   3   7        391.30        416.45         8.04 o                         
   9   3   7        723.12        712.94         8.89 o                         
  10   3   7         32.77         31.77         2.00 o                         
  11   3   7         44.04         40.58         3.88 o                         
  12   3   7        178.16        173.27        10.37 o                         
  13   3   7         59.83         65.17         3.51 o                         
  14   3   7         52.48         52.82         2.32 o                         
  15   3   7         63.76         59.51         2.64 o                         
  16   3   7          2.65          1.99         1.05 o                         
 -18   4   7         15.48         15.46         1.36 o                         
 -17   4   7         83.14         80.31         3.09 o                         
 -16   4   7         60.58         64.41         2.62 o                         
 -15   4   7         34.89         36.25         2.14 o                         
 -14   4   7         28.89         23.47         1.64 o                         
 -13   4   7         14.51         12.38         2.10 o                         
 -12   4   7         69.21         67.19         2.80 o                         
 -11   4   7         86.59         84.05         3.21 o                         
 -10   4   7        604.80        623.87        10.91 o                         
  -9   4   7         45.29         45.68         3.54 o                         
  -8   4   7         20.90         20.22         1.42 o                         
  -7   4   7         19.86         17.25         1.10 o                         
  -6   4   7         32.52         30.75         1.58 o                         
  -5   4   7        256.83        280.46         7.09 o                         
  -4   4   7        469.00        454.68        30.22 o                         
  -3   4   7        779.16        743.73        20.31 o                         
  -2   4   7       1215.03       1186.40        17.27 o                         
  -1   4   7        791.48        790.99        10.69 o                         
   0   4   7         47.31         46.44         2.29 o                         
   1   4   7          3.89          3.56         0.75 o                         
   2   4   7        299.34        351.39         6.04 o                         
   3   4   7         11.75          9.33         1.17 o                         
   4   4   7          1.55          0.56         0.84 o                         
   5   4   7         77.64         74.31         2.63 o                         
   6   4   7        467.72        484.70         6.88 o                         
   7   4   7         17.99         17.83         1.92 o                         
   8   4   7        180.43        196.11         5.99 o                         
   9   4   7         20.77         25.48         1.86 o                         
  10   4   7        156.05        167.53         5.00 o                         
  11   4   7         38.12         32.35         1.82 o                         
  12   4   7         67.60         66.88         3.67 o                         
  13   4   7        310.53        331.68         7.70 o                         
  14   4   7         10.00          8.21         0.91 o                         
  15   4   7         13.18         15.51         1.83 o                         
 -16   5   7        190.22        183.09        23.95 o                         
 -15   5   7        176.45        172.18         4.80 o                         
 -14   5   7          0.83          1.06         1.63 o                         
 -13   5   7         14.40         14.95         1.31 o                         
 -12   5   7        157.41        164.07         8.40 o                         
 -11   5   7         19.78         18.65         1.53 o                         
 -10   5   7        217.75        226.81         7.25 o                         
  -9   5   7        129.75        127.65         5.02 o                         
  -8   5   7         80.88         83.12         3.91 o                         
  -7   5   7         75.59         84.14         3.97 o                         
  -6   5   7         25.50         24.07         2.29 o                         
  -5   5   7        255.16        250.18         9.83 o                         
  -4   5   7         15.33         19.26         2.60 o                         
  -3   5   7         95.53        102.21         4.08 o                         
  -2   5   7          1.43          2.19         1.09 o                         
  -1   5   7        109.57        109.63         3.63 o                         
   0   5   7        192.39        179.81         7.48 o                         
   1   5   7         96.76         90.69         3.37 o                         
   2   5   7          0.42          1.24         0.88 o                         
   3   5   7          0.46          0.73         0.87 o                         
   4   5   7         86.03         95.54         3.51 o                         
   5   5   7          6.69          6.79         1.43 o                         
   6   5   7         42.47         38.69         2.53 o                         
   7   5   7         32.26         31.70         2.57 o                         
   8   5   7        227.73        241.01        12.21 o                         
   9   5   7          0.27          1.14         0.94 o                         
  10   5   7          0.58          0.29         1.21 o                         
  11   5   7          1.46          2.20         1.36 o                         
  12   5   7         20.26         22.16         2.48 o                         
  13   5   7         32.13         29.49         2.87 o                         
 -14   6   7         15.24         16.16         0.98 o                         
 -13   6   7          4.20          2.39         1.03 o                         
 -12   6   7         16.51         13.30         2.09 o                         
 -11   6   7         13.92         11.36         2.06 o                         
 -10   6   7        118.30        141.67         7.17 o                         
  -9   6   7         37.41         36.15         2.38 o                         
  -8   6   7         14.80         11.59         1.54 o                         
  -7   6   7         17.26         16.36         2.32 o                         
  -6   6   7         11.77         11.74         1.36 o                         
  -5   6   7         17.75         16.27         1.99 o                         
  -4   6   7          5.08          7.17         1.95 o                         
  -3   6   7         13.22         15.23         2.51 o                         
  -2   6   7         48.87         41.67         3.86 o                         
  -1   6   7         67.35         70.66         4.88 o                         
   0   6   7        126.39        116.43         8.85 o                         
   1   6   7         81.15         89.50         5.39 o                         
   2   6   7          0.74          0.26         1.34 o                         
   3   6   7          0.03         -0.11         0.88 o                         
   4   6   7         33.31         29.87         3.27 o                         
   5   6   7         11.56          7.32         1.95 o                         
   6   6   7         56.46         62.45         5.97 o                         
   7   6   7         10.84          6.63         1.44 o                         
   8   6   7         50.48         41.95         3.34 o                         
   9   6   7          0.60          0.88         1.03 o                         
  10   6   7         62.68         61.12         2.70 o                         
  11   6   7         36.27         35.92         2.27 o                         
 -12   7   7          0.35          1.01         0.54 o                         
 -11   7   7         72.81         66.99         6.45 o                         
 -10   7   7          0.77         -0.85         0.85 o                         
  -9   7   7         76.31         72.06         2.89 o                         
  -8   7   7          5.73          7.70         1.03 o                         
  -7   7   7          2.24          1.52         0.74 o                         
  -6   7   7          0.45          0.64         0.76 o                         
  -5   7   7          1.27          1.08         0.76 o                         
  -4   7   7          1.32          0.63         0.81 o                         
  -3   7   7          2.03          2.55         1.04 o                         
  -2   7   7         19.26         17.74         1.74 o                         
  -1   7   7         17.30         11.92         1.50 o                         
   0   7   7         21.52         24.77         1.92 o                         
   1   7   7          3.60          5.26         1.12 o                         
   2   7   7          2.92          6.89         1.16 o                         
   3   7   7         22.30         22.24         1.60 o                         
   4   7   7          5.31          6.29         1.35 o                         
   5   7   7         41.51         38.38         8.92 o                         
   6   7   7         20.29         20.24         1.90 o                         
   7   7   7         46.26         37.61         3.74 o                         
   8   7   7         37.48         35.94         1.90 o                         
  -7   8   7          0.39          0.69         0.73 o                         
  -6   8   7          2.66          0.98         0.64 o                         
  -5   8   7          0.01          0.25         0.71 o                         
  -4   8   7          0.02         -0.26         0.51 o                         
  -3   8   7          3.41          4.53         0.62 o                         
  -2   8   7          7.50          6.23         0.75 o                         
  -1   8   7          3.82          0.48         0.71 o                         
   0   8   7         10.64          5.75         2.18 o                         
   1   8   7          2.64          1.99         0.97 o                         
   2   8   7          1.45         -0.62         0.80 o                         
   3   8   7          1.58          0.21         0.62 o                         
   4   8   7          0.00          0.59         1.17 o                         
 -19   0   8        404.52        408.79        11.81 o                         
 -18   0   8         19.14         19.31         1.70 o                         
 -17   0   8        381.59        387.27         7.39 o                         
 -16   0   8         22.98         26.18         2.22 o                         
 -15   0   8         47.18         41.24         2.24 o                         
 -14   0   8        232.59        222.70         3.96 o                         
 -13   0   8        121.99        118.88         3.06 o                         
 -12   0   8         87.86         92.81         2.40 o                         
 -11   0   8        608.15        619.32         6.98 o                         
 -10   0   8        566.66        565.29         6.97 o                         
  -9   0   8       1202.94       1154.64        11.06 o                         
  -8   0   8        151.77        123.75         2.39 o                         
  -7   0   8       2074.93       1964.11        23.62 o                         
  -6   0   8        121.88        140.91         2.48 o                         
  -5   0   8          6.64         10.45         0.68 o                         
  -4   0   8        109.36        112.88         1.93 o                         
  -3   0   8         39.66         64.91         1.48 o                         
  -2   0   8        748.91        719.76         8.47 o                         
  -1   0   8       5766.33       5622.52        53.29 o                         
   0   0   8        626.01        484.82         5.63 o                         
   1   0   8       2186.93       2163.35        39.72 o                         
   2   0   8        229.12        221.17         3.46 o                         
   3   0   8        153.35        235.31         4.45 o                         
   4   0   8        398.28        492.60         7.96 o                         
   5   0   8        369.50        492.07         8.19 o                         
   6   0   8         76.28        109.15         6.69 o                         
   7   0   8          9.82          8.73         1.05 o                         
   8   0   8        228.48        213.30         5.15 o                         
   9   0   8       1757.32       1838.74        25.85 o                         
  10   0   8        717.60        805.97        15.02 o                         
  11   0   8         96.32         94.24         3.51 o                         
  12   0   8         78.57         81.66        11.32 o                         
  13   0   8        245.63        277.00        11.39 o                         
  14   0   8        328.41        346.21         8.76 o                         
  15   0   8        345.25        374.74         8.78 o                         
  16   0   8        215.73        244.32         8.55 o                         
 -20   1   8          3.65          3.48         0.92 o                         
 -19   1   8          9.02          7.89         1.08 o                         
 -18   1   8         29.24         34.68         1.52 o                         
 -17   1   8         11.81         15.58         1.23 o                         
 -16   1   8         15.38         12.12         1.39 o                         
 -15   1   8        232.21        231.17         5.06 o                         
 -14   1   8        467.31        468.93         5.18 o                         
 -13   1   8       2262.58       2365.95        18.76 o                         
 -12   1   8       5042.46       5230.10        36.69 o                         
 -11   1   8       1860.99       1886.18        13.72 o                         
 -10   1   8        155.95        159.63         2.05 o                         
  -9   1   8         48.34         53.75         1.16 o                         
  -8   1   8        270.82        278.00         2.66 o                         
  -7   1   8         21.33         14.43         0.55 o                         
  -6   1   8         47.02         45.27         0.90 o                         
  -5   1   8        547.05        547.87         4.34 o                         
  -4   1   8        307.72        349.97         3.33 o                         
  -3   1   8        430.87        497.68         4.49 o                         
  -2   1   8         43.83         52.96         1.29 o                         
  -1   1   8         48.59         49.63         1.01 o                         
   0   1   8        209.62        220.45         2.34 o                         
   1   1   8        505.10        544.61         6.81 o                         
   2   1   8        807.42        739.95         7.59 o                         
   3   1   8        591.91        627.93         6.98 o                         
   4   1   8       2649.77       2928.68        25.01 o                         
   5   1   8       1282.65       1382.83        16.60 o                         
   6   1   8         31.33         35.90         1.36 o                         
   7   1   8          5.27          6.66         0.76 o                         
   8   1   8        172.30        172.29         3.25 o                         
   9   1   8          0.58          1.03         0.63 o                         
  10   1   8        105.54        110.88         2.93 o                         
  11   1   8        461.74        491.09         6.10 o                         
  12   1   8         23.35         22.21         1.70 o                         
  13   1   8        190.34        184.00         4.42 o                         
  14   1   8         80.77         77.18         2.58 o                         
  15   1   8         80.09         78.72         3.44 o                         
  16   1   8          6.90          8.46         2.23 o                         
 -19   2   8          0.02          0.98         0.63 o                         
 -18   2   8        173.35        192.62         4.37 o                         
 -17   2   8          3.14          2.17         2.32 o                         
 -16   2   8        104.64        107.05         3.51 o                         
 -15   2   8         21.55         23.91         3.25 o                         
 -14   2   8        114.43        112.34         4.22 o                         
 -13   2   8        149.18        148.49         4.32 o                         
 -12   2   8        157.12        161.35         3.70 o                         
 -11   2   8        267.55        273.91         4.41 o                         
 -10   2   8        416.96        424.60         5.98 o                         
  -9   2   8         35.64         37.21         1.07 o                         
  -8   2   8        353.53        357.15         3.58 o                         
  -7   2   8         10.41         10.73         0.68 o                         
  -6   2   8        180.13        179.99         2.17 o                         
  -5   2   8         66.43         69.82         1.36 o                         
  -4   2   8         38.57         46.42         1.07 o                         
  -3   2   8          4.63          6.20         0.45 o                         
  -2   2   8         97.02         82.33         1.70 o                         
  -1   2   8         22.82         11.60         0.64 o                         
   0   2   8       2150.58       2203.94        22.26 o                         
   1   2   8         43.81         36.69         0.89 o                         
   2   2   8        112.93         91.87         1.75 o                         
   3   2   8        413.69        445.06         5.48 o                         
   4   2   8          2.53          0.34         0.60 o                         
   5   2   8         25.62         33.23         1.50 o                         
   6   2   8         43.39         62.99         1.85 o                         
   7   2   8          0.82          1.27         0.55 o                         
   8   2   8        223.35        236.05         5.14 o                         
   9   2   8        131.09        146.65         4.33 o                         
  10   2   8        237.99        246.16         4.55 o                         
  11   2   8         98.37        107.46         4.39 o                         
  12   2   8         29.93         34.06         2.79 o                         
  13   2   8          4.19          3.88         1.08 o                         
  14   2   8        148.20        175.28         5.63 o                         
  15   2   8         80.69         84.51         4.65 o                         
  16   2   8          0.17          0.38         0.68 o                         
 -19   3   8         17.59         15.51         1.62 o                         
 -18   3   8          3.79          5.68         0.82 o                         
 -17   3   8         12.08         14.49         1.59 o                         
 -16   3   8          6.11          5.96         1.32 o                         
 -15   3   8          0.95          2.12         1.37 o                         
 -14   3   8        575.63        616.15        27.32 o                         
 -13   3   8        230.06        233.33         6.55 o                         
 -12   3   8         55.30         58.45         4.70 o                         
 -11   3   8        801.42        881.58        20.18 o                         
 -10   3   8       1219.20       1258.11        16.42 o                         
  -9   3   8          5.09          4.52         0.66 o                         
  -8   3   8        285.83        299.21         5.18 o                         
  -7   3   8          0.37          1.48         0.60 o                         
  -6   3   8         98.74        102.68         3.21 o                         
  -5   3   8       1407.21       1517.69        20.79 o                         
  -4   3   8        270.39        260.04         6.16 o                         
  -3   3   8         45.52         56.89         1.80 o                         
  -2   3   8        547.26        592.48         8.29 o                         
  -1   3   8        293.67        294.03         4.97 o                         
   0   3   8          6.66          5.18         0.76 o                         
   1   3   8        118.86        104.46         2.63 o                         
   2   3   8         17.03         27.15         1.42 o                         
   3   3   8        267.79        270.82         4.95 o                         
   4   3   8         87.45         85.15         2.50 o                         
   5   3   8          1.03          3.70         1.41 o                         
   6   3   8        105.55        122.62         4.29 o                         
   7   3   8         17.55         19.10         1.84 o                         
   8   3   8        298.84        290.45         8.61 o                         
   9   3   8        221.66        218.63         4.55 o                         
  10   3   8         42.51         47.21         3.89 o                         
  11   3   8        219.45        231.05         7.93 o                         
  12   3   8         15.01         12.37         1.52 o                         
  13   3   8         44.90         49.12         2.28 o                         
  14   3   8        134.44        131.08         4.43 o                         
  15   3   8         18.78         19.13         4.62 o                         
 -17   4   8          1.39          2.38         0.62 o                         
 -16   4   8          1.59          0.65         1.21 o                         
 -15   4   8        130.05        141.23         5.85 o                         
 -14   4   8          8.00          8.06         1.13 o                         
 -13   4   8         66.60         80.40         5.66 o                         
 -12   4   8        377.34        389.26        12.61 o                         
 -11   4   8         99.61         94.49         3.35 o                         
 -10   4   8          4.71          3.97         1.07 o                         
  -9   4   8          2.33          2.84         0.79 o                         
  -8   4   8         68.04         68.28         2.24 o                         
  -7   4   8         67.06         58.72         3.36 o                         
  -6   4   8          6.82          6.47         1.38 o                         
  -5   4   8        157.64        166.73         7.39 o                         
  -4   4   8          2.82          2.94         1.54 o                         
  -3   4   8          3.03          2.77         1.01 o                         
  -2   4   8        220.64        213.35         5.99 o                         
  -1   4   8         83.43         78.88         2.65 o                         
   0   4   8        300.17        280.80         4.68 o                         
   1   4   8         53.08         51.13         1.81 o                         
   2   4   8         34.07         35.63         1.64 o                         
   3   4   8         12.97         14.72         1.07 o                         
   4   4   8         41.77         46.07         2.35 o                         
   5   4   8         27.27         26.46         1.83 o                         
   6   4   8          5.25          6.89         2.31 o                         
   7   4   8          0.09          0.05         1.14 o                         
   8   4   8        487.21        489.49         8.70 o                         
   9   4   8         38.79         41.17         3.45 o                         
  10   4   8          0.51          0.77         0.83 o                         
  11   4   8          0.49          0.46         0.73 o                         
  12   4   8        144.51        144.56         6.90 o                         
  13   4   8         14.92         17.39         1.63 o                         
  14   4   8         59.97         55.50         4.98 o                         
 -15   5   8        121.92        101.17         2.52 o                         
 -14   5   8         14.17         15.53         1.55 o                         
 -13   5   8         90.85         92.71         3.63 o                         
 -12   5   8          0.74          0.99         1.24 o                         
 -11   5   8         93.71        107.21         5.90 o                         
 -10   5   8         76.28         72.52         4.55 o                         
  -9   5   8        653.74        679.25        21.09 o                         
  -8   5   8         62.16         67.73         5.52 o                         
  -7   5   8        134.94        135.98         5.20 o                         
  -6   5   8        238.06        244.24         7.27 o                         
  -5   5   8         23.10         18.11         2.42 o                         
  -4   5   8        266.30        286.70         7.60 o                         
  -3   5   8          1.03          1.81         1.10 o                         
  -2   5   8          0.68          0.70         0.95 o                         
  -1   5   8        140.69        145.39         5.03 o                         
   0   5   8         60.55         59.79         2.71 o                         
   1   5   8         50.37         51.60         2.55 o                         
   2   5   8          1.31          0.18         0.82 o                         
   3   5   8         54.67         54.82         3.01 o                         
   4   5   8        115.66        114.70         6.64 o                         
   5   5   8        208.02        218.75         8.32 o                         
   6   5   8          1.17          0.50         0.85 o                         
   7   5   8        136.33        151.24         9.37 o                         
   8   5   8         94.70        100.50         5.51 o                         
   9   5   8         57.85         60.41         3.17 o                         
  10   5   8         89.95         91.50         4.40 o                         
  11   5   8         28.29         30.15         4.63 o                         
  12   5   8         66.50         74.71         3.35 o                         
 -14   6   8          3.28          4.83         1.05 o                         
 -13   6   8          8.42          8.27         0.80 o                         
 -12   6   8         22.42         19.79         1.26 o                         
 -11   6   8         82.08         84.48         4.81 o                         
 -10   6   8          0.15          0.36         0.95 o                         
  -9   6   8          0.22          1.38         0.93 o                         
  -8   6   8         35.05         38.61         2.51 o                         
  -7   6   8          1.65          2.00         0.91 o                         
  -6   6   8          0.38         -0.49         1.41 o                         
  -5   6   8          1.63          2.76         1.50 o                         
  -4   6   8         17.14         14.95         2.01 o                         
  -3   6   8         13.11         16.30         2.52 o                         
  -2   6   8         10.80         10.37         2.11 o                         
  -1   6   8        180.69        189.73         8.32 o                         
   0   6   8        132.73        129.28         6.58 o                         
   1   6   8         78.35         84.74         4.77 o                         
   2   6   8          0.67          1.31         1.23 o                         
   3   6   8          0.54          0.51         1.27 o                         
   4   6   8          0.04         -0.45         0.67 o                         
   5   6   8          6.78          4.90         1.65 o                         
   6   6   8          5.36          3.54         1.13 o                         
   7   6   8         78.12         87.47         6.01 o                         
   8   6   8         33.59         35.12         2.93 o                         
   9   6   8         44.82         47.82         2.44 o                         
  10   6   8         36.28         37.41         2.37 o                         
 -11   7   8          3.39          4.75         1.51 o                         
 -10   7   8         31.24         34.15         1.78 o                         
  -9   7   8         15.05         13.41         2.06 o                         
  -8   7   8        279.61        282.96         5.48 o                         
  -7   7   8         98.30         93.07         3.68 o                         
  -6   7   8          8.59          9.30         1.06 o                         
  -5   7   8         17.53         17.84         1.37 o                         
  -4   7   8          0.25         -0.08         0.79 o                         
  -3   7   8         87.69         93.74         3.03 o                         
  -2   7   8          0.23         -0.10         0.88 o                         
  -1   7   8         36.98         33.91         2.16 o                         
   0   7   8          0.58         -0.05         0.90 o                         
   1   7   8         11.11          7.09         1.16 o                         
   2   7   8         45.19         45.94         2.58 o                         
   3   7   8         30.90         33.92         3.03 o                         
   4   7   8          6.39          7.45         1.11 o                         
   5   7   8          0.33          0.68         0.67 o                         
   6   7   8         12.71         11.17         1.04 o                         
   7   7   8         18.11         19.17         1.43 o                         
  -6   8   8          0.18          1.35         0.57 o                         
  -5   8   8          0.81          0.67         0.57 o                         
  -4   8   8          0.02         -0.53         0.60 o                         
  -3   8   8          4.68          4.01         0.59 o                         
  -2   8   8          6.59          7.29         0.75 o                         
  -1   8   8          1.88          1.40         0.62 o                         
   0   8   8         10.19          9.40         1.04 o                         
   1   8   8         22.88         22.46         1.38 o                         
   2   8   8         24.50         26.45         2.28 o                         
   3   8   8          0.00          0.75         0.86 o                         
 -19   1   9          2.31          4.27         1.19 o                         
 -18   1   9          0.39          1.08         0.66 o                         
 -17   1   9         16.46         19.91         1.29 o                         
 -16   1   9          0.73          0.57         0.72 o                         
 -15   1   9        178.87        191.63         5.97 o                         
 -14   1   9        114.51        116.24         2.66 o                         
 -13   1   9          1.18          0.92         0.51 o                         
 -12   1   9        379.53        392.74         4.56 o                         
 -11   1   9       2299.89       2356.32        16.75 o                         
 -10   1   9       1023.87       1038.29         7.94 o                         
  -9   1   9        107.34        119.14         1.81 o                         
  -8   1   9        312.36        340.20         3.37 o                         
  -7   1   9         18.47         14.50         0.63 o                         
  -6   1   9        838.16        841.66         5.90 o                         
  -5   1   9        297.62        355.87         2.89 o                         
  -4   1   9        638.39        712.43         5.90 o                         
  -3   1   9        277.00        276.57         3.16 o                         
  -2   1   9       1495.39       1607.17        12.36 o                         
  -1   1   9       1461.56       1508.27        12.36 o                         
   0   1   9        595.32        584.70         5.88 o                         
   1   1   9        935.20        966.53         8.98 o                         
   2   1   9        182.38        197.58         2.74 o                         
   3   1   9         28.26         20.48         1.08 o                         
   4   1   9        498.33        496.13         6.79 o                         
   5   1   9         40.49         48.61         1.56 o                         
   6   1   9       1010.59       1056.01        11.40 o                         
   7   1   9        114.94        106.77         2.55 o                         
   8   1   9         79.53         72.47         2.10 o                         
   9   1   9         59.69         52.26         1.82 o                         
  10   1   9        135.34        141.39         3.71 o                         
  11   1   9        455.31        435.10         7.32 o                         
  12   1   9        332.70        323.92         7.04 o                         
  13   1   9         66.58         72.33         2.48 o                         
  14   1   9          0.57          0.36         0.66 o                         
  15   1   9          0.06          0.30         0.83 o                         
  16   1   9          2.32          3.58         1.16 o                         
 -19   2   9         14.08         19.51         1.82 o                         
 -18   2   9         12.59         15.46         1.41 o                         
 -17   2   9        143.13        145.52         6.29 o                         
 -16   2   9          3.18          1.22         1.08 o                         
 -15   2   9        390.43        391.84         6.95 o                         
 -14   2   9          0.88          0.61         0.97 o                         
 -13   2   9        265.22        292.35        10.04 o                         
 -12   2   9        298.76        293.14         5.82 o                         
 -11   2   9        252.08        255.63         4.24 o                         
 -10   2   9        352.30        378.61         4.99 o                         
  -9   2   9         91.93         90.14         1.85 o                         
  -8   2   9          1.12          1.01         0.41 o                         
  -7   2   9        449.59        414.63         3.85 o                         
  -6   2   9        215.69        181.93         2.31 o                         
  -5   2   9        830.64        815.74         6.80 o                         
  -4   2   9         19.60         24.03         0.78 o                         
  -3   2   9         27.96         29.12         0.88 o                         
  -2   2   9         31.49         42.27         1.18 o                         
  -1   2   9         56.61         42.93         1.03 o                         
   0   2   9        249.72        282.95         3.14 o                         
   1   2   9        364.04        291.74         3.41 o                         
   2   2   9        290.68        262.25         5.24 o                         
   3   2   9        250.22        262.71         4.33 o                         
   4   2   9         25.14         34.99         1.74 o                         
   5   2   9          6.36         14.84         1.13 o                         
   6   2   9         56.45         53.26         1.65 o                         
   7   2   9         20.97         17.47         1.12 o                         
   8   2   9          3.12          5.58         0.80 o                         
   9   2   9         17.90         16.85         1.25 o                         
  10   2   9        450.19        452.38        10.34 o                         
  11   2   9        277.02        277.61         8.13 o                         
  12   2   9         37.08         40.04         3.41 o                         
  13   2   9         21.29         16.93         2.44 o                         
  14   2   9          4.47          5.20         1.89 o                         
  15   2   9          0.14          0.19         0.73 o                         
 -18   3   9          1.04          0.95         0.55 o                         
 -17   3   9          0.32          1.03         0.69 o                         
 -16   3   9        120.99        126.93         4.59 o                         
 -15   3   9         21.83         20.17         1.60 o                         
 -14   3   9        130.48        150.17         8.23 o                         
 -13   3   9         44.32         51.71         4.61 o                         
 -12   3   9        505.15        518.63        21.42 o                         
 -11   3   9        440.96        485.53        18.48 o                         
 -10   3   9       1770.98       1874.28        26.45 o                         
  -9   3   9       1360.60       1395.73        16.45 o                         
  -8   3   9         16.00         14.91         1.09 o                         
  -7   3   9         47.32         48.28         1.98 o                         
  -6   3   9         17.81         16.99         1.14 o                         
  -5   3   9        988.45        995.68        16.49 o                         
  -4   3   9          5.22          6.04         0.77 o                         
  -3   3   9        106.85        107.11         2.93 o                         
  -2   3   9        175.20        177.25         3.46 o                         
  -1   3   9        409.07        434.44         6.13 o                         
   0   3   9        653.78        668.84         8.50 o                         
   1   3   9         81.77         69.40         2.04 o                         
   2   3   9          0.18          0.81         0.58 o                         
   3   3   9        615.55        584.08         7.94 o                         
   4   3   9         97.52         86.49         2.68 o                         
   5   3   9        593.10        591.45        11.25 o                         
   6   3   9        470.84        476.17        11.82 o                         
   7   3   9        682.88        670.17        15.12 o                         
   8   3   9          5.30          9.01         1.29 o                         
   9   3   9          1.70          2.42         1.06 o                         
  10   3   9          6.21          4.69         1.71 o                         
  11   3   9         89.12         98.85         3.71 o                         
  12   3   9          1.74          2.00         0.85 o                         
  13   3   9        259.92        275.03         9.58 o                         
  14   3   9         80.91         85.36         3.24 o                         
  15   3   9          0.34          1.20         0.83 o                         
 -17   4   9          0.33         -0.35         0.66 o                         
 -16   4   9        260.93        283.08         6.58 o                         
 -15   4   9          5.46          4.62         0.88 o                         
 -14   4   9          1.81          2.03         0.87 o                         
 -13   4   9        153.05        154.73         5.45 o                         
 -12   4   9          0.19          0.35         0.92 o                         
 -11   4   9         14.38         17.44         2.80 o                         
 -10   4   9         24.63         21.11         1.83 o                         
  -9   4   9        104.64        107.75         3.13 o                         
  -8   4   9        377.45        391.13         6.04 o                         
  -7   4   9          1.16          0.99         0.88 o                         
  -6   4   9        128.95        123.43         5.44 o                         
  -5   4   9          1.45          0.90         0.82 o                         
  -4   4   9         51.28         51.84         2.81 o                         
  -3   4   9          0.42          1.35         0.94 o                         
  -2   4   9         26.59         24.70         2.00 o                         
  -1   4   9          2.79          3.45         0.70 o                         
   0   4   9          3.76          2.47         0.80 o                         
   1   4   9        172.20        174.20         5.86 o                         
   2   4   9        202.41        202.14         4.56 o                         
   3   4   9          9.65          6.64         0.83 o                         
   4   4   9        142.98        127.06         3.74 o                         
   5   4   9          7.57          6.90         1.32 o                         
   6   4   9        105.22         97.68         3.92 o                         
   7   4   9          7.30          6.45         2.24 o                         
   8   4   9          0.56          0.30         1.35 o                         
   9   4   9        103.24        107.78         3.86 o                         
  10   4   9         15.59         14.14         1.55 o                         
  11   4   9         13.82         12.06         1.37 o                         
  12   4   9         56.60         59.59         2.93 o                         
  13   4   9         25.98         25.97         3.58 o                         
 -15   5   9        101.74         94.05         2.92 o                         
 -14   5   9         39.26         32.12         1.45 o                         
 -13   5   9         17.03         15.10         1.03 o                         
 -12   5   9         50.93         53.60         2.70 o                         
 -11   5   9         43.67         40.11         2.59 o                         
 -10   5   9         42.25         46.63         3.05 o                         
  -9   5   9        580.33        621.20        17.85 o                         
  -8   5   9        641.67        691.70        31.69 o                         
  -7   5   9          0.09          0.26         1.26 o                         
  -6   5   9         21.32         20.80         1.73 o                         
  -5   5   9          6.60          5.54         1.49 o                         
  -4   5   9        113.70        123.69         4.61 o                         
  -3   5   9         14.49         18.24         1.88 o                         
  -2   5   9         62.30         60.60         7.47 o                         
  -1   5   9         89.81         87.09         3.84 o                         
   0   5   9        237.71        239.00         8.69 o                         
   1   5   9          8.05          9.36         1.93 o                         
   2   5   9         90.05         85.81         3.59 o                         
   3   5   9         14.53         15.26         2.06 o                         
   4   5   9        175.93        168.63         7.37 o                         
   5   5   9        104.97         97.24         3.72 o                         
   6   5   9         38.27         32.96         4.41 o                         
   7   5   9          0.14          1.92         0.97 o                         
   8   5   9         53.28         53.70         2.31 o                         
   9   5   9         40.61         38.25         2.10 o                         
  10   5   9          1.86          3.12         1.50 o                         
  11   5   9         60.48         59.80         3.05 o                         
  12   5   9         35.82         40.33         3.03 o                         
 -13   6   9          7.85          7.94         0.88 o                         
 -12   6   9          8.12          8.42         0.85 o                         
 -11   6   9          0.16          0.42         0.65 o                         
 -10   6   9          0.94         -0.45         0.95 o                         
  -9   6   9          8.87         10.82         1.58 o                         
  -8   6   9          0.22          2.34         1.40 o                         
  -7   6   9         20.05         17.03         1.49 o                         
  -6   6   9         27.30         28.74         1.85 o                         
  -5   6   9         28.71         33.01         2.01 o                         
  -4   6   9          0.11         -0.49         1.42 o                         
  -3   6   9         13.27         12.30         2.16 o                         
  -2   6   9          0.00          0.26         1.41 o                         
  -1   6   9          2.41          1.80         1.18 o                         
   0   6   9          3.59          4.73         1.47 o                         
   1   6   9         23.82         26.96         3.33 o                         
   2   6   9          0.45          1.04         1.00 o                         
   3   6   9         47.21         47.62         2.10 o                         
   4   6   9          0.20         -0.15         0.67 o                         
   5   6   9          0.96          0.75         0.88 o                         
   6   6   9          3.89          4.50         2.63 o                         
   7   6   9         14.37         14.31         2.65 o                         
   8   6   9         16.98         16.30         1.53 o                         
   9   6   9          0.19         -0.05         0.92 o                         
  10   6   9         12.50          9.83         1.57 o                         
 -10   7   9          1.08          0.17         0.54 o                         
  -9   7   9          0.76         -0.43         0.70 o                         
  -8   7   9         35.29         32.35         1.55 o                         
  -7   7   9         61.29         62.05         4.02 o                         
  -6   7   9          4.89          7.80         1.51 o                         
  -5   7   9          1.81          1.14         0.72 o                         
  -4   7   9         12.35         18.76         1.36 o                         
  -3   7   9         15.50         15.76         1.28 o                         
  -2   7   9          6.22         11.07         1.14 o                         
  -1   7   9          4.25          4.72         1.02 o                         
   0   7   9          0.09          0.02         0.83 o                         
   1   7   9         60.45         53.96         2.48 o                         
   2   7   9          7.87          8.59         1.11 o                         
   3   7   9          1.45          0.00         0.78 o                         
   4   7   9          8.83          8.04         0.93 o                         
   5   7   9          3.67          0.49         1.40 o                         
   6   7   9         15.44         16.48         2.76 o                         
  -4   8   9          0.97          1.37         0.81 o                         
  -3   8   9          0.01         -0.12         0.52 o                         
  -2   8   9          0.92          0.68         0.50 o                         
  -1   8   9          0.23          0.13         0.83 o                         
   0   8   9          0.10         -0.60         0.86 o                         
 -18   0  10        189.73        207.05         7.48 o                         
 -17   0  10          0.05          0.88         1.35 o                         
 -16   0  10          7.03          9.03         1.18 o                         
 -15   0  10         76.22         72.34         2.44 o                         
 -14   0  10         43.79         37.12         1.87 o                         
 -13   0  10       2217.16       2234.37        23.94 o                         
 -12   0  10        532.50        551.18         6.57 o                         
 -11   0  10        714.05        739.35         8.14 o                         
 -10   0  10       2654.46       2748.13        24.14 o                         
  -9   0  10        389.90        447.53         6.33 o                         
  -8   0  10         93.61         92.12         2.05 o                         
  -7   0  10        115.90        124.36         2.53 o                         
  -6   0  10       1535.63       1504.23        19.10 o                         
  -5   0  10        852.04        765.00         9.16 o                         
  -4   0  10        799.45        784.19         9.20 o                         
  -3   0  10        599.60        585.49         8.25 o                         
  -2   0  10         83.17        106.56         2.30 o                         
  -1   0  10        185.72        178.30         3.42 o                         
   0   0  10          0.63          1.52         0.50 o                         
   1   0  10       1261.42       1419.41        48.83 o                         
   2   0  10          2.14          1.90         0.59 o                         
   3   0  10       1006.45        916.06        29.28 o                         
   4   0  10         38.77         28.43         2.10 o                         
   5   0  10         79.58         99.41         4.06 o                         
   6   0  10         50.97         78.24         3.03 o                         
   7   0  10         12.02         10.39         2.22 o                         
   8   0  10          1.98          0.35         1.08 o                         
   9   0  10        453.38        451.89        11.06 o                         
  10   0  10          2.44          1.61         1.06 o                         
  11   0  10         17.32         19.12         3.00 o                         
  12   0  10        373.02        400.30         9.63 o                         
  13   0  10        170.63        171.51         5.36 o                         
  14   0  10          0.33          0.83         0.79 o                         
  15   0  10          1.56          2.50         1.12 o                         
 -19   1  10         91.61         98.77         4.14 o                         
 -18   1  10         85.51         86.10         4.09 o                         
 -17   1  10         82.67         78.95         2.32 o                         
 -16   1  10         43.79         44.46         1.66 o                         
 -15   1  10         62.70         61.73         1.87 o                         
 -14   1  10         96.87         99.33         2.75 o                         
 -13   1  10          4.31          5.86         0.87 o                         
 -12   1  10        182.74        186.10         2.88 o                         
 -11   1  10        476.36        511.39         4.94 o                         
 -10   1  10          8.73         10.04         0.67 o                         
  -9   1  10        945.86        947.95         7.40 o                         
  -8   1  10        432.39        422.61         3.85 o                         
  -7   1  10         59.04         59.43         1.18 o                         
  -6   1  10        249.36        260.14         2.67 o                         
  -5   1  10         85.84         80.82         1.41 o                         
  -4   1  10        161.39        151.52         2.29 o                         
  -3   1  10        685.66        672.33         5.70 o                         
  -2   1  10        771.36        821.36         6.63 o                         
  -1   1  10        237.03        245.51         2.78 o                         
   0   1  10          5.38          8.56         0.47 o                         
   1   1  10        289.00        274.99         3.46 o                         
   2   1  10         13.15         12.31         0.96 o                         
   3   1  10         77.60         74.62         2.04 o                         
   4   1  10        108.60        103.02         2.63 o                         
   5   1  10        502.49        498.37         7.81 o                         
   6   1  10        441.63        449.05         7.43 o                         
   7   1  10        312.59        325.62         5.45 o                         
   8   1  10        606.33        601.83         9.44 o                         
   9   1  10        369.19        374.65         6.06 o                         
  10   1  10         24.82         27.46         2.28 o                         
  11   1  10         13.29         13.80         1.44 o                         
  12   1  10          0.32          0.78         0.72 o                         
  13   1  10          0.93          1.50         1.06 o                         
  14   1  10        115.54        125.31         3.95 o                         
  15   1  10         95.04         96.85         3.19 o                         
 -18   2  10          4.56          7.81         0.99 o                         
 -17   2  10         35.21         35.09         1.77 o                         
 -16   2  10          4.15          3.30         0.95 o                         
 -15   2  10          6.62          7.45         1.00 o                         
 -14   2  10        328.17        345.14         8.67 o                         
 -13   2  10        330.75        327.45         7.12 o                         
 -12   2  10        183.26        185.03         4.83 o                         
 -11   2  10        143.96        152.75         3.49 o                         
 -10   2  10        667.26        699.88         7.82 o                         
  -9   2  10        444.17        446.88         4.97 o                         
  -8   2  10         88.47         93.14         1.82 o                         
  -7   2  10        518.52        509.00         4.18 o                         
  -6   2  10        120.58        118.68         1.66 o                         
  -5   2  10        237.71        242.31         2.75 o                         
  -4   2  10         92.92         86.66         1.61 o                         
  -3   2  10          1.94          1.13         0.42 o                         
  -2   2  10          8.10          6.05         0.57 o                         
  -1   2  10         48.13         56.37         1.56 o                         
   0   2  10        284.72        305.07         3.66 o                         
   1   2  10         17.87         18.13         0.88 o                         
   2   2  10        495.74        506.37         9.58 o                         
   3   2  10          9.20          7.79         1.01 o                         
   4   2  10        122.73        124.32         3.00 o                         
   5   2  10          4.47          1.42         0.71 o                         
   6   2  10         30.99         27.29         1.51 o                         
   7   2  10         10.94         16.30         1.24 o                         
   8   2  10        103.56         99.15         2.83 o                         
   9   2  10          0.57         -0.30         1.36 o                         
  10   2  10        106.68        111.32         7.79 o                         
  11   2  10         31.81         36.00         1.80 o                         
  12   2  10         13.71         13.06         1.78 o                         
  13   2  10         21.78         23.04         1.94 o                         
  14   2  10          5.92          7.28         2.03 o                         
  15   2  10         10.50          9.33         1.41 o                         
 -17   3  10         18.87         24.89         1.94 o                         
 -16   3  10         34.60         36.23         2.27 o                         
 -15   3  10          3.61          5.02         0.84 o                         
 -14   3  10         16.27         17.35         1.64 o                         
 -13   3  10        305.66        322.05        16.11 o                         
 -12   3  10        104.48        112.87         5.22 o                         
 -11   3  10         29.57         31.41         3.69 o                         
 -10   3  10         45.78         51.98         2.28 o                         
  -9   3  10        959.92        989.48        14.58 o                         
  -8   3  10          0.08          0.32         0.60 o                         
  -7   3  10        163.42        170.74         4.38 o                         
  -6   3  10          2.50          2.04         0.55 o                         
  -5   3  10          4.07          3.30         0.67 o                         
  -4   3  10         26.89         32.48         1.60 o                         
  -3   3  10         17.19         19.32         1.16 o                         
  -2   3  10          1.13          0.91         0.64 o                         
  -1   3  10         45.70         53.43         2.06 o                         
   0   3  10        372.53        379.12         6.87 o                         
   1   3  10        102.87        105.12         2.91 o                         
   2   3  10          7.98          7.43         0.79 o                         
   3   3  10        230.93        222.89         5.29 o                         
   4   3  10          6.93          6.29         1.02 o                         
   5   3  10         21.19         20.13         1.92 o                         
   6   3  10         37.34         38.66         2.52 o                         
   7   3  10        107.67        101.73         3.87 o                         
   8   3  10          7.77          3.08         1.24 o                         
   9   3  10         17.77         13.73         4.08 o                         
  10   3  10         35.39         30.87         2.37 o                         
  11   3  10         42.11         39.11         2.70 o                         
  12   3  10         28.54         27.98         2.12 o                         
  13   3  10         45.97         49.93         2.52 o                         
  14   3  10          6.16          5.40         1.22 o                         
 -16   4  10         29.55         28.28         1.59 o                         
 -15   4  10          0.29          0.33         0.65 o                         
 -14   4  10        187.75        174.84         3.59 o                         
 -13   4  10         16.29         18.94         1.53 o                         
 -12   4  10          9.14          9.66         1.01 o                         
 -11   4  10         19.40         20.02         1.60 o                         
 -10   4  10          1.34          2.72         1.63 o                         
  -9   4  10        263.53        268.19         6.09 o                         
  -8   4  10         36.00         36.38         1.64 o                         
  -7   4  10          6.33          8.44         0.85 o                         
  -6   4  10          1.96          1.94         0.77 o                         
  -5   4  10         66.03         65.12         2.91 o                         
  -4   4  10         91.41         97.23         3.35 o                         
  -3   4  10        246.84        250.85         8.38 o                         
  -2   4  10          0.98          1.03         0.84 o                         
  -1   4  10          2.28          1.51         0.66 o                         
   0   4  10         20.41         21.97         1.31 o                         
   1   4  10         60.76         62.60         2.03 o                         
   2   4  10         92.79         92.13         2.40 o                         
   3   4  10          3.92          4.10         0.73 o                         
   4   4  10         15.37         15.74         1.43 o                         
   5   4  10          4.10          3.52         1.30 o                         
   6   4  10          3.55          3.83         1.30 o                         
   7   4  10         37.26         31.53         2.70 o                         
   8   4  10          2.31          1.93         0.74 o                         
   9   4  10          1.95          2.17         1.34 o                         
  10   4  10          4.83          2.55         0.76 o                         
  11   4  10         14.35         13.99         1.56 o                         
  12   4  10         38.91         37.19         2.03 o                         
  13   4  10         35.64         33.26         2.59 o                         
 -14   5  10        123.14        108.72         3.32 o                         
 -13   5  10          0.12          0.01         0.58 o                         
 -12   5  10          2.99          2.28         0.83 o                         
 -11   5  10         45.90         51.66         2.18 o                         
 -10   5  10         51.77         48.49         2.21 o                         
  -9   5  10        132.95        149.76         4.13 o                         
  -8   5  10        606.10        640.49        24.86 o                         
  -7   5  10         34.99         40.35         2.66 o                         
  -6   5  10         26.98         32.69         2.07 o                         
  -5   5  10        116.41        124.19         4.95 o                         
  -4   5  10          5.01          6.21         1.50 o                         
  -3   5  10         52.29         48.51         4.12 o                         
  -2   5  10         35.52         37.81         3.34 o                         
  -1   5  10          2.22          4.40         1.79 o                         
   0   5  10         12.11         15.01         1.97 o                         
   1   5  10          2.14          2.95         1.89 o                         
   2   5  10        104.75        111.28         4.03 o                         
   3   5  10          4.11          2.53         0.77 o                         
   4   5  10         18.29         15.26         2.57 o                         
   5   5  10         31.46         29.70         2.16 o                         
   6   5  10          0.16         -0.16         0.92 o                         
   7   5  10         49.24         52.05         2.25 o                         
   8   5  10         43.07         49.04         3.16 o                         
   9   5  10          7.21          9.48         1.09 o                         
  10   5  10         18.22         19.36         1.45 o                         
  11   5  10          0.75          1.45         1.15 o                         
 -12   6  10         23.28         21.47         1.35 o                         
 -11   6  10          5.60          6.03         2.47 o                         
 -10   6  10          1.09          0.90         1.30 o                         
  -9   6  10          1.53          0.97         0.92 o                         
  -8   6  10         21.63         21.87         1.51 o                         
  -7   6  10        181.88        205.08         4.76 o                         
  -6   6  10        148.12        169.39         3.74 o                         
  -5   6  10         22.09         23.81         1.72 o                         
  -4   6  10        124.49        146.02         4.48 o                         
  -3   6  10          7.13         11.14         1.32 o                         
  -2   6  10          7.17          7.20         1.31 o                         
  -1   6  10          6.70          5.88         1.26 o                         
   0   6  10          0.01         -0.09         0.93 o                         
   1   6  10          0.08         -0.19         0.80 o                         
   2   6  10         21.69         18.97         1.52 o                         
   3   6  10         13.91         12.55         0.97 o                         
   4   6  10          0.57          0.41         0.59 o                         
   5   6  10          5.17          5.35         1.51 o                         
   6   6  10         37.29         37.51         2.72 o                         
   7   6  10          4.93          3.03         1.29 o                         
   8   6  10          1.79          1.18         1.13 o                         
   9   6  10          0.07          0.47         0.99 o                         
  -9   7  10          2.08          1.82         0.61 o                         
  -8   7  10          3.57          4.85         0.70 o                         
  -7   7  10        367.05        405.39         7.99 o                         
  -6   7  10        153.79        162.94         3.57 o                         
  -5   7  10          0.94          1.32         0.67 o                         
  -4   7  10          0.14          0.67         0.69 o                         
  -3   7  10          9.20          7.61         0.94 o                         
  -2   7  10          0.10          0.24         0.65 o                         
  -1   7  10         16.95         17.74         1.22 o                         
   0   7  10         29.74         24.59         1.39 o                         
   1   7  10          4.66          4.94         0.78 o                         
   2   7  10          4.29          5.65         1.20 o                         
   3   7  10          0.54          0.33         0.72 o                         
   5   7  10          0.30         -0.16         0.96 o                         
 -18   1  11         79.45         96.54         4.35 o                         
 -17   1  11          6.44          7.98         1.15 o                         
 -16   1  11          7.91          5.57         1.00 o                         
 -15   1  11         73.12         77.49         2.02 o                         
 -14   1  11          9.76         11.73         1.65 o                         
 -13   1  11        394.00        377.52         4.71 o                         
 -12   1  11         37.92         25.36         1.18 o                         
 -11   1  11        441.56        440.22         4.49 o                         
 -10   1  11        766.20        757.04         6.34 o                         
  -9   1  11         42.03         31.32         0.99 o                         
  -8   1  11          0.73          0.64         0.43 o                         
  -7   1  11        833.99        829.53         6.91 o                         
  -6   1  11          4.95          3.20         0.51 o                         
  -5   1  11          1.64          2.40         0.46 o                         
  -4   1  11         89.01         73.85         1.55 o                         
  -3   1  11        634.76        623.08         5.61 o                         
  -2   1  11        128.86        120.40         1.93 o                         
  -1   1  11         29.52         27.06         0.93 o                         
   0   1  11        381.17        390.04         4.33 o                         
   1   1  11         26.19         19.76         1.22 o                         
   2   1  11        313.78        289.31         6.05 o                         
   3   1  11       1182.29       1233.27        18.03 o                         
   4   1  11         86.16         89.35         2.83 o                         
   5   1  11        236.58        209.97         4.49 o                         
   6   1  11         13.02         12.43         1.56 o                         
   7   1  11          7.23          8.33         0.95 o                         
   8   1  11         89.83         86.59         3.28 o                         
   9   1  11          0.26          0.68         0.70 o                         
  10   1  11        294.73        261.62         7.24 o                         
  11   1  11          5.12          3.79         0.75 o                         
  12   1  11         13.30          9.28         1.10 o                         
  13   1  11         23.66         18.06         1.28 o                         
  14   1  11          7.24          7.46         1.00 o                         
 -18   2  11        152.12        160.71         3.94 o                         
 -17   2  11          6.93          4.40         0.91 o                         
 -16   2  11         55.63         58.87         2.21 o                         
 -15   2  11         23.44         20.18         1.34 o                         
 -14   2  11         22.38         25.79         1.40 o                         
 -13   2  11          0.98          0.60         1.45 o                         
 -12   2  11        217.61        233.68         7.00 o                         
 -11   2  11        522.65        521.15         6.84 o                         
 -10   2  11        424.07        447.12         6.77 o                         
  -9   2  11          5.15          4.36         0.61 o                         
  -8   2  11        239.10        244.65         3.18 o                         
  -7   2  11         45.19         48.28         1.33 o                         
  -6   2  11        176.80        172.83         2.25 o                         
  -5   2  11        182.43        173.56         2.61 o                         
  -4   2  11       1508.93       1463.14        12.70 o                         
  -3   2  11        421.62        399.18         4.55 o                         
  -2   2  11        842.14        801.35         8.91 o                         
  -1   2  11        697.57        662.66         8.29 o                         
   0   2  11         40.54         47.05         1.44 o                         
   1   2  11         58.48         65.35         1.77 o                         
   2   2  11          3.40          3.83         0.82 o                         
   3   2  11        149.34        147.37         3.74 o                         
   4   2  11        135.23        150.07         6.50 o                         
   5   2  11         82.26         85.53         3.58 o                         
   6   2  11          0.74          1.04         0.68 o                         
   7   2  11          1.28          0.30         0.77 o                         
   8   2  11          6.16          3.37         1.13 o                         
   9   2  11         62.22         61.81         3.35 o                         
  10   2  11          6.88          3.94         0.97 o                         
  11   2  11         61.39         61.54         2.57 o                         
  12   2  11          6.90          9.99         3.32 o                         
  13   2  11         11.02         13.32         1.38 o                         
  14   2  11         55.85         50.07         2.13 o                         
 -17   3  11         99.89        105.15         3.02 o                         
 -16   3  11         82.89         89.72         5.01 o                         
 -15   3  11         33.47         31.50         1.48 o                         
 -14   3  11        343.65        354.17         5.95 o                         
 -13   3  11          9.83          9.01         1.04 o                         
 -12   3  11         11.07         11.57         1.53 o                         
 -11   3  11         15.10         21.78         1.51 o                         
 -10   3  11         75.57         73.65         3.87 o                         
  -9   3  11        370.86        373.26         6.52 o                         
  -8   3  11         57.96         52.15         1.64 o                         
  -7   3  11        398.78        414.82         6.25 o                         
  -6   3  11        166.22        159.72         3.47 o                         
  -5   3  11         38.36         35.94         1.78 o                         
  -4   3  11        265.48        273.54         5.20 o                         
  -3   3  11         12.20         17.97         1.58 o                         
  -2   3  11         72.07         72.78         2.18 o                         
  -1   3  11        726.64        705.31        12.07 o                         
   0   3  11        305.29        312.93         5.84 o                         
   1   3  11          1.92          1.98         0.68 o                         
   2   3  11        495.87        488.70         8.13 o                         
   3   3  11          0.83          1.99         0.79 o                         
   4   3  11        358.71        338.41         6.52 o                         
   5   3  11         17.19         13.52         1.55 o                         
   6   3  11          0.61          1.16         1.48 o                         
   7   3  11         90.02         98.81         5.17 o                         
   8   3  11         48.04         53.84         3.66 o                         
   9   3  11        331.31        304.66         8.06 o                         
  10   3  11         19.49         24.00         2.04 o                         
  11   3  11         84.29        100.99         3.96 o                         
  12   3  11         35.52         34.37         2.44 o                         
  13   3  11         23.10         18.98         1.39 o                         
 -15   4  11         32.96         30.82         1.76 o                         
 -14   4  11          0.66          0.81         0.75 o                         
 -13   4  11         84.62         87.68         3.50 o                         
 -12   4  11         13.50         20.26         1.90 o                         
 -11   4  11          4.35          4.34         1.34 o                         
 -10   4  11        372.13        371.88         7.13 o                         
  -9   4  11         53.95         53.14         2.71 o                         
  -8   4  11         30.08         33.37         4.58 o                         
  -7   4  11        403.48        420.29         8.25 o                         
  -6   4  11        177.63        181.22         3.77 o                         
  -5   4  11        450.13        487.40         7.91 o                         
  -4   4  11        147.25        148.89         4.24 o                         
  -3   4  11        889.50        906.07        21.39 o                         
  -2   4  11        497.60        509.16        12.39 o                         
  -1   4  11          0.66          0.43         0.69 o                         
   0   4  11         16.48         14.80         1.14 o                         
   1   4  11          0.46          1.04         0.65 o                         
   2   4  11        179.81        171.02         3.61 o                         
   3   4  11         15.72         16.69         1.83 o                         
   4   4  11         20.08         25.19         3.17 o                         
   5   4  11          4.20          2.88         1.01 o                         
   6   4  11          7.30          8.30         1.32 o                         
   7   4  11          1.13          0.65         0.76 o                         
   8   4  11         14.20         15.16         1.07 o                         
   9   4  11         19.54         13.39         1.56 o                         
  10   4  11          2.61          1.66         0.70 o                         
  11   4  11         35.66         36.65         2.02 o                         
  12   4  11         44.40         43.23         2.94 o                         
 -14   5  11         11.49         11.00         1.48 o                         
 -13   5  11          0.26          2.23         1.90 o                         
 -12   5  11          0.43         -0.37         0.56 o                         
 -11   5  11          0.74          0.92         0.64 o                         
 -10   5  11         13.98         14.60         2.30 o                         
  -9   5  11         61.61         55.98         2.47 o                         
  -8   5  11         35.21         32.58         1.67 o                         
  -7   5  11        214.11        230.05         4.68 o                         
  -6   5  11          4.53          5.79         1.09 o                         
  -5   5  11        221.38        223.17        13.37 o                         
  -4   5  11         17.50         17.78         2.51 o                         
  -3   5  11         15.26         14.81         3.05 o                         
  -2   5  11        134.57        136.07         4.80 o                         
  -1   5  11         13.21         14.22         1.66 o                         
   0   5  11          6.97          2.14         1.36 o                         
   1   5  11        328.45        314.09        10.79 o                         
   2   5  11         21.89         22.77         2.81 o                         
   3   5  11         39.72         34.85         3.00 o                         
   4   5  11          0.29          0.45         0.92 o                         
   5   5  11          0.14         -0.31         0.85 o                         
   6   5  11          0.29          0.21         0.99 o                         
   7   5  11         11.68         12.57         1.28 o                         
   8   5  11         89.38         87.33         2.86 o                         
   9   5  11          0.31          1.60         0.75 o                         
  10   5  11         12.70         16.07         2.01 o                         
 -12   6  11          2.33          3.44         0.89 o                         
 -11   6  11          0.28         -0.12         0.61 o                         
 -10   6  11          1.30          1.11         0.76 o                         
  -9   6  11         59.27         58.61         2.60 o                         
  -8   6  11          2.20          1.77         0.86 o                         
  -7   6  11        123.61        138.56         5.09 o                         
  -6   6  11          8.72         11.77         1.23 o                         
  -5   6  11          6.05          4.08         0.83 o                         
  -4   6  11        143.96        143.91         3.76 o                         
  -3   6  11         37.68         33.21         1.60 o                         
  -2   6  11          6.66          6.91         1.04 o                         
  -1   6  11         11.39         10.40         1.18 o                         
   0   6  11          8.98          8.14         1.23 o                         
   1   6  11         29.37         33.34         3.36 o                         
   2   6  11          3.80          1.97         0.73 o                         
   3   6  11          5.86          4.98         0.91 o                         
   4   6  11          3.63          3.50         1.00 o                         
   5   6  11          1.61          1.44         0.88 o                         
   6   6  11          0.20          1.84         1.31 o                         
   7   6  11          3.88          3.14         1.17 o                         
  -8   7  11          7.27          8.59         0.86 o                         
  -7   7  11         45.50         47.49         1.97 o                         
  -6   7  11         35.67         41.67         2.51 o                         
  -5   7  11         10.10          9.52         0.87 o                         
  -4   7  11          1.12          1.75         0.62 o                         
  -3   7  11         46.14         47.32         1.51 o                         
  -2   7  11         11.03         12.26         0.85 o                         
  -1   7  11          0.71          1.81         0.79 o                         
   0   7  11          0.68          0.00         0.60 o                         
   1   7  11          0.08          0.32         0.73 o                         
 -16   0  12        237.95        240.02         8.66 o                         
 -15   0  12          5.22          4.41         1.27 o                         
 -14   0  12        188.97        186.75         4.05 o                         
 -13   0  12        190.34        162.30         7.70 o                         
 -12   0  12         17.11         20.11         1.48 o                         
 -11   0  12         36.96         57.28         1.89 o                         
 -10   0  12        705.82        733.82         8.76 o                         
  -9   0  12         72.29         77.95         1.99 o                         
  -8   0  12          3.48          3.75         0.61 o                         
  -7   0  12         74.70         79.26         1.84 o                         
  -6   0  12          4.82          7.51         1.02 o                         
  -5   0  12         39.35         40.50         1.90 o                         
  -4   0  12       1612.03       1610.61        19.71 o                         
  -3   0  12       1584.10       1631.16        19.76 o                         
  -2   0  12       2774.39       2728.60        29.51 o                         
  -1   0  12        518.20        508.79         6.86 o                         
   0   0  12       4935.01       4918.64        54.23 o                         
   1   0  12       1560.41       1619.57        19.70 o                         
   2   0  12         70.36         71.13         2.82 o                         
   3   0  12         10.90          5.76         1.20 o                         
   4   0  12        204.33        210.48         9.00 o                         
   5   0  12        867.67        871.07        21.11 o                         
   6   0  12         29.44         38.97         2.72 o                         
   7   0  12         45.63         47.43         4.37 o                         
   8   0  12          3.31          2.16         1.08 o                         
   9   0  12         28.54         21.06         3.24 o                         
  10   0  12          2.94          5.49         1.01 o                         
  11   0  12         13.63         12.76         1.47 o                         
  12   0  12         13.21         10.65         1.28 o                         
  13   0  12         22.70         27.87         2.32 o                         
 -17   1  12          0.09          0.78         0.94 o                         
 -16   1  12         37.64         44.34         1.89 o                         
 -15   1  12         56.95         57.46         2.01 o                         
 -14   1  12         74.66         76.68         2.22 o                         
 -13   1  12        197.06        200.05        15.05 o                         
 -12   1  12        531.27        513.77         7.47 o                         
 -11   1  12         86.34         94.23         1.87 o                         
 -10   1  12        110.28         82.72         1.75 o                         
  -9   1  12        117.96         90.38         1.83 o                         
  -8   1  12          9.64          8.59         0.66 o                         
  -7   1  12         22.82         17.33         0.84 o                         
  -6   1  12        100.39        106.30         1.90 o                         
  -5   1  12       1063.85       1045.24         9.24 o                         
  -4   1  12         35.58         38.99         1.30 o                         
  -3   1  12         94.21         90.32         1.81 o                         
  -2   1  12          1.65          0.56         0.52 o                         
  -1   1  12        194.09        190.66         3.80 o                         
   0   1  12          6.83          8.96         0.77 o                         
   1   1  12        650.09        638.82         7.56 o                         
   2   1  12        387.40        393.44         6.69 o                         
   3   1  12         12.51         14.93         1.20 o                         
   4   1  12        215.60        237.00         5.29 o                         
   5   1  12        386.82        389.41         7.91 o                         
   6   1  12         83.78         73.80         2.66 o                         
   7   1  12        123.29        103.79         4.50 o                         
   8   1  12          7.15          4.89         1.20 o                         
   9   1  12          0.46          1.64         0.67 o                         
  10   1  12         52.23         65.58         2.30 o                         
  11   1  12        133.05        139.59         3.74 o                         
  12   1  12         30.99         31.80         2.01 o                         
  13   1  12          4.02          5.05         0.87 o                         
 -17   2  12         46.47         46.12         1.96 o                         
 -16   2  12         34.59         38.92         1.67 o                         
 -15   2  12         88.28         83.34         2.33 o                         
 -14   2  12         11.46          8.82         0.97 o                         
 -13   2  12         37.47         32.00         1.67 o                         
 -12   2  12         56.43         53.03         3.07 o                         
 -11   2  12         40.25         37.59         2.12 o                         
 -10   2  12          2.24          6.43         0.97 o                         
  -9   2  12        155.58        162.05         3.33 o                         
  -8   2  12         18.05         20.29         1.11 o                         
  -7   2  12         10.43         11.96         0.85 o                         
  -6   2  12          0.11          0.26         0.51 o                         
  -5   2  12        215.05        213.31         3.69 o                         
  -4   2  12        573.27        582.74         5.87 o                         
  -3   2  12         45.16         40.64         1.32 o                         
  -2   2  12        228.84        224.42         3.74 o                         
  -1   2  12       2419.06       2406.90        22.73 o                         
   0   2  12        296.07        322.68         5.84 o                         
   1   2  12        144.02        144.17         4.32 o                         
   2   2  12        420.35        417.49        11.23 o                         
   3   2  12         15.13         16.19         1.57 o                         
   4   2  12        215.99        214.14         5.37 o                         
   5   2  12        105.63         88.89         3.37 o                         
   6   2  12         87.09         79.91         3.87 o                         
   7   2  12          0.88          0.35         0.81 o                         
   8   2  12          2.55          2.33         1.73 o                         
   9   2  12          0.09         -0.71         1.01 o                         
  10   2  12          6.07          4.02         0.90 o                         
  11   2  12          2.74          2.14         0.92 o                         
  12   2  12          3.79          7.90         1.10 o                         
  13   2  12         72.36         68.58         3.54 o                         
 -16   3  12         13.41         17.37         1.89 o                         
 -15   3  12          1.17          1.77         0.66 o                         
 -14   3  12         53.49         57.50         3.05 o                         
 -13   3  12         43.39         47.79         2.69 o                         
 -12   3  12        100.07         89.83         6.09 o                         
 -11   3  12          6.08          7.34         1.42 o                         
 -10   3  12         45.47         47.12         2.44 o                         
  -9   3  12         24.30         29.92         3.71 o                         
  -8   3  12        154.92        146.40         3.81 o                         
  -7   3  12         12.35         13.09         1.09 o                         
  -6   3  12         89.75         87.76         2.16 o                         
  -5   3  12        435.97        428.75         6.79 o                         
  -4   3  12         26.37         24.64         1.36 o                         
  -3   3  12        163.95        178.06         3.99 o                         
  -2   3  12         72.45         61.76         2.28 o                         
  -1   3  12         98.88         92.34         2.80 o                         
   0   3  12        111.66        113.74         3.10 o                         
   1   3  12        135.92        140.59         4.22 o                         
   2   3  12          2.26          1.13         0.95 o                         
   3   3  12        389.38        392.59         8.43 o                         
   4   3  12         16.88         15.83         1.88 o                         
   5   3  12         30.16         31.39         2.65 o                         
   6   3  12         62.35         59.04         3.38 o                         
   7   3  12          6.54          6.93         1.01 o                         
   8   3  12         15.17         11.91         1.31 o                         
   9   3  12          6.89          7.13         1.07 o                         
  10   3  12          4.18          4.10         0.73 o                         
  11   3  12         27.35         24.05         1.41 o                         
  12   3  12          0.83          0.36         0.64 o                         
 -15   4  12          0.31         -0.86         0.86 o                         
 -14   4  12          0.79          1.12         0.75 o                         
 -13   4  12          2.09          1.65         0.64 o                         
 -12   4  12         17.91         20.53         2.56 o                         
 -11   4  12          4.49          2.01         1.00 o                         
 -10   4  12         39.08         43.05         2.13 o                         
  -9   4  12         33.45         30.23         1.94 o                         
  -8   4  12         42.78         44.25         3.19 o                         
  -7   4  12         15.36         13.93         1.29 o                         
  -6   4  12         42.27         36.83         2.55 o                         
  -5   4  12        217.99        217.86        12.02 o                         
  -4   4  12        221.77        233.59         6.77 o                         
  -3   4  12          0.31          1.67         1.13 o                         
  -2   4  12         53.21         53.85         3.06 o                         
  -1   4  12         10.05          8.34         1.53 o                         
   0   4  12         27.77         23.82         2.18 o                         
   1   4  12         29.47         29.95         2.02 o                         
   2   4  12         77.15         75.93         3.65 o                         
   3   4  12          1.32          0.85         1.34 o                         
   4   4  12         47.08         39.88         2.98 o                         
   5   4  12          0.99          0.00         0.83 o                         
   6   4  12        160.33        153.90         3.77 o                         
   7   4  12          6.68          5.03         0.81 o                         
   8   4  12          0.24          0.26         0.84 o                         
   9   4  12          1.64          1.17         0.70 o                         
  10   4  12          0.99          0.64         0.72 o                         
  11   4  12         48.87         53.39         2.84 o                         
 -12   5  12         28.55         28.74         2.47 o                         
 -11   5  12         34.15         38.45         3.12 o                         
 -10   5  12          1.90          1.91         0.82 o                         
  -9   5  12         30.87         31.61         3.58 o                         
  -8   5  12         11.12         12.15         1.54 o                         
  -7   5  12        206.09        219.09         3.92 o                         
  -6   5  12         92.09        100.03         2.54 o                         
  -5   5  12         16.55         16.31         1.14 o                         
  -4   5  12          5.26          6.10         1.00 o                         
  -3   5  12         91.35         87.28         3.04 o                         
  -2   5  12          3.34          3.64         0.98 o                         
  -1   5  12         52.99         58.14         2.78 o                         
   0   5  12          4.16          3.99         1.08 o                         
   1   5  12         30.59         28.53         2.89 o                         
   2   5  12         10.41         12.19         1.16 o                         
   3   5  12         18.91         24.19         2.83 o                         
   4   5  12          0.18          0.27         0.93 o                         
   5   5  12          0.64          1.33         0.77 o                         
   6   5  12         59.90         69.59         3.03 o                         
   7   5  12          2.98          1.70         1.38 o                         
   8   5  12          8.72          8.24         1.04 o                         
 -10   6  12          0.80         -0.67         1.00 o                         
  -9   6  12         28.89         25.24         1.57 o                         
  -8   6  12         53.81         61.47         5.47 o                         
  -7   6  12         78.46         77.37         2.51 o                         
  -6   6  12        113.53        113.79         2.69 o                         
  -5   6  12         75.26         76.00         2.19 o                         
  -4   6  12          1.76          2.28         0.61 o                         
  -3   6  12         67.89         66.69         1.97 o                         
  -2   6  12         37.28         41.04         1.65 o                         
  -1   6  12        164.47        164.31         8.17 o                         
   0   6  12          0.27          0.18         0.73 o                         
   1   6  12          0.09          0.24         0.71 o                         
   2   6  12          4.70          5.31         0.91 o                         
   3   6  12         62.56         51.99         3.25 o                         
   4   6  12         52.65         47.25         2.90 o                         
  -6   7  12         59.03         57.57         2.97 o                         
  -5   7  12         50.32         43.12         2.54 o                         
  -4   7  12          6.87          7.80         0.93 o                         
  -3   7  12         37.59         37.05         3.34 o                         
  -2   7  12          1.99          1.01         0.49 o                         
  -1   7  12         20.54         16.53         1.48 o                         
 -16   1  13         49.54         54.48         3.32 o                         
 -15   1  13         60.67         60.54         2.22 o                         
 -14   1  13          2.58          2.35         0.68 o                         
 -13   1  13         81.11         72.63         2.40 o                         
 -12   1  13        113.28        104.82         2.96 o                         
 -11   1  13        350.77        329.58         4.97 o                         
 -10   1  13        327.11        293.05         4.27 o                         
  -9   1  13          4.86          4.32         0.56 o                         
  -8   1  13         92.25         98.72         1.92 o                         
  -7   1  13        165.88        138.57         2.44 o                         
  -6   1  13          0.10          0.16         0.55 o                         
  -5   1  13          6.40          7.15         0.72 o                         
  -4   1  13          1.09          0.38         0.54 o                         
  -3   1  13       1461.04       1487.34        13.06 o                         
  -2   1  13        261.49        268.16         3.68 o                         
  -1   1  13         10.56         11.32         0.75 o                         
   0   1  13        561.24        565.33         6.68 o                         
   1   1  13        646.83        685.01         8.56 o                         
   2   1  13          3.05          2.62         0.75 o                         
   3   1  13        777.09        800.82        11.39 o                         
   4   1  13         54.61         61.26         2.38 o                         
   5   1  13          0.68          0.47         1.20 o                         
   6   1  13         55.95         53.82         2.20 o                         
   7   1  13         21.31         21.67         2.82 o                         
   8   1  13         12.60         13.68         1.30 o                         
   9   1  13         14.05         10.39         1.11 o                         
  10   1  13         11.28          8.34         1.30 o                         
  11   1  13         71.22         65.16         3.69 o                         
  12   1  13         37.53         39.02         1.90 o                         
 -16   2  13         95.99        115.39         4.74 o                         
 -15   2  13        192.22        202.22         3.66 o                         
 -14   2  13         40.46         38.49         1.59 o                         
 -13   2  13         24.89         20.29         1.28 o                         
 -12   2  13         46.15         45.85         1.72 o                         
 -11   2  13        169.60        159.35         4.39 o                         
 -10   2  13         21.93         28.74         1.97 o                         
  -9   2  13         89.53        102.45         6.46 o                         
  -8   2  13        282.97        269.77         4.50 o                         
  -7   2  13          0.77          0.84         0.75 o                         
  -6   2  13        208.66        203.29         3.85 o                         
  -5   2  13         45.49         43.26         1.74 o                         
  -4   2  13        333.26        347.84         5.28 o                         
  -3   2  13        614.30        643.20         7.31 o                         
  -2   2  13        701.40        695.24         8.90 o                         
  -1   2  13        301.88        297.57         4.60 o                         
   0   2  13         11.14         12.16         1.28 o                         
   1   2  13        500.01        464.46         8.86 o                         
   2   2  13       1608.40       1612.46        20.02 o                         
   3   2  13          7.07          9.97         1.30 o                         
   4   2  13          8.57          8.50         1.27 o                         
   5   2  13         64.71         62.76         2.76 o                         
   6   2  13         31.90         28.65         2.41 o                         
   7   2  13        244.09        231.41         7.14 o                         
   8   2  13         88.82         77.73         2.94 o                         
   9   2  13         34.45         32.42         1.83 o                         
  10   2  13          2.15          2.55         0.65 o                         
  11   2  13          0.55          0.45         1.05 o                         
  12   2  13          9.14         13.31         1.61 o                         
 -15   3  13          4.47          6.13         0.93 o                         
 -14   3  13         66.28         67.56         3.48 o                         
 -13   3  13          0.77          0.65         0.76 o                         
 -12   3  13        207.70        214.77         8.52 o                         
 -11   3  13         92.60         91.76         3.13 o                         
 -10   3  13        554.50        546.60         9.70 o                         
  -9   3  13        366.68        374.80        13.49 o                         
  -8   3  13        119.52        107.92         3.86 o                         
  -7   3  13          8.35          6.15         2.11 o                         
  -6   3  13         23.82         21.15         2.29 o                         
  -5   3  13          0.64          0.32         0.69 o                         
  -4   3  13        287.91        289.77         4.59 o                         
  -3   3  13        130.87        120.90         3.88 o                         
  -2   3  13        166.68        172.30         3.57 o                         
  -1   3  13        536.31        528.65         9.30 o                         
   0   3  13         80.58         83.37         3.80 o                         
   1   3  13          2.46          2.33         1.66 o                         
   2   3  13          0.74          2.65         1.19 o                         
   3   3  13         57.31         57.79         4.47 o                         
   4   3  13        325.66        346.04        15.11 o                         
   5   3  13          0.56          1.20         1.08 o                         
   6   3  13         28.85         33.16         2.89 o                         
   7   3  13        106.93        114.63         3.50 o                         
   8   3  13         15.19         17.58         1.38 o                         
   9   3  13          0.32          0.58         0.65 o                         
  10   3  13         49.52         45.85         4.25 o                         
  11   3  13          4.29          5.11         1.15 o                         
 -14   4  13         99.09        104.84         4.51 o                         
 -13   4  13         20.67         21.91         1.23 o                         
 -12   4  13          7.13          7.32         1.24 o                         
 -11   4  13         21.99         21.52         2.72 o                         
 -10   4  13        129.62        135.64         4.69 o                         
  -9   4  13         63.23         73.81         3.58 o                         
  -8   4  13          5.31          4.87         1.21 o                         
  -7   4  13        363.54        382.54         7.73 o                         
  -6   4  13          0.64          1.59         0.79 o                         
  -5   4  13          7.73          7.90         1.19 o                         
  -4   4  13        395.09        427.95        10.46 o                         
  -3   4  13          0.07          0.57         1.02 o                         
  -2   4  13          0.51          1.10         1.30 o                         
  -1   4  13        439.14        431.50        13.16 o                         
   0   4  13        533.26        493.92        14.27 o                         
   1   4  13        387.41        394.39        13.31 o                         
   2   4  13          3.17          3.53         1.55 o                         
   3   4  13        399.18        413.09         9.58 o                         
   4   4  13         76.11         76.53         3.47 o                         
   5   4  13        105.18        103.32         3.27 o                         
   6   4  13         20.30         18.24         1.20 o                         
   7   4  13         17.59         13.88         1.40 o                         
   8   4  13         97.67         95.86         4.58 o                         
   9   4  13         21.44         22.94         2.11 o                         
 -13   5  13         55.94         46.39         2.57 o                         
 -12   5  13         47.22         49.62         2.85 o                         
 -11   5  13        111.21        124.74         5.36 o                         
 -10   5  13          2.55          1.98         1.43 o                         
  -9   5  13         10.93         13.01         2.14 o                         
  -8   5  13         59.18         56.09         3.46 o                         
  -7   5  13         17.94         17.19         1.18 o                         
  -6   5  13         34.56         30.97         1.74 o                         
  -5   5  13        105.76         98.77         2.23 o                         
  -4   5  13          0.66          0.17         0.69 o                         
  -3   5  13         63.76         66.47         2.25 o                         
  -2   5  13          3.25          2.91         1.02 o                         
  -1   5  13        205.31        201.01         5.46 o                         
   0   5  13         34.81         35.42         2.62 o                         
   1   5  13         36.17         41.60         3.60 o                         
   2   5  13         22.14         21.36         2.56 o                         
   3   5  13          2.15          1.44         1.33 o                         
   4   5  13          1.14          0.95         1.20 o                         
   5   5  13        140.58        144.05         6.95 o                         
   6   5  13          3.68          4.30         1.23 o                         
   7   5  13          9.35          9.01         1.26 o                         
  -9   6  13          2.23          2.19         1.06 o                         
  -8   6  13         29.22         28.99         1.99 o                         
  -7   6  13          3.61          4.61         0.84 o                         
  -6   6  13          9.46          9.48         1.47 o                         
  -5   6  13         47.73         47.93         1.90 o                         
  -4   6  13          1.80          1.48         0.50 o                         
  -3   6  13         13.85         10.93         1.00 o                         
  -2   6  13          2.04          2.03         0.52 o                         
  -1   6  13         77.26         71.45         1.98 o                         
   0   6  13         17.48         17.62         0.88 o                         
   1   6  13          1.41          1.73         0.80 o                         
   2   6  13         53.27         49.90         2.79 o                         
   3   6  13          1.42          1.01         0.89 o                         
 -14   0  14        143.81        139.70         6.32 o                         
 -13   0  14         87.10        100.04         3.90 o                         
 -12   0  14         41.94         47.45         2.46 o                         
 -11   0  14        167.30        168.75         6.86 o                         
 -10   0  14          1.70          0.97         1.73 o                         
  -9   0  14        314.29        296.71         6.62 o                         
  -8   0  14         13.17         17.71         1.43 o                         
  -7   0  14        957.64        947.03        11.73 o                         
  -6   0  14        483.86        463.25         6.92 o                         
  -5   0  14         86.78         57.60         2.70 o                         
  -4   0  14       2966.40       2947.65        34.03 o                         
  -3   0  14         88.17        106.59         3.58 o                         
  -2   0  14         42.33         37.05         2.74 o                         
  -1   0  14       1956.13       2023.72        34.24 o                         
   0   0  14        113.19         97.70         2.90 o                         
   1   0  14        169.61        167.27         5.93 o                         
   2   0  14        723.30        718.66        11.93 o                         
   3   0  14       1443.47       1469.77        37.27 o                         
   4   0  14        165.58        146.41         7.49 o                         
   5   0  14         49.67         28.97         3.28 o                         
   6   0  14        104.78         92.09         4.05 o                         
   7   0  14         16.92         21.06         1.99 o                         
   8   0  14        126.21        134.23         3.70 o                         
   9   0  14        208.53        200.30         7.73 o                         
  10   0  14        243.87        223.18         7.69 o                         
 -15   1  14          9.26         10.38         1.70 o                         
 -14   1  14         11.69          9.90         1.31 o                         
 -13   1  14          6.53          7.92         1.44 o                         
 -12   1  14          3.51          5.11         0.86 o                         
 -11   1  14         33.03         31.63         1.67 o                         
 -10   1  14         32.61         30.01         3.63 o                         
  -9   1  14        376.71        336.85         5.09 o                         
  -8   1  14        805.77        727.40         8.09 o                         
  -7   1  14        418.89        387.10         4.36 o                         
  -6   1  14         67.14         70.78         1.73 o                         
  -5   1  14         53.97         50.98         1.47 o                         
  -4   1  14          1.51          2.05         0.61 o                         
  -3   1  14          8.34          6.95         0.75 o                         
  -2   1  14        273.73        271.06         4.32 o                         
  -1   1  14        472.16        465.98         6.24 o                         
   0   1  14          1.80          1.46         0.61 o                         
   1   1  14         71.33         73.14         1.89 o                         
   2   1  14         45.40         42.70         2.34 o                         
   3   1  14         34.58         27.30         3.37 o                         
   4   1  14         21.91         26.46         1.81 o                         
   5   1  14        232.61        212.27         9.55 o                         
   6   1  14         48.08         55.02         2.58 o                         
   7   1  14         13.26         16.92         1.58 o                         
   8   1  14         18.71         26.65         4.38 o                         
   9   1  14         20.68         26.65         1.57 o                         
  10   1  14          0.23          0.61         1.29 o                         
  11   1  14         17.71         14.83         1.71 o                         
 -16   2  14         22.00         26.49         1.92 o                         
 -15   2  14          0.11          0.28         0.74 o                         
 -14   2  14          6.68          6.41         1.28 o                         
 -13   2  14         33.43         37.37         1.86 o                         
 -12   2  14         40.93         47.49         1.87 o                         
 -11   2  14          5.47          4.13         0.73 o                         
 -10   2  14          3.40          3.40         0.75 o                         
  -9   2  14          1.72          2.44         1.11 o                         
  -8   2  14        362.98        352.10         7.27 o                         
  -7   2  14         30.79         29.87         2.43 o                         
  -6   2  14         35.45         37.41         2.29 o                         
  -5   2  14        974.35        954.93        16.62 o                         
  -4   2  14        153.04        150.97         3.54 o                         
  -3   2  14        442.14        454.34         8.28 o                         
  -2   2  14        183.94        180.97         3.86 o                         
  -1   2  14         21.32         21.75         1.26 o                         
   0   2  14        643.27        653.39        18.41 o                         
   1   2  14        197.77        193.35         6.28 o                         
   2   2  14        126.89        117.95         4.74 o                         
   3   2  14        219.61        216.64         9.54 o                         
   4   2  14         42.64         43.92         4.16 o                         
   5   2  14         98.75         80.40         3.02 o                         
   6   2  14         82.14         78.42         3.65 o                         
   7   2  14          3.45          3.45         1.14 o                         
   8   2  14         37.41         40.66         2.43 o                         
   9   2  14         90.69         92.22         2.78 o                         
  10   2  14         39.41         46.30         2.16 o                         
  11   2  14         78.95         81.92         3.65 o                         
 -15   3  14         13.20         15.31         1.63 o                         
 -14   3  14          0.65          0.41         0.92 o                         
 -13   3  14         19.60         17.45         1.19 o                         
 -12   3  14          9.09         12.27         1.14 o                         
 -11   3  14          2.14          1.97         0.78 o                         
 -10   3  14         95.98         94.64         3.21 o                         
  -9   3  14          7.51         12.29         1.77 o                         
  -8   3  14          2.18          3.46         1.09 o                         
  -7   3  14         19.98         21.37         2.28 o                         
  -6   3  14         13.95          8.40         1.73 o                         
  -5   3  14        159.85        160.75         4.85 o                         
  -4   3  14         52.07         52.41         5.58 o                         
  -3   3  14         50.97         52.94         3.22 o                         
  -2   3  14         42.56         38.95         4.14 o                         
  -1   3  14        169.70        161.35         5.81 o                         
   0   3  14         45.32         47.46         3.05 o                         
   1   3  14         17.91         22.17         3.39 o                         
   2   3  14          2.28          1.06         0.89 o                         
   3   3  14        172.96        181.80         4.86 o                         
   4   3  14          4.14          3.94         0.97 o                         
   5   3  14         22.11         19.41         1.89 o                         
   6   3  14         30.37         35.20         2.56 o                         
   7   3  14          7.70          9.56         1.33 o                         
   8   3  14          0.39         -0.25         0.73 o                         
   9   3  14         18.19         19.07         1.13 o                         
  10   3  14         16.64         14.95         1.56 o                         
 -13   4  14         38.39         41.94         1.89 o                         
 -12   4  14         18.25         17.94         1.46 o                         
 -11   4  14          0.15         -0.40         1.32 o                         
 -10   4  14          1.84          0.69         1.48 o                         
  -9   4  14          2.77          1.81         1.07 o                         
  -8   4  14         20.74         22.09         2.22 o                         
  -7   4  14          7.68         10.76         1.34 o                         
  -6   4  14         81.79         83.41         2.57 o                         
  -5   4  14         18.11         16.41         1.27 o                         
  -4   4  14         18.25         18.90         1.36 o                         
  -3   4  14          7.43          5.76         0.96 o                         
  -2   4  14        146.27        146.36         4.59 o                         
  -1   4  14         19.08         17.81         1.50 o                         
   0   4  14         37.26         37.76         2.85 o                         
   1   4  14          4.07          9.71         1.47 o                         
   2   4  14         82.08         82.56         3.59 o                         
   3   4  14         93.64         80.88         3.53 o                         
   4   4  14        206.47        217.37         7.03 o                         
   5   4  14          9.32          9.37         1.29 o                         
   6   4  14          0.45          0.39         0.65 o                         
   7   4  14         84.31         76.92         3.88 o                         
   8   4  14          1.45          2.07         0.94 o                         
 -11   5  14          3.50          2.73         0.69 o                         
 -10   5  14          0.91         -1.10         1.10 o                         
  -9   5  14          3.70          5.29         1.54 o                         
  -8   5  14        115.16        123.73         5.79 o                         
  -7   5  14          9.96         10.87         0.87 o                         
  -6   5  14         51.59         44.54         2.16 o                         
  -5   5  14          1.00          0.95         0.62 o                         
  -4   5  14         38.84         48.01         3.54 o                         
  -3   5  14          7.86          7.69         0.92 o                         
  -2   5  14         46.48         44.21         1.78 o                         
  -1   5  14         62.63         63.94         2.45 o                         
   0   5  14         42.64         51.76         3.83 o                         
   1   5  14         35.59         34.30         2.16 o                         
   2   5  14          0.44          1.33         1.10 o                         
   3   5  14          9.13          8.58         1.14 o                         
   4   5  14         11.08         12.02         1.17 o                         
   5   5  14         17.46         13.48         1.62 o                         
  -7   6  14          1.19          0.49         0.89 o                         
  -6   6  14         42.12         39.01         2.64 o                         
  -5   6  14          1.16          2.78         0.56 o                         
  -4   6  14          9.20          5.98         0.96 o                         
  -3   6  14          3.20          2.62         0.63 o                         
  -2   6  14          1.00          0.63         0.53 o                         
  -1   6  14         16.88         15.68         1.28 o                         
   0   6  14          7.98          5.85         0.94 o                         
   1   6  14          9.49         10.77         1.37 o                         
   2   6  14         63.22         55.89         2.76 o                         
 -14   1  15         80.73         98.16         3.32 o                         
 -13   1  15         43.24         51.21         2.56 o                         
 -12   1  15         46.89         45.82         2.12 o                         
 -11   1  15         29.48         22.80         1.43 o                         
 -10   1  15         94.82         91.80         2.67 o                         
  -9   1  15        200.47        204.81         3.64 o                         
  -8   1  15        146.66        140.82         5.28 o                         
  -7   1  15         58.96         54.45         3.28 o                         
  -6   1  15        242.37        202.25         7.72 o                         
  -5   1  15         59.23         59.24         2.04 o                         
  -4   1  15          0.18         -0.28         0.75 o                         
  -3   1  15         62.90         68.11         3.69 o                         
  -2   1  15         82.68         84.00         5.64 o                         
  -1   1  15        144.79        148.82         7.74 o                         
   0   1  15         64.18         59.10         2.26 o                         
   1   1  15        184.00        180.56         6.00 o                         
   2   1  15         10.67         13.30         1.72 o                         
   3   1  15         12.30         10.23         1.23 o                         
   4   1  15         29.02         24.66         1.75 o                         
   5   1  15         22.16         17.28         1.48 o                         
   6   1  15         12.21         13.39         1.58 o                         
   7   1  15        104.21        110.00         3.98 o                         
   8   1  15          0.29          0.89         0.64 o                         
   9   1  15          8.69         10.50         1.20 o                         
 -15   2  15         42.35         44.59         2.61 o                         
 -14   2  15          1.32          2.40         0.91 o                         
 -13   2  15         11.62          9.72         1.26 o                         
 -12   2  15         32.85         29.77         1.66 o                         
 -11   2  15         47.76         51.31         2.30 o                         
 -10   2  15        110.53        109.46         3.76 o                         
  -9   2  15         11.49         10.63         1.12 o                         
  -8   2  15          4.59          2.94         0.89 o                         
  -7   2  15          8.79          6.00         1.16 o                         
  -6   2  15        120.45        123.84         5.13 o                         
  -5   2  15        512.62        518.84        26.28 o                         
  -4   2  15         24.71         21.96         2.26 o                         
  -3   2  15         44.14         54.45         2.74 o                         
  -2   2  15        447.60        434.85         8.78 o                         
  -1   2  15        105.94        111.41         4.71 o                         
   0   2  15          2.78          6.23         1.17 o                         
   1   2  15         13.00         12.48         1.38 o                         
   2   2  15         16.03         13.94         1.63 o                         
   3   2  15        192.00        168.88         3.91 o                         
   4   2  15          0.48          0.20         0.79 o                         
   5   2  15        313.54        292.63         6.89 o                         
   6   2  15          3.61          5.94         1.73 o                         
   7   2  15         15.11         17.51         3.77 o                         
   8   2  15         22.07         17.99         1.32 o                         
   9   2  15          0.89          0.65         0.62 o                         
 -14   3  15          5.68          7.67         0.85 o                         
 -13   3  15         60.17         67.59         6.23 o                         
 -12   3  15          1.67          2.47         0.90 o                         
 -11   3  15         41.97         42.38         1.90 o                         
 -10   3  15         67.72         72.14         2.62 o                         
  -9   3  15         48.51         45.64         1.88 o                         
  -8   3  15         30.83         36.19         2.44 o                         
  -7   3  15         67.58         58.58         2.67 o                         
  -6   3  15        228.88        225.22         5.55 o                         
  -5   3  15        151.73        149.89         4.42 o                         
  -4   3  15         14.97         16.30         1.37 o                         
  -3   3  15          4.66          3.02         0.89 o                         
  -2   3  15        102.94        114.73         3.83 o                         
  -1   3  15         16.76         15.89         1.32 o                         
   0   3  15        273.78        285.04         5.45 o                         
   1   3  15        115.89        119.36         2.87 o                         
   2   3  15        124.07        122.43         3.39 o                         
   3   3  15         35.91         29.17         1.48 o                         
   4   3  15          2.38          4.26         0.90 o                         
   5   3  15         19.15         16.53         1.28 o                         
   6   3  15         18.36         18.54         1.99 o                         
   7   3  15         19.47         15.69         1.34 o                         
   8   3  15         74.42         69.99         2.02 o                         
 -12   4  15         10.14          7.86         0.91 o                         
 -11   4  15         48.86         45.84         2.14 o                         
 -10   4  15          0.36          0.26         0.78 o                         
  -9   4  15         25.05         26.83         1.53 o                         
  -8   4  15         50.75         53.35         4.45 o                         
  -7   4  15         69.36         64.46         3.69 o                         
  -6   4  15         45.38         52.76         2.36 o                         
  -5   4  15          1.34          1.64         0.90 o                         
  -4   4  15        328.45        346.60         6.97 o                         
  -3   4  15         32.03         35.59         2.00 o                         
  -2   4  15         16.72         14.53         1.16 o                         
  -1   4  15        126.35        140.53         3.93 o                         
   0   4  15         52.49         50.59         2.26 o                         
   1   4  15          0.55          1.14         0.76 o                         
   2   4  15         80.37         74.41         3.43 o                         
   3   4  15          0.16          0.58         0.64 o                         
   4   4  15          1.97          1.84         1.14 o                         
   5   4  15         28.77         22.31         2.10 o                         
   6   4  15        113.62         97.59         4.08 o                         
   7   4  15          9.06          8.15         1.19 o                         
 -10   5  15         24.23         19.17         1.66 o                         
  -9   5  15         10.10          9.40         0.97 o                         
  -8   5  15         14.90         15.59         1.22 o                         
  -7   5  15          6.53          5.37         0.74 o                         
  -6   5  15          1.15          1.04         0.49 o                         
  -5   5  15         19.29         20.74         1.35 o                         
  -4   5  15         33.85         34.09         1.67 o                         
  -3   5  15          0.22          0.75         0.60 o                         
  -2   5  15         62.26         56.58         2.87 o                         
  -1   5  15         49.09         48.89         1.98 o                         
   0   5  15          1.08          0.77         0.65 o                         
   1   5  15         19.02         17.74         1.73 o                         
   2   5  15          5.46          6.71         0.84 o                         
   3   5  15         46.84         40.14         1.50 o                         
 -11   0  16          6.70          5.57         0.92 o                         
 -10   0  16        156.36        168.76         3.72 o                         
  -9   0  16        150.61        152.50         3.59 o                         
  -8   0  16        233.60        230.07         4.64 o                         
  -7   0  16          7.21          3.07         0.70 o                         
  -6   0  16         52.70         45.12         1.75 o                         
  -5   0  16        123.29        112.26         4.32 o                         
  -4   0  16        463.91        491.83        15.77 o                         
  -3   0  16        147.20        141.29         7.09 o                         
  -2   0  16          2.31          2.69         1.54 o                         
  -1   0  16        157.48        167.64         8.28 o                         
   0   0  16         75.96         69.66         3.33 o                         
   1   0  16         45.46         39.77         2.48 o                         
   2   0  16         37.79         36.12         2.38 o                         
   3   0  16        156.37        140.93        13.50 o                         
   4   0  16          0.59          2.92         0.92 o                         
   5   0  16          4.80          1.37         0.82 o                         
   6   0  16         57.74         46.35         2.52 o                         
   7   0  16        124.03        108.93         3.31 o                         
 -13   1  16        104.84        117.49         3.61 o                         
 -12   1  16         67.84         70.93         3.07 o                         
 -11   1  16          8.10          9.28         0.95 o                         
 -10   1  16         47.93         52.78         2.71 o                         
  -9   1  16         21.41         20.52         1.21 o                         
  -8   1  16          0.20          0.23         0.59 o                         
  -7   1  16          0.60          1.99         0.57 o                         
  -6   1  16         23.05         16.71         0.90 o                         
  -5   1  16         49.69         50.93         1.52 o                         
  -4   1  16         95.33         90.98         2.52 o                         
  -3   1  16         26.23         27.38         1.62 o                         
  -2   1  16          1.99          1.52         0.88 o                         
  -1   1  16          7.91          6.90         1.00 o                         
   0   1  16         60.10         60.96         1.97 o                         
   1   1  16        246.69        246.39         6.20 o                         
   2   1  16        169.83        174.49         3.91 o                         
   3   1  16        140.31        146.64         3.49 o                         
   4   1  16         82.26         74.71         2.71 o                         
   5   1  16          3.03          4.17         0.83 o                         
   6   1  16          2.39          2.99         0.70 o                         
   7   1  16          9.22          7.77         1.52 o                         
 -14   2  16          7.70          7.63         1.18 o                         
 -13   2  16          8.99         11.17         1.09 o                         
 -12   2  16          2.56          2.54         0.89 o                         
 -11   2  16         71.80         79.88         2.58 o                         
 -10   2  16         14.37         10.54         1.00 o                         
  -9   2  16         36.19         39.25         1.71 o                         
  -8   2  16          1.31          2.64         0.78 o                         
  -7   2  16        106.35         97.84         6.22 o                         
  -6   2  16          2.34          2.51         0.69 o                         
  -5   2  16         19.21         20.83         1.80 o                         
  -4   2  16         26.38         23.84         1.34 o                         
  -3   2  16         91.59         91.04         3.09 o                         
  -2   2  16         59.99         65.49         2.41 o                         
  -1   2  16          0.30         -0.23         0.69 o                         
   0   2  16          2.35          2.09         0.75 o                         
   1   2  16          2.01          1.17         0.68 o                         
   2   2  16         68.63         62.69         2.52 o                         
   3   2  16         28.36         25.66         1.46 o                         
   4   2  16         49.88         52.34         2.60 o                         
   5   2  16         11.25          9.75         0.96 o                         
   6   2  16          4.17          7.76         1.10 o                         
   7   2  16          3.74          3.32         0.65 o                         
   8   2  16         30.60         25.83         1.91 o                         
 -13   3  16          0.17         -0.40         0.69 o                         
 -12   3  16          6.62          7.54         0.94 o                         
 -11   3  16         75.35         78.22         2.84 o                         
 -10   3  16          3.83          3.09         0.75 o                         
  -9   3  16          1.29          0.50         0.58 o                         
  -8   3  16          9.81          8.60         0.89 o                         
  -7   3  16         11.21         10.01         1.07 o                         
  -6   3  16         51.65         55.89         2.02 o                         
  -5   3  16         50.42         44.85         1.82 o                         
  -4   3  16         44.75         39.81         1.73 o                         
  -3   3  16          1.87          1.87         0.63 o                         
  -2   3  16          0.22          0.61         0.69 o                         
  -1   3  16         29.75         30.11         2.13 o                         
   0   3  16         40.50         37.65         1.72 o                         
   1   3  16          3.65          2.42         0.98 o                         
   2   3  16         14.67         14.85         1.19 o                         
   3   3  16          3.56          4.12         1.41 o                         
   4   3  16          0.67          0.91         1.09 o                         
   5   3  16         29.58         31.74         2.57 o                         
   6   3  16          0.41          1.21         0.85 o                         
   7   3  16         13.47         12.89         0.99 o                         
 -11   4  16          7.25          8.35         1.20 o                         
 -10   4  16          0.31          0.45         0.58 o                         
  -9   4  16         12.40         12.56         0.94 o                         
  -8   4  16          0.06          0.37         0.55 o                         
  -7   4  16          0.15          0.04         0.43 o                         
  -6   4  16          1.06          0.42         0.53 o                         
  -5   4  16          0.72         -0.10         0.60 o                         
  -4   4  16          4.16          3.53         0.68 o                         
  -3   4  16         90.30         92.13         6.79 o                         
  -2   4  16         19.87         19.67         1.37 o                         
  -1   4  16          9.64          7.05         0.97 o                         
   0   4  16         78.00         71.06         2.41 o                         
   1   4  16          0.26          0.18         0.60 o                         
   2   4  16          7.31          9.45         0.92 o                         
   3   4  16          6.47          7.11         0.80 o                         
   4   4  16         24.45         17.84         1.73 o                         
  -6   5  16         28.82         27.99         1.98 o                         
  -5   5  16          4.55          2.91         0.82 o                         
  -4   5  16         21.22         17.61         2.73 o                         
  -3   5  16         63.94         65.70         3.10 o                         
  -2   5  16         21.48         18.89         1.31 o                         
  -1   5  16          2.42          2.14         0.91 o                         
   0   5  16          1.26          0.91         0.80 o                         
   1   5  16          0.47          0.10         0.69 o                         
 -12   1  17        159.90        176.28         6.30 o                         
 -11   1  17         11.79         13.65         1.05 o                         
 -10   1  17         47.56         47.03         1.68 o                         
  -9   1  17         31.67         30.62         1.42 o                         
  -8   1  17         83.93         87.84         2.20 o                         
  -7   1  17         18.51         15.16         0.93 o                         
  -6   1  17          9.76         11.41         0.95 o                         
  -5   1  17          3.54          5.43         0.68 o                         
  -4   1  17          7.62          7.57         0.86 o                         
  -3   1  17        109.44        115.73         2.78 o                         
  -2   1  17          3.83          2.10         0.64 o                         
  -1   1  17          1.87          2.62         0.74 o                         
   0   1  17         60.21         62.18         3.12 o                         
   1   1  17          0.44          1.37         0.74 o                         
   2   1  17          7.86          6.76         1.27 o                         
   3   1  17         49.88         49.57         2.55 o                         
   4   1  17          2.73          5.15         1.02 o                         
   5   1  17         53.62         44.19         2.10 o                         
   6   1  17          0.27          2.02         1.01 o                         
 -12   2  17         23.61         26.80         2.39 o                         
 -11   2  17          0.18          0.50         0.56 o                         
 -10   2  17         33.22         35.22         1.36 o                         
  -9   2  17         39.63         47.10         1.65 o                         
  -8   2  17        108.23        101.99         2.58 o                         
  -7   2  17         61.37         60.49         2.55 o                         
  -6   2  17         62.07         69.35         2.57 o                         
  -5   2  17          1.05          1.27         0.67 o                         
  -4   2  17         17.86         14.91         1.39 o                         
  -3   2  17         17.77         17.51         1.67 o                         
  -2   2  17         31.15         29.91         1.93 o                         
  -1   2  17         54.42         55.18         2.17 o                         
   0   2  17          8.25         10.05         0.90 o                         
   1   2  17         70.37         66.56         3.92 o                         
   2   2  17         12.52         10.52         1.01 o                         
   3   2  17          5.09          5.80         1.54 o                         
   4   2  17          0.05          1.19         0.67 o                         
   5   2  17         51.81         45.31         2.88 o                         
   6   2  17          0.05          0.00         0.48 o                         
 -11   3  17        109.30        115.71         4.37 o                         
 -10   3  17          1.86          1.60         0.60 o                         
  -9   3  17         28.38         30.04         1.18 o                         
  -8   3  17          1.23          0.59         0.60 o                         
  -7   3  17         46.06         54.78         2.08 o                         
  -6   3  17          8.97         10.28         1.05 o                         
  -5   3  17          0.55          0.27         0.69 o                         
  -4   3  17         33.26         35.67         2.05 o                         
  -3   3  17          5.96          4.30         0.94 o                         
  -2   3  17         24.00         23.24         1.41 o                         
  -1   3  17         53.44         52.55         2.42 o                         
   0   3  17          0.27          0.23         0.58 o                         
   1   3  17          1.78          3.02         0.64 o                         
   2   3  17         14.38         15.62         1.25 o                         
   3   3  17         74.74         73.61         3.77 o                         
   4   3  17        100.43         96.07         4.12 o                         
   5   3  17          1.68          1.78         0.81 o                         
  -7   4  17         47.77         50.09         1.66 o                         
  -6   4  17         13.88         13.56         1.47 o                         
  -5   4  17         19.43         16.34         1.92 o                         
  -4   4  17          0.26          0.25         0.48 o                         
  -3   4  17         15.29         14.20         1.11 o                         
  -2   4  17          0.80          0.92         0.51 o                         
  -1   4  17         52.89         48.68         2.37 o                         
   0   4  17         49.01         49.43         3.06 o                         
   1   4  17          4.83          3.93         0.72 o                         
   2   4  17         36.87         29.30         2.04 o                         
  -9   0  18         25.85         36.18         2.89 o                         
  -8   0  18        115.53        145.42         6.26 o                         
  -7   0  18        198.15        208.76         8.01 o                         
  -6   0  18        160.09        158.18         3.88 o                         
  -5   0  18         75.50         88.60         2.81 o                         
  -4   0  18        275.22        305.49         8.28 o                         
  -3   0  18          1.21         -0.14         0.64 o                         
  -2   0  18          2.20          1.98         0.94 o                         
  -1   0  18         48.12         48.59         3.09 o                         
   0   0  18          0.48          1.41         1.40 o                         
   1   0  18         85.31        109.61         5.57 o                         
   2   0  18         47.58         45.87         2.16 o                         
   3   0  18        125.43        133.37         5.71 o                         
   4   0  18          0.31          0.28         0.85 o                         
 -10   1  18         42.22         46.27         2.90 o                         
  -9   1  18         12.28         11.67         0.97 o                         
  -8   1  18         29.24         27.71         1.44 o                         
  -7   1  18          0.11          0.53         0.64 o                         
  -6   1  18          5.19          7.67         0.90 o                         
  -5   1  18          0.49          2.69         0.71 o                         
  -4   1  18          0.22         -0.15         0.55 o                         
  -3   1  18         11.20         10.83         0.85 o                         
  -2   1  18         74.58         77.10         1.96 o                         
  -1   1  18         42.79         41.64         1.61 o                         
   0   1  18         11.62          8.86         0.92 o                         
   1   1  18         27.09         28.44         1.80 o                         
   2   1  18          6.63          4.51         0.90 o                         
   3   1  18          0.04          1.15         0.65 o                         
   4   1  18          4.51          4.50         1.15 o                         
 -10   2  18         14.62         16.13         1.54 o                         
  -9   2  18         35.74         40.92         1.54 o                         
  -8   2  18          8.73          5.62         0.73 o                         
  -7   2  18         33.11         38.15         2.44 o                         
  -6   2  18         40.85         44.73         1.75 o                         
  -5   2  18        107.92        125.68         5.90 o                         
  -4   2  18          1.06          2.86         0.77 o                         
  -3   2  18          7.39          8.88         1.09 o                         
  -2   2  18         17.24         17.92         1.24 o                         
  -1   2  18          0.61         -0.03         0.48 o                         
   0   2  18          4.29          5.22         0.76 o                         
   1   2  18          5.29          4.52         0.90 o                         
   2   2  18         45.73         51.99         2.15 o                         
   3   2  18          4.79          2.94         0.96 o                         
  -8   3  18          1.81          1.59         0.83 o                         
  -7   3  18         16.72         20.43         1.67 o                         
  -6   3  18          0.36          0.30         0.63 o                         
  -5   3  18          0.25          1.09         0.70 o                         
  -4   3  18         18.69         14.12         1.28 o                         
  -3   3  18         10.00          9.49         1.10 o                         
  -2   3  18          6.70          7.75         1.01 o                         
  -1   3  18          0.29          0.55         0.97 o                         
   0   3  18         12.24         13.46         1.06 o                         
   1   3  18          8.81          9.56         1.30 o                         
   2   3  18          0.14         -0.31         0.69 o                         
  -8   1  19          0.43          1.54         0.90 o                         
  -7   1  19          0.08         -0.14         0.85 o                         
  -6   1  19         18.50         14.05         1.76 o                         
  -5   1  19         35.67         33.65         1.76 o                         
  -4   1  19          8.21         10.28         1.14 o                         
  -3   1  19          2.00          2.94         0.76 o                         
  -2   1  19         20.81         26.00         1.63 o                         
  -1   1  19          7.66         10.57         1.52 o                         
   0   1  19         68.83         70.71         3.91 o                         
   1   1  19         16.64         20.56         1.38 o                         
   2   1  19         54.06         56.20         2.97 o                         
  -7   2  19         14.66         15.02         1.55 o                         
  -6   2  19         56.07         53.43         2.99 o                         
  -5   2  19         55.34         53.30         3.02 o                         
  -4   2  19          2.63          1.19         0.89 o                         
  -3   2  19         92.68         99.10         4.16 o                         
  -1   2  19         50.57         42.89         2.59 o                         
                                                                                
